# Supplementary material for: Grhl3 promotes retention of epidermal cells under endocytic stress to maintain epidermal architecture in zebrafish
Source: PLoS Genet. 2021 Sep 27;17(9):e1009823. doi: 10.1371/journal.pgen.1009823 (PMC8496789; doi:10.1371/journal.pgen.1009823)
Supplement: S1 Data — (XLSX) [file pgen.1009823.s013.xlsx]

## Sheet: misregulated in goosepimples
Gene ID	Entrez ID	Gene Symbol	Description	Ensembl ID	Mutant_RPKM	Sibling_RPKM	fold change (mutant_RPKM/Sibling_RPKM	log (fold change)
564241	564241	fosl1	FOS-like antigen 1	sb:eu506|si:ch211-145o7.4	12227.1	200.318	61.0385	5.93165		upregulation
394198	394198	fos	v-fos FBJ murine osteosarcoma viral oncogene homolog	ENSDARG00000031683	24677.6	569.12	43.361	5.43833		downregulation
565454	565454	LOC565454	hypothetical protein LOC565454		17012.1	483.71	35.1701	5.13628
406397	406397	mmp9	matrix metalloproteinase 9	ENSDARG00000042816	25940.4	908.378	28.5568	4.83576
368241	368241	egr2a	early growth response 2a	frb35	4791.46	210.887	22.7205	4.50592
436920	436920	zgc:92020	zgc:92020	ENSDARG00000089156	6801.46	349.866	19.4402	4.28097
407086	407086	junb	jun B proto-oncogene	ENSDARG00000074378	14207.3	759.858	18.6973	4.22476
562007	562007	irg1l	immunoresponsive gene 1, like	ENSDARG00000062788	41403.6	2755	15.0285	3.90963
768172	768172	zgc:153911	zgc:153911	ENSDARG00000002509	2643.07	176.172	15.0028	3.90716
30498	30498	egr1	early growth response 1	ENSDARG00000037421	11757.5	787.772	14.9249	3.89965
100005016	100005016	LOC100005016	hypothetical protein LOC100005016		8758.8	649.674	13.4818	3.75295
336038	336038	junbl	jun B proto-oncogene, like	ENSDARG00000088371	39923.9	3139.18	12.718	3.66879
335409	335409	socs3a	suppressor of cytokine signaling 3a	ENSDARG00000025428	6492.32	512.057	12.6789	3.66436
317638	317638	igfbp1a	insulin-like growth factor binding protein 1a	ENSDARG00000014947	18544.8	1665.09	11.1374	3.47734
140814	140814	cebpb	CCAAT/enhancer binding protein (C/EBP), beta	ENSDARG00000042725	43058.2	4236.21	10.1643	3.34544
559020	559020	ptgs2b	prostaglandin-endoperoxide synthase 2b	ENSDARG00000010276	12032.1	1270.61	9.46953	3.24329
724016	724016	npas4	neuronal PAS domain protein 4	ENSDARG00000055752	1045.95	112.295	9.31426	3.21944
393939	393939	atf3	activating transcription factor 3	ENSDARG00000007823	8947.16	1006.01	8.89369	3.15278
553169	553169	gstp2	glutathione S-transferase pi 2	ENSDARG00000057338	7330.01	835.964	8.76833	3.1323
387293	387293	mmp13a	matrix metalloproteinase 13a	ENSDARG00000012395	6136.86	736.69	8.33032	3.05837
100331484	100331484	LOC100331484	hypothetical protein LOC100331484		12727.3	1566	8.12725	3.02277
797938	797938	hbegfa	heparin-binding EGF-like growth factor a	ENSDARG00000075121	13176.7	1730.08	7.61624	2.92908
436766	436766	zgc:92851	zgc:92851	ENSDARG00000020133	3533.12	482.475	7.3229	2.87241
445057	445057	dusp2	dual specificity phosphatase 2	ENSDARG00000036572	5494.35	803.274	6.83994	2.77398
447890	447890	ms4a17a.5	membrane-spanning 4-domains, subfamily A, member 17A.5	ENSDARG00000092204	922.687	135.434	6.81283	2.76825
140817	140817	cebpd	CCAAT/enhancer binding protein (C/EBP), delta	ENSDARG00000087303	34647.6	5524.81	6.27128	2.64876
378727	378727	pck1	phosphoenolpyruvate carboxykinase 1 (soluble)	ENSDARG00000013522	12969.8	2105.92	6.15875	2.62264
795099	795099	zgc:175128	zgc:175128	ENSDARG00000077799	1055.68	171.649	6.15023	2.62064
100073342	100073342	f2rl1.2	coagulation factor II (thrombin) receptor-like 1.2	PAR2b|zgc:165523	6423.57	1046.48	6.13829	2.61784
79378	79378	agxtb	alanine-glyoxylate aminotransferase b	ENSDARG00000018478	1215.78	204.687	5.93969	2.57039
678527	678527	si:dkey-25e12.3	si:dkey-25e12.3	ENSDARG00000055365	1180.65	203.674	5.79677	2.53525
406670	406670	zgc:56382	zgc:56382	ENSDARG00000006588	57115.7	10148.8	5.62782	2.49258
431720	431720	nr4a1	nuclear receptor subfamily 4, group A, member 1	ENSDARG00000000796	16914.3	3066.74	5.51539	2.46346
449866	449866	im:7137886	im:7137886		8652.21	1645.27	5.25884	2.39474
558921	558921	fosl2	fos-like antigen 2	MGC158347|fra2|wu:fl17h04|xx:fl17h04|zgc:158347	6524.84	1245.53	5.23861	2.38918
793075	793075	zgc:194626	zgc:194626	zgc:194647	5982.39	1163.46	5.14192	2.36231
572245	572245	zgc:152911	zgc:152911	ENSDARG00000041294	2714.95	535.165	5.07312	2.34287
497646	497646	gadd45bb	growth arrest and DNA-damage-inducible, beta b	ENSDARG00000013576	4269.98	877.001	4.86885	2.28358
30079	30079	btg2	B-cell translocation gene 2	ENSDARG00000020298	42507	8866.18	4.79429	2.26132
327274	327274	elovl7b	ELOVL family member 7, elongation of long chain fatty acids (yeast) b	ENSDARG00000005785	15596.7	3256.39	4.78957	2.2599
568780	568780	zgc:158343	zgc:158343		1785.65	373.84	4.77651	2.25596
100538016	100538016	LOC100538016	protein BTG3-like		2087.09	441.068	4.73191	2.24242
569137	569137	si:ch211-244h7.4	si:ch211-244h7.4		1616.26	342.764	4.71537	2.23737
550551	550551	zgc:110152	zgc:110152	ENSDARG00000038025	1301.84	280.21	4.64595	2.21597
794081	794081	ucp3	uncoupling protein 3	ENSDARG00000091209	1203.84	260.578	4.61988	2.20786
561462	561462	cyp2k8	cytochrome P450	ENSDARG00000040431	1622.02	352.759	4.5981	2.20104
565439	565439	slc12a3	solute carrier family 12 (sodium/chloride transporters), member 3	ENSDARG00000013855	1159.92	257.443	4.50552	2.17169
436823	436823	pir	pirin	zgc:92778	10683.7	2388.68	4.47262	2.16112
114436	114436	dusp5	dual specificity phosphatase 5	ENSDARG00000019307	3484.72	789.281	4.41506	2.14243
562950	562950	si:dkey-7c18.24	si:dkey-7c18.24		1804.31	410.592	4.39441	2.13567
100536151	100536151	LOC100536151	tripartite motif-containing protein 16-like		1569.77	360.861	4.35007	2.12104
567753	567753	plek2	pleckstrin 2	ENSDARG00000012789	2071.61	494.888	4.18601	2.06557
554458	554458	zgc:100868	zgc:100868	MGC100868|im:7038378|im:7144259|wu:fc74e04	45938.8	11016.8	4.16988	2.06001
100006770	100006770	LOC100006770	uncharacterized protein C7orf62-like		1369.69	330.986	4.1382	2.049
81581	81581	cldnb	claudin b	ENSDARG00000009544	42360.7	10294	4.11508	2.04092
326672	326672	ets2	v-ets erythroblastosis virus E26 oncogene homolog 2 (avian)	ENSDARG00000018308	9066.65	2221.33	4.08163	2.02914
571582	571582	LOC571582	GTPase IMAP family member 4-like		1188.09	292.232	4.06557	2.02346
322614	322614	arg2	arginase, type II	ENSDARG00000039269	3270.35	819.302	3.99163	1.99698
246227	246227	ptgs2a	prostaglandin-endoperoxide synthase 2a	ENSDARG00000004539	15009.1	3785.43	3.96498	1.98731
406304	406304	gadd45ba	growth arrest and DNA-damage-inducible, beta a	ENSDARG00000027744	7651.91	1951.57	3.9209	1.97118
327626	327626	si:dkey-97i18.2	si:dkey-97i18.2	fi20g04|wu:fi20g04	8519.76	2182.76	3.90321	1.96466
322485	322485	agt	angiotensinogen	ENSDARG00000016412	3532.16	928.012	3.80616	1.92834
406452	406452	sqstm1	sequestosome 1	sb:cb621|zgc:85784	20224.1	5321.95	3.80013	1.92605
100005297	100005297	LOC100005297	epigen-like		4775.6	1257.6	3.7974	1.92501
569191	569191	si:ch211-244h7.5	si:ch211-244h7.5		1863.03	494.568	3.76699	1.91341
550423	550423	f3b	coagulation factor IIIb	ENSDARG00000005673	2641.52	703.706	3.75373	1.90832
550519	550519	rgs5b	regulator of G-protein signaling 5b	ENSDARG00000017860	606.4	164.478	3.68682	1.88238
569267	569267	plekhn1	pleckstrin homology domain containing, family N member 1	si:dkey-98j1.4	1958.05	537.009	3.64622	1.8664
100038797	100038797	rhcga	Rhesus blood group, C glycoprotein a	ENSDARG00000003203	4178.4	1184.65	3.52712	1.81849
548337	548337	hsh2d	hematopoietic SH2 domain containing	ENSDARG00000042908	589.83	167.234	3.52697	1.81843
492328	492328	ankrd9	ankyrin repeat domain 9	ENSDARG00000028804	2833.45	803.762	3.52524	1.81772
327417	327417	hsd17b12a	hydroxysteroid (17-beta) dehydrogenase 12a	ENSDARG00000015709	18717.4	5334.66	3.50865	1.81091
403118	403118	zgc:123068	zgc:123068	ENSDARG00000017489	948.969	271.857	3.49069	1.80351
100126128	100126128	zgc:173594	zgc:173594	ENSDARG00000079938	6499.08	1874.93	3.46631	1.7934
402940	402940	pnp4b	purine nucleoside phosphorylase 4b	ENSDARG00000029230	1013.32	297.975	3.40068	1.76582
767638	767638	zgc:153258	zgc:153258	ENSDARG00000076839	7289.91	2146.19	3.39668	1.76413
100170820	100170820	si:ch211-122l24.4	si:ch211-122l24.4		989.741	292.531	3.38337	1.75846
100001416	100001416	stard10	START domain containing 10	ENSDARG00000031929	11248.5	3335.65	3.3722	1.75369
795305	795305	irg1	immunoresponsive gene 1	ENSDARG00000069844	380.578	113.18	3.36258	1.74957
100101646	100101646	zgc:165423	zgc:165423	ENSDARG00000052905	1611.6	485.353	3.32047	1.73139
368924	368924	fkbp5	FK506 binding protein 5	ENSDARG00000028396	17461.3	5309.95	3.28841	1.71739
560778	560778	zgc:123333	zgc:123333	ENSDARG00000020742	9327.86	2844.35	3.27943	1.71345
100332684	100332684	LOC100332684	hypothetical protein LOC100332684		941.198	288.88	3.25809	1.70403
793137	793137	LOC793137	phosphatidylcholine-sterol acyltransferase-like		5597.08	1723.55	3.24742	1.69929
393393	393393	zgc:64213	zgc:64213	ENSDARG00000026090	1561.42	485.244	3.21781	1.68608
494039	494039	zgc:103710	zgc:103710		4497.78	1407.58	3.19539	1.67599
100004331	100004331	hal	histidine ammonia-lyase	ENSDARG00000017444	336.55	106.047	3.17359	1.66612
777623	777623	zgc:154093	zgc:154093	ENSDARG00000055897	2643.69	844.267	3.13134	1.64678
796461	796461	nrg1	neuregulin 1	ENSDARG00000068458	1397.55	446.778	3.12806	1.64527
406340	406340	dusp1	dual specificity phosphatase 1	ENSDARG00000007628	20726.7	6637.73	3.12257	1.64273
403033	403033	zgc:85866	zgc:85866	ENSDARG00000023062	5185.76	1661.92	3.12034	1.6417
445158	445158	slc16a9b	solute carrier family 16 (monocarboxylic acid transporters), member 9b	ENSDARG00000005947	5576.46	1793.83	3.10868	1.6363
541345	541345	zgc:110340	zgc:110340	ENSDARG00000079497	13367.3	4358.06	3.06727	1.61695
565074	565074	c3c	complement component c3c	ENSDARG00000052207	1881.37	613.837	3.06494	1.61586
325557	325557	anxa2a	annexin A2a	ENSDARG00000003216	68823.8	22551.6	3.05183	1.60968
100004700	100004700	cyp24a1	cytochrome P450, family 24, subfamily A, polypeptide 1	ENSDARG00000070420	4298.83	1414.8	3.03848	1.60335
565869	565869	klf9	Kruppel-like factor 9	ENSDARG00000068194	2205.9	727.149	3.03363	1.60105
678531	678531	mmp30	matrix metallopeptidase 30	ENSDARG00000045887	4722.05	1559.25	3.02841	1.59856
100136840	100136840	serpine1	serpin peptidase inhibitor, clade E (nexin, plasminogen activator inhibitor type 1), member 1	ENSDARG00000056795	2471.88	818.773	3.019	1.59407
503594	503594	il4r	interleukin 4 receptor	ENSDARG00000031051	978.646	324.804	3.01303	1.59122
393570	393570	irf6	interferon regulatory factor 6	ENSDARG00000043296	5835.16	1941.61	3.00532	1.58752
81584	81584	cldne	claudin e	ENSDARG00000043128	65160.7	21966.2	2.96641	1.56872
565972	565972	ftr83	finTRIM family, member 83	sb:cb790|sb:cb833|si:dkey-7b17.2|wu:fc29h06|wu:fe16f04	11529.5	3889.2	2.96449	1.56779
79186	79186	sst2	somatostatin 2	ENSDARG00000014190	2825.61	973.906	2.90131	1.53671
571368	571368	crfb17	cytokine receptor family member B17	ENSDARG00000074771	2089.86	720.747	2.89957	1.53584
565104	565104	lifrb	leukemia inhibitory factor receptor alpha b	ENSDARG00000039863	846.195	294.145	2.87679	1.52446
572021	572021	zgc:91849	zgc:91849	ENSDARG00000014323	3140.34	1092.65	2.87405	1.52309
368359	368359	txnipa	thioredoxin interacting protein a	ENSDARG00000036107	90287	31602.1	2.85699	1.5145
100333689	100333689	LOC100333689	SPRY domain-containing SOCS box protein 3-like		1151.09	406.72	2.83017	1.50089
566587	566587	LOC566587	ERBB receptor feedback inhibitor 1-like		2161.79	770.541	2.80555	1.48829
553515	553515	si:ch211-95j8.2	si:ch211-95j8.2		14827	5314.48	2.78993	1.48023
393364	393364	ildr1a	immunoglobulin-like domain containing receptor 1a	ENSDARG00000090704	13157.3	4717.88	2.78881	1.47965
569979	569979	flnbl	filamin B, like	cb967|flna|wu:fd18g06	1166.06	419.462	2.7799	1.47503
100002946	100002946	il8	interleukin 8	si:dkey-151b16.2	653.443	235.149	2.77885	1.47449
568460	568460	LOC568460	myomesin-2-like		634.941	228.993	2.77276	1.47132
550165	550165	si:dkey-4c2.6	si:dkey-4c2.6	im:7142001	1061.98	384.084	2.76496	1.46726
553622	553622	phlda2	pleckstrin homology-like domain, family A, member 2	ENSDARG00000042874	9650.59	3511.6	2.7482	1.45849
447866	447866	arrdc3b	arrestin domain containing 3b	ENSDARG00000036028	21194.7	7761.86	2.73062	1.44923
373081	373081	mvp	major vault protein	cb771|wu:fb52b05|wu:fc02g01	23339.8	8548.22	2.73037	1.4491
559822	559822	zgc:162184	zgc:162184	ENSDARG00000077217	1048.04	385.315	2.71995	1.44358
406463	406463	nfkbiaa	nuclear factor of kappa light polypeptide gene enhancer in B-cells inhibitor, alpha a	ikbaA|wu:fj16a07|zgc:85769	12203.5	4489.12	2.71846	1.44279
792610	792610	hspb6	heat shock protein, alpha-crystallin-related, b6	ENSDARG00000077236	1231.43	453.114	2.71771	1.44239
795588	795588	slc16a9a	solute carrier family 16 (monocarboxylic acid transporters), member 9a	ENSDARG00000013926	1005.3	371.104	2.70894	1.43773
100038777	100038777	zgc:163022	zgc:163022	frrs1	1627.97	606.298	2.68509	1.42497
795785	795785	si:ch73-6k14.1	si:ch73-6k14.1	ENSDARG00000075045	544.743	203.712	2.67409	1.41905
558746	558746	wu:fj58g06	wu:fj58g06	fj58g06	1587.44	596.082	2.66313	1.41312
100004879.chr11.1	100004879	zgc:158292	zgc:158292		3506.41	1320	2.65637	1.40946
794635	794635	LOC794635	complement C4-like		1910.74	721.667	2.64768	1.40473
562396	562396	si:rp71-45k5.9	si:rp71-45k5.9	ENSDARG00000060926	412.745	156.208	2.64228	1.40178
393504	393504	rasd1	RAS, dexamethasone-induced 1	ENSDARG00000019274	6407.81	2429.03	2.63801	1.39945
568823	568823	si:ch211-244h7.6	si:ch211-244h7.6	ENSDARG00000089060	2652.06	1005.51	2.63752	1.39918
100000683	100000683	si:ch211-131e11.19	si:ch211-131e11.19		387.384	146.875	2.6375	1.39917
794649	794649	f2rl1.1	coagulation factor II (thrombin) receptor-like 1.1	ENSDARG00000068856	826.694	314.615	2.62763	1.39376
100318441	100318441	si:dkeyp-51f12.6	si:dkeyp-51f12.6		3431.11	1310.68	2.61782	1.38837
570749	570749	si:ch211-264f5.2	si:ch211-264f5.2	ENSDARG00000078547	268.825	103.044	2.60885	1.38341
100005564	100005564	si:ch73-13b6.3	si:ch73-13b6.3	ENSDARG00000058605	4114.95	1580.83	2.60303	1.38019
566247	566247	si:ch211-89o9.4	si:ch211-89o9.4		325.146	125.155	2.59795	1.37737
558667	558667	abch1	ATP-binding cassette, sub-family H, member 1	si:ch211-154e15.12|si:dkey-148f10.7	1192.48	464.93	2.56486	1.35888
83917	83917	psma6b	proteasome (prosome, macropain) subunit, alpha type, 6b	ENSDARG00000043899	261.145	102.299	2.55277	1.35206
30604	30604	cfb	complement factor B	Bf-1|Brre-Bf|bf|zgc:114032	16183.2	6342.49	2.55155	1.35137
100033581	100033581	mir21-1	microRNA 21-1	dre-mir-21-1	457.809	179.531	2.55002	1.35051
81580	81580	cldna	claudin a	ENSDARG00000069888	2241.52	882.643	2.53956	1.34458
794173	794173	LOC794173	hypothetical protein LOC794173	ENSDARG00000095136	577.16	227.788	2.53375	1.34128
567640	567640	LOC567640	similar to laminin alpha 3		1871.85	740.189	2.52888	1.3385
553062	553062	im:7147678	im:7147678		1177.14	468.885	2.51052	1.32799
373121	373121	mknk2b	MAP kinase-interacting serine/threonine kinase 2b	ENSDARG00000015164	5427.94	2163.85	2.50847	1.32681
445073	445073	socs1	suppressor of cytokine signaling 1	ENSDARG00000038095	738.777	295.133	2.5032	1.32377
100005680	100005680	zgc:172085	zgc:172085	ENSDARG00000078076	440.011	177.045	2.4853	1.31342
777630	777630	tmprss4a	transmembrane protease, serine 4a	tmprss4|zgc:152909	5920.34	2417.02	2.44944	1.29245
768299	768299	zgc:153665	zgc:153665	ENSDARG00000043442	15591.2	6367.81	2.44843	1.29186
406537	406537	slc13a2	solute carrier family 13 (sodium-dependent dicarboxylate transporter), member 2	ENSDARG00000053853	7000.28	2859.12	2.44841	1.29184
393511	393511	stc1l	stanniocalcin 1, like	ENSDARG00000058476	1269.88	524.107	2.42293	1.27675
393460	393460	zgc:63759	zgc:63759	MGC63759	6036.55	2498.39	2.41618	1.27273
450051	450051	tlcd1	TLC domain containing 1	ENSDARG00000002391	979.865	406.068	2.41306	1.27086
553673	553673	zgc:112038	zgc:112038	ENSDARG00000046140	337.478	140.022	2.41018	1.26914
563180	563180	si:ch211-215l11.5	si:ch211-215l11.5	ENSDARG00000013721	12963.1	5400.01	2.40058	1.26338
449816	449816	elovl1a	elongation of very long chain fatty acids (FEN1/Elo2, SUR4/Elo3, yeast)-like 1a	ENSDARG00000002412	5876.99	2450.9	2.39789	1.26176
406596	406596	socs3b	suppressor of cytokine signaling 3b	ENSDARG00000026611	3065.38	1278.95	2.3968	1.26111
562904	562904	slc9a2	solute carrier family 9 (sodium/hydrogen exchanger), member 2	ENSDARG00000058780	1639.06	683.893	2.39666	1.26103
566685	566685	arrdc3a	arrestin domain containing 3a	ENSDARG00000052690	15966.8	6670.19	2.39375	1.25928
678612	678612	zgc:136892	zgc:136892	ENSDARG00000069505	3478.59	1455.41	2.39011	1.25708
406245	406245	tob1b	transducer of ERBB2, 1b	ENSDARG00000021372	19996.7	8370.33	2.389	1.25641
406339	406339	hk2	hexokinase 2	ENSDARG00000026964	3041.97	1274.38	2.38703	1.25522
402945	402945	zgc:77906	zgc:77906	ENSDARG00000016713	4296.68	1800.22	2.38675	1.25505
334202	334202	plk3	polo-like kinase 3 (Drosophila)	ENSDARG00000038754	12950.7	5460.58	2.37167	1.2459
393819	393819	arl5c	ADP-ribosylation factor-like 5C	MGC77751|zgc:77751	2974.17	1254.14	2.37148	1.24578
100334487	100334487	LOC100334487	hypothetical protein LOC100334487		719.343	305.262	2.35648	1.23663
798445	798445	LOC798445	caspase-3-like		2108.68	896.554	2.35198	1.23388
798311	798311	zgc:173729	zgc:173729	ENSDARG00000057263	622.981	265.581	2.34573	1.23004
560966	560966	si:ch211-158d24.4	si:ch211-158d24.4		1262.13	538.593	2.34338	1.22859
553655	553655	pygma	phosphorylase, glycogen (muscle) A	ENSDARG00000055518	12894.2	5510.12	2.3401	1.22657
393971	393971	pdk2	pyruvate dehydrogenase kinase, isoenzyme 2	ENSDARG00000059054	2008.24	858.815	2.33838	1.22551
378966	378966	ncf1	neutrophil cytosolic factor 1	ENSDARG00000033735	602.191	257.573	2.33795	1.22524
335229	335229	serpinb1l4	serpin peptidase inhibitor, clade B (ovalbumin), member 1, like 4	ENSDARG00000091801	415.245	178.079	2.33179	1.22144
558146	558146	mfsd4b	major facilitator superfamily domain containing 4b	ENSDARG00000008263	479.944	206.197	2.3276	1.21884
30519	30519	cmyb	transcription factor cmyb		4387.86	1887.25	2.325	1.21723
565576	565576	plk2b	polo-like kinase 2b (Drosophila)	ENSDARG00000019130	4259.61	1835.7	2.32043	1.21439
327387	327387	bin2b	bridging integrator 2b	ENSDARG00000010255	2430.54	1047.99	2.31923	1.21365
387529	387529	ldlr	low density lipoprotein receptor	ENSDARG00000029476	705.196	305.299	2.30985	1.2078
100307107	100307107	si:ch211-202h22.8	si:ch211-202h22.8		704.581	305.295	2.30787	1.20656
794613	794613	grhl3	grainyhead-like 3	cb467|sb:cb467|si:dkey-221l4.7|wu:fa01c12|wu:fb74c01	3453.13	1505.91	2.29306	1.19727
494155	494155	serpinb1l1	serpin peptidase inhibitor, clade B (ovalbumin), member 1, like 1	ENSDARG00000095830	674.585	294.336	2.29189	1.19654
100330858	100330858	LOC100330858	dehydrogenase/reductase SDR family member 13-like		2804.24	1224.58	2.28996	1.19532
368429	368429	si:rp71-46j2.3	si:rp71-46j2.3	si:bz46j2.3	3207.79	1402.22	2.28765	1.19387
100330987	100330987	LOC100330987	uncharacterized protein C11orf96-like		612.921	268.837	2.2799	1.18897
553969	553969	cyp3a65	cytochrome P450, family 3, subfamily A, polypeptide 65	ENSDARG00000045627	573.027	251.635	2.27721	1.18727
30489	30489	bfb	complement component bfb	ENSDARG00000005616	454.333	199.772	2.27426	1.1854
550266	550266	acer1	alkaline ceramidase 1	ENSDARG00000010347	3657.46	1611.5	2.26961	1.18244
100535659	100535659	LOC100535659	hypothetical LOC100535659		665.69	293.562	2.26763	1.18118
558650	558650	pllp	plasma membrane proteolipid	ENSDARG00000062756	1760.6	777.363	2.26483	1.17941
554477	554477	pfkfb3	6-phosphofructo-2-kinase/fructose-2,6-biphosphatase 3	ENSDARG00000001953	2244.77	992.713	2.26124	1.17712
798872	798872	LOC798872	deiodinase 3		2663.37	1181.8	2.25365	1.17227
100319064	100319064	si:ch211-264f5.6	si:ch211-264f5.6		6437.77	2857.84	2.25267	1.17163
559054	559054	hmgcra	3-hydroxy-3-methylglutaryl-Coenzyme A reductase a	ENSDARG00000052734	2952.19	1310.63	2.25249	1.17152
393311	393311	plekhf1	pleckstrin homology domain containing, family F (with FYVE domain) member 1	ENSDARG00000027852	2672.84	1187.83	2.25019	1.17005
796164	796164	si:ch211-199g17.3	si:ch211-199g17.3	ENSDARG00000094860	296.115	131.798	2.24674	1.16783
321449	321449	ctgf	connective tissue growth factor	ENSDARG00000042934	15709.3	6999.02	2.2445	1.16639
402799	402799	degs2	degenerative spermatocyte homolog 2, lipid desaturase (Drosophila)	ENSDARG00000042544	6208.29	2774.71	2.23746	1.16186
791526	791526	prl	prolactin	ENSDARG00000037946	1294.92	585.892	2.21017	1.14416
337597	337597	lgals9l1	lectin, galactoside-binding, soluble, 9 (galectin 9)-like 1	ENSDARG00000025903	1051.45	476.189	2.20805	1.14277
564873	564873	jund	jun D proto-oncogene	si:dkey-251j8.3	2315.29	1051.59	2.20172	1.13863
100002200	100002200	barx2	BarH-like homeobox 2		3179.15	1445.24	2.19975	1.13734
492647	492647	si:rp71-39b20.7	si:rp71-39b20.7	im:7144703	17544.8	7998.19	2.19359	1.1333
394203	394203	sox7	SRY-box containing gene 7	ENSDARG00000030125	3714.91	1696.87	2.18927	1.13045
559784	559784	amotl2b	angiomotin like 2b	ENSDARG00000061948	4810.69	2199.96	2.18672	1.12877
100000832	100000832	LOC100000832	zinc-binding protein A33-like		2741.54	1256.73	2.18148	1.12531
791156	791156	slc25a15a	solute carrier family 25 (mitochondrial carrier; ornithine transporter) member 15a	ENSDARG00000063539	878.735	403.925	2.17549	1.12134
561280	561280	zfp36l1a	zinc finger protein 36, C3H type-like 1a	id:ibd1247|wu:fb80h11|wu:fb92f07|wu:fk89d11|zfp36l1|zfp36l2|zgc:153979	27656.5	12722.2	2.17387	1.12027
336380	336380	si:dkey-242g16.2	si:dkey-242g16.2	fb08h07|wu:fb08h07	3525.55	1622.91	2.17237	1.11927
799475	799475	il13ra1	interleukin 13 receptor, alpha 1	il-13ra1|si:ch211-150g2.2	1898.35	875.873	2.16738	1.11596
393244	393244	zgc:56706	zgc:56706	ENSDARG00000002298	1278.4	590.061	2.16655	1.1154
767749	767749	adam28	a disintegrin and metallopeptidase domain 28	MGC153755|si:ch211-133n22.1|zgc:153755	814.073	375.958	2.16533	1.11459
559050	559050	sgk2b	serum/glucocorticoid regulated kinase 2b	ENSDARG00000006598	3162.84	1463.57	2.16105	1.11173
81585	81585	cldnf	claudin f		6204.11	2873.47	2.1591	1.11043
792257	792257	fa2h	fatty acid 2-hydroxylase		402.05	187	2.15	1.10434
445247	445247	zgc:100911	zgc:100911	ENSDARG00000036897	490.976	228.534	2.14837	1.10324
777719	777719	papss2a	3'-phosphoadenosine 5'-phosphosulfate synthase 2a	ENSDARG00000071021	2396.41	1116.09	2.14714	1.10242
100037357	100037357	zgc:163064	zgc:163064	ENSDARG00000070165	257.801	120.262	2.14366	1.10007
100005752	100005752	si:dkey-204a24.2	si:dkey-204a24.2	ENSDARG00000058690	3280.28	1532.37	2.14066	1.09805
570584	570584	moxd1	monooxygenase, DBH-like 1	fj65c11|si:dkeyp-119b4.5|wu:fj65c11	1200.64	565.281	2.12397	1.08677
556921	556921	arl14	ADP-ribosylation factor-like 14	ENSDARG00000063223	425.09	200.939	2.11552	1.08101
323099	323099	nfkbiab	nuclear factor of kappa light polypeptide gene enhancer in B-cells inhibitor, alpha b	ENSDARG00000007693	11050.6	5258.78	2.10135	1.07132
246275	246275	myhz2	myosin, heavy polypeptide 2, fast muscle specific	ENSDARG00000012944	110623	52716.1	2.09847	1.06934
405805	405805	trib3	tribbles homolog 3 (Drosophila)	MGC76966|zgc:76966	11370.6	5425.57	2.09574	1.06746
100126011	100126011	zgc:171516	zgc:171516	ENSDARG00000074219	271.138	129.719	2.09019	1.06363
550361	550361	zgc:112484	zgc:112484		304.202	145.935	2.0845	1.0597
792472	792472	zgc:158446	zgc:158446	ENSDARG00000090730	648.228	310.994	2.08437	1.05961
322325	322325	rnf128a	ring finger protein 128a	ENSDARG00000016867	8685.49	4194.19	2.07084	1.05022
406541	406541	slc25a25a	solute carrier family 25 (mitochondrial carrier; phosphate carrier), member 25a	ENSDARG00000010572	8882.85	4295.85	2.06777	1.04808
570782	570782	zgc:113380	zgc:113380	ENSDARG00000041250	409.958	198.389	2.06644	1.04715
559148	559148	ptgis	prostaglandin I2 (prostacyclin) synthase	ENSDARG00000060094	2624.04	1270.8	2.06488	1.04606
100144560	100144560	zgc:158420	zgc:158420	ENSDARG00000079660	2633.43	1275.78	2.06417	1.04556
436935	436935	rgs2	regulator of G-protein signaling 2	ENSDARG00000056875	1940.56	940.244	2.06389	1.04537
559809	559809	LOC559809	anoctamin-9-like		314.321	152.509	2.061	1.04335
334561	334561	acsl4l	acyl-CoA synthetase long-chain family member 4, like	ENSDARG00000010752	2713.89	1317.25	2.06026	1.04283
406662	406662	sc4mol	sterol-C4-methyl oxidase-like	ENSDARG00000055876	3423.99	1664.13	2.05752	1.04091
447903	447903	zgc:101565	zgc:101565	ENSDARG00000020978	10178.8	4956.62	2.05357	1.03813
562692	562692	zgc:153955	zgc:153955		4986.49	2432.7	2.04978	1.03547
30491	30491	c3b	complement component c3b	ENSDARG00000087359	941.718	459.482	2.04952	1.03529
399650	399650	sb:cb930	sb:cb930		5377.33	2630.76	2.04402	1.03141
678622	678622	tnfrsf9a	tumor necrosis factor receptor superfamily, member 9a	ENSDARG00000060498	478.187	234.014	2.04341	1.03098
553694	553694	zgc:112242	zgc:112242	ENSDARG00000070827	426.198	208.921	2.03999	1.02856
564921	564921	wu:fc06d01	wu:fc06d01	fc06d01|fc07g05|wu:fc07g05	944.843	465.215	2.03098	1.02218
336159	336159	optn	optineurin	ENSDARG00000002663	4905.78	2415.51	2.03095	1.02216
324140	324140	sgk1	serum/glucocorticoid regulated kinase 1	ENSDARG00000025522	7789.63	3837.84	2.02969	1.02126
767787	767787	zgc:152945	zgc:152945	MGC152945	3558.74	1755.17	2.02758	1.01976
394108.chr21.2	394108	stk10	serine/threonine kinase 10	MGC63495|zgc:63495	6390.99	3159.21	2.02297	1.01648
497126	497126	pcdh1a3	protocadherin 1 alpha 3		1033.61	511.405	2.02113	1.01516
393867	393867	ampd1	adenosine monophosphate deaminase 1 (isoform M)	ENSDARG00000033832	15484.7	7670.59	2.0187	1.01343
431724	431724	impdh1a	inosine 5'-phosphate dehydrogenase 1a	ENSDARG00000042336	347.809	172.923	2.01135	1.00816
100329434	100329434	LOC100329434	neurogenic locus notch homolog protein 1-like		283.476	141.059	2.00963	1.00693
561592	561592	wu:fb12c06	wu:fb12c06	ENSDARG00000087093	15985	7956.42	2.00907	1.00653
431725	431725	zgc:91909	zgc:91909	ENSDARG00000021287	3865.56	1924.5	2.0086	1.00619
553465	553465	si:ch211-235e18.3	si:ch211-235e18.3	ENSDARG00000058606	13987.8	6965.37	2.0082	1.0059
550378	550378	zgc:112009	zgc:112009	ENSDARG00000025784	612.856	305.7	2.00476	1.00343
777614	777614	zgc:152898	zgc:152898	ENSDARG00000068381	2101.77	1049.22	2.00318	1.00229
393548	393548	gadd45aa	growth arrest and DNA-damage-inducible, alpha, a	ENSDARG00000043581	2538.64	1270.93	1.99746	0.99817
373108	373108	xiap	X-linked inhibitor of apoptosis	ENSDARG00000016143	4756.73	2386.09	1.99352	0.99532
541384	541384	mybpc2b	myosin binding protein C, fast type b	im:7137115|zgc:110761	16529	8333.02	1.98355	0.988086
393285	393285	zgc:56306	zgc:56306	ENSDARG00000037099	2135.49	1077.14	1.98255	0.987355
503592	503592	zgc:113442	zgc:113442	ENSDARG00000042137	901.713	455.961	1.97761	0.983758
100535166	100535166	LOC100535166	thrombospondin-1-like		1473.36	747.132	1.97203	0.979678
563855	563855	chac1	ChaC, cation transport regulator-like 1	ENSDARG00000070426	42325.8	21466.6	1.97171	0.979446
555805	555805	zgc:162320	zgc:162320	ENSDARG00000059110	240.526	122.746	1.95955	0.970519
798229	798229	spry1	sprouty homolog 1 (Drosophila)		792.321	404.758	1.95752	0.969025
570656	570656	zgc:174164	zgc:174164	ENSDARG00000057138	2028.36	1036.53	1.95688	0.968555
405810	405810	zgc:77049	zgc:77049	ENSDARG00000005620	24645.2	12597.4	1.95636	0.968174
796266	796266	si:dkey-228d14.5	si:dkey-228d14.5	ENSDARG00000057440	780.566	400.694	1.94804	0.96202
568734	568734	trim16	tripartite motif-containing 16		503.589	258.675	1.9468	0.961105
564423	564423	si:ch211-145m1.1	si:ch211-145m1.1	ENSDARG00000013685	1495.26	768.578	1.94549	0.960134
792268	792268	galk2	galactokinase 2	ENSDARG00000004059	1099.47	565.372	1.94468	0.959534
100009646	100009646	acap3b	ArfGAP with coiled-coil, ankyrin repeat and PH domains 3b	ENSDARG00000039386	1317.27	677.376	1.94467	0.959522
562630	562630	LOC562630	anoctamin-9-like		211.984	109.096	1.94309	0.958355
569051	569051	si:ch73-303g23.4	si:ch73-303g23.4	im:7148243	227.869	117.313	1.94241	0.957846
100004439	100004439	LOC100004439	hypothetical protein LOC100004439	ENSDARG00000013492	356.797	183.767	1.94157	0.957221
100006671	100006671	zgc:165653	zgc:165653	ENSDARG00000071292	531.026	273.535	1.94135	0.957058
100006778	100006778	il6st	interleukin 6 signal transducer	gp130	2454.9	1264.81	1.94093	0.956747
767776	767776	zgc:153924	zgc:153924	MGC153924	1238.79	638.405	1.94045	0.956388
565743	565743	pld2	phospholipase D2		925.021	476.752	1.94026	0.956246
335916	335916	jun	jun proto-oncogene	ENSDARG00000043531	22897.3	11847.1	1.93273	0.950644
751765	751765	pmaip1	phorbol-12-myristate-13-acetate-induced protein 1	zgc:162379	924.011	478.248	1.93207	0.95015
100302470	100302470	uo:ion005	uo:ion005		1332.04	690.425	1.92931	0.948086
368704	368704	ctsc	cathepsin C	ENSDARG00000018806	6905.05	3579.17	1.92923	0.948028
555053	555053	zgc:63514	zgc:63514	ENSDARG00000059158	1397.97	724.892	1.92852	0.947496
568258	568258	slc9a3.1	solute carrier family 9 (sodium/hydrogen exchanger), member 3.1	nhe3a|si:dkey-3n22.4	505.954	262.417	1.92805	0.947145
100001340	100001340	si:dkeyp-69e1.8	si:dkeyp-69e1.8		3898.31	2023.25	1.92675	0.946173
324510	324510	gcnt4a	glucosaminyl (N-acetyl) transferase 4, core 2, a	ENSDARG00000035198	4198.9	2182.47	1.92392	0.944052
558930	558930	LOC558930	UDP-GlcNAc:betaGal beta-1,3-N-acetylglucosaminyltransferase 2-like		290.438	151.166	1.92132	0.942094
84040	84040	clica	chloride intracellular channel a	ENSDARG00000044776	8075.45	4209.41	1.91843	0.939924
404727	404727	cx34.4	connexin 34.4	ENSDARG00000075854	593.98	309.931	1.91649	0.938469
563923	563923	lrrc8db	leucine rich repeat containing 8 family, member Db	ENSDARG00000044146	812.036	423.725	1.91642	0.938416
447836	447836	pfkma	phosphofructokinase, muscle a	ENSDARG00000014179	8123.47	4243.04	1.91454	0.936997
767678	767678	cish	cytokine inducible SH2-containing protein	ENSDARG00000060316	3158.92	1650.46	1.91397	0.936565
394108.chr21.1	394108	stk10	serine/threonine kinase 10		596.046	311.561	1.9131	0.935909
567953	567953	LOC567953	similar to C-type natriuretic peptide 3	ENSDARG00000052948	294.325	154.149	1.90936	0.933086
445127	445127	hsd17b14	hydroxysteroid (17-beta) dehydrogenase 14	fb70b05|wu:fb70b05|zgc:100900	3113.63	1633.59	1.90601	0.930553
558684	558684	b4galnt1a	beta-1,4-N-acetyl-galactosaminyl transferase 1a	ENSDARG00000061520	369.923	194.243	1.90444	0.929367
30689	30689	epha2	eph receptor A2	ENSDARG00000017354	6336.25	3328.34	1.90372	0.928823
322795	322795	csrnp1b	cysteine-serine-rich nuclear protein 1b	fb73e11|wu:fb73e11|zgc:66340	9525.08	5009.95	1.90123	0.926934
445232	445232	zgc:100942	zgc:100942		9537.28	5020.24	1.89977	0.925821
334269	334269	wu:fi38e05	wu:fi38e05	fi38e05	947.225	499.546	1.89617	0.923089
494075	494075	oclnb	occludin b	wu:fk83f10|zgc:101820	8689.23	4590.6	1.89283	0.920546
406737	406737	cd9b	CD9 antigen, b	ENSDARG00000016691	23751.9	12562.2	1.89075	0.918956
504116	504116	im:7153078	im:7153078		919.355	486.617	1.88928	0.917835
321046	321046	si:dkey-76b14.4	si:dkey-76b14.4	C3|sb:cb26|wu:fi34b03|wu:fj86e11	30090.3	15947.3	1.88686	0.915988
445118	445118	g6pca	glucose-6-phosphatase a, catalytic	ENSDARG00000031616	913.191	484.114	1.88631	0.915569
559276	559276	ahnak	AHNAK nucleoprotein	fb05a01|wu:fb05a01|wu:fu74f12	581.848	308.656	1.8851	0.914643
30718.chr21.1	30718	notch1a	notch homolog 1a	des|n1a|wu:fc01e02|wu:fc37a05	414.941	220.711	1.88002	0.910748
334613	334613	fn1b	fibronectin 1b	ENSDARG00000006526	20723.4	11023.6	1.87991	0.910661
432385	432385	zgc:111821	zgc:111821	ENSDARG00000044276	196.061	104.342	1.87902	0.909982
100307075	100307075	si:ch73-263f13.4	si:ch73-263f13.4	ENSDARG00000058608	442.904	235.751	1.87869	0.909727
560816	560816	LOC560816	poliovirus receptor-related protein 2-like		349.438	186.247	1.87621	0.90782
492354	492354	fam83fb	family with sequence similarity 83, member Fb	ENSDARG00000023624	280.85	149.695	1.87614	0.907768
541319	541319	zgc:103738	zgc:103738		4603.77	2455.77	1.87467	0.906637
100536634	100536634	LOC100536634	hypothetical LOC100536634		585.318	312.514	1.87293	0.905299
563011	563011	myh10	myosin, heavy chain 10, non-muscle		1359.36	726.189	1.87191	0.904508
447865	447865	zgc:92481	zgc:92481	wu:fb17g06	6175.76	3299.91	1.87149	0.90419
568288.chr12.1	568288	plce1	phospholipase C, epsilon 1		1320.49	706.203	1.86985	0.90292
282559	282559	aldh3d1	aldehyde dehydrogenase 3 family, member D1	ENSDARG00000013839	5022.64	2691.07	1.86641	0.900265
378960	378960	mgll	monoglyceride lipase	MGC56561|cb909|wu:fc66g01|zgc:56561	11351.7	6084.22	1.86577	0.899768
100006005	100006005	arrdc1a	arrestin domain containing 1a	MGC113850|MGC173793|MGC92248|arrdc1|sb:cb786|si:rp71-1o1.5|wu:fc25g09|wu:fi04h05|zgc:92248	3167.02	1699.52	1.86348	0.897999
100534866	100534866	flna	filamin A, alpha		2129.59	1143.15	1.86291	0.897559
553552	553552	zgc:109934	zgc:109934	ENSDARG00000094210	5772.93	3100.42	1.86198	0.896839
553415	553415	rhobtb2a	Rho-related BTB domain containing 2a	ENSDARG00000016868	452.358	243.777	1.85563	0.891906
557061	557061	igf2r	insulin-like growth factor 2 receptor	ENSDARG00000006094	1073.33	578.931	1.85398	0.890627
393219	393219	zgc:56186	zgc:56186	MGC56186	779.291	420.629	1.85268	0.889615
678639	678639	zgc:136639	zgc:136639	ENSDARG00000031709	2584.28	1395.14	1.85234	0.889352
553387	553387	pglyrp5	peptidoglycan recognition protein 5	ENSDARG00000068382	303.428	163.922	1.85106	0.88835
568080	568080	stk35	serine/threonine kinase 35	ENSDARG00000086899	307.176	166.014	1.8503	0.887761
768121	768121	foxo1a	forkhead box O1 a	ENSDARG00000063540	482	260.59	1.84965	0.887254
799099	799099	lpin1	lipin 1	ENSDARG00000020239	930.446	503.505	1.84794	0.885918
449649	449649	galca	galactosylceramidase a	ENSDARG00000037064	2749.72	1488.17	1.84772	0.885742
447808	447808	fam43b	family with sequence similarity 43, member B	ENSDARG00000070222	243.772	132	1.84676	0.884996
563122	563122	marveld2b	MARVEL domain containing 2b	ENSDARG00000061651	3006.13	1627.87	1.84666	0.884919
100144770	100144770	myom1b	myomesin 1b		3254.94	1764.65	1.84452	0.883248
393814	393814	plek	pleckstrin	ENSDARG00000017298	418.385	226.85	1.84432	0.88309
431763	431763	gadd45ab	growth arrest and DNA-damage-inducible, alpha, b	ENSDARG00000069991	2897.71	1571.51	1.8439	0.882758
402815	402815	nr1d2a	nuclear receptor subfamily 1, group D, member 2a	reverbb1	6098.53	3308.17	1.84347	0.882427
140815	140815	cebpa	CCAAT/enhancer binding protein (C/EBP), alpha	ENSDARG00000036074	9514.71	5165.8	1.84187	0.881168
436621	436621	aqp10a	aquaporin 10a	aqp10|zgc:92167	225.756	122.733	1.83941	0.879242
393551	393551	cyba	cytochrome b-245, alpha polypeptide	ENSDARG00000018283	2771.04	1510.26	1.83481	0.875628
30554	30554	cpla2	cytosolic phospholipase a2	PLA2G4A|pla2g4	4846.5	2641.77	1.83456	0.875438
567801	567801	si:dkeyp-110g5.2	si:dkeyp-110g5.2	ENSDARG00000058053	739.092	403.267	1.83276	0.874019
406650	406650	timp2b	tissue inhibitor of metalloproteinase 2b	timp2l|zgc:65967|zgc:85799	5139.16	2804.55	1.83244	0.873763
368519	368519	stat4	signal transducer and activator of transcription 4	ENSDARG00000028731	722.758	394.521	1.83199	0.87341
335206	335206	arrdc2	arrestin domain containing 2	ENSDARG00000020761	4741.34	2588.33	1.83181	0.873273
548343	548343	glb1	galactosidase, beta 1	zgc:110823	2583.76	1413.69	1.82768	0.870011
567257	567257	f3a	coagulation factor IIIa	f3	3160.15	1730.26	1.8264	0.869005
404609	404609	oat	organic anion transporter	ENSDARG00000055523	3064.07	1680.5	1.82331	0.866558
450084	450084	gss	glutathione synthetase	ENSDARG00000037706	1072.55	588.6	1.8222	0.865679
114424	114424	cdh1	cadherin 1, epithelial	ENSDARG00000024371	20814.5	11429.6	1.8211	0.864813
558800	558800	synm	synemin, intermediate filament protein	ENSDARG00000062350	810.627	445.259	1.82058	0.864394
568509	568509	syngr2b	synaptogyrin 2b	wu:fj62c03|zgc:162081	527.121	289.572	1.82035	0.864212
561747	561747	plcg2	phospholipase C, gamma 2	ENSDARG00000068763	444.064	244.012	1.81984	0.863814
60635	60635	cldn7b	claudin 7b	ENSDARG00000014047	31249.2	17184	1.81851	0.862753
100333040	100333040	LOC100333040	ADP-ribosylation factor 1-like		194.272	106.867	1.81789	0.862261
58147	58147	p2rx3a	purinergic receptor P2X, ligand-gated ion channel, 3a	ENSDARG00000010477	293.642	161.579	1.81734	0.861825
565781	565781	LOC565781	somatostatin-2-like		1661.58	914.529	1.81687	0.861456
568476	568476	zgc:194314	zgc:194314	ENSDARG00000078859	303.539	167.183	1.81561	0.860452
83908	83908	ucp1	uncoupling protein 1	ENSDARG00000023151	3823.29	2106.09	1.81535	0.860246
550353	550353	zgc:110380	zgc:110380	ENSDARG00000035519	103405	56977.2	1.81485	0.859854
556502	556502	LOC556502	ADM-like		978.737	540.07	1.81224	0.857775
405846	405846	stx11a	syntaxin 11a	ENSDARG00000044039	368.643	203.758	1.80921	0.855364
324818	324818	ctsh	cathepsin H	ENSDARG00000041108	2472.22	1368.6	1.80639	0.853106
393128	393128	manba	mannosidase, beta A, lysosomal	ENSDARG00000008238	468.866	259.661	1.80569	0.852548
334274	334274	myhc4	myosin heavy chain 4	ENSDARG00000035438	34065.8	18895.5	1.80286	0.850285
436641	436641	ctsl.1	cathepsin L.1	ENSDARG00000003902	786.531	436.49	1.80195	0.849555
114437	114437	spry4	sprouty (Drosophila) homolog 4	cb511|sprouty4|wu:fb92b06|zSpry4	5443.78	3021.22	1.80185	0.849479
100332237	100332237	LOC100332237	thrombospondin-1-like		6737.04	3739.45	1.80161	0.849288
405757	405757	oclna	occludin a	ENSDARG00000005108	15575.9	8648.19	1.80106	0.848847
563192	563192	zgc:153953	zgc:153953	ENSDARG00000070571	2140.27	1188.36	1.80103	0.848819
550432	550432	slc27a4	solute carrier family 27 (fatty acid transporter), member 4	zgc:112138	1219.79	677.699	1.79991	0.847922
321330	321330	rhpn2	rhophilin, Rho GTPase binding protein 2	MGC55960|cb668|sb:cb668|wu:fa26b12|wu:fk87d04|zgc:55960	4635.48	2586.45	1.79222	0.841744
445225	445225	uevld	UEV and lactate/malate dehyrogenase domains	ENSDARG00000009266	2342.82	1307.78	1.79145	0.841131
58142	58142	myhz1.1	myosin, heavy polypeptide 1.1, skeletal muscle	ENSDARG00000067990	230677	128934	1.7891	0.839235
369197	369197	stat5.1	signal transducer and activator of transcription 5.1	Stat5|stat5|stat5b	1041.25	583.384	1.78485	0.835804
100170782	100170782	zgc:194879	zgc:194879	im:7157221	4208.91	2359.22	1.78403	0.835136
558816	558816	LOC558816	ferritin, middle subunit-like		4090.36	2292.79	1.78401	0.835122
558466	558466	si:dkey-256k13.1	si:dkey-256k13.1		1167.77	654.943	1.78301	0.834313
323671	323671	zfp36l1b	zinc finger protein 36, C3H type-like 1b	ENSDARG00000021443	8942.86	5021.65	1.78086	0.832575
406669	406669	pdcd6ip	programmed cell death 6 interacting protein	ENSDARG00000025269	15449.9	8683.52	1.77922	0.831245
100535760	100535760	LOC100535760	hypothetical protein LOC100535760		12276	6908.26	1.77701	0.829449
541504	541504	zgc:113358	zgc:113358		2768.45	1559.41	1.77532	0.828076
100332846	100332846	acsl6	acyl-CoA synthetase long-chain family member 6		969.49	546.45	1.77416	0.827135
799647	799647	trpm4c	transient receptor potential cation channel, subfamily M, member 4c		275.292	155.244	1.77329	0.826429
564545	564545	si:dkey-40c11.1	si:dkey-40c11.1	ENSDARG00000031345	431.158	243.351	1.77176	0.825179
555713	555713	LOC555713	hypothetical LOC555713		1045.89	590.381	1.77155	0.825012
564693	564693	tmprss13b	transmembrane protease, serine 13b	ENSDARG00000077573	813.887	460.091	1.76897	0.822908
797943	797943	zgc:162126	zgc:162126	ENSDARG00000069135	6161.37	3494.89	1.76297	0.818005
571352	571352	zgc:171281	zgc:171281	ENSDARG00000061096	223.28	126.666	1.76275	0.817828
553952	553952	ugt2a2	UDP glucuronosyltransferase 2 family, polypeptide A2	ENSDARG00000051940	446.662	253.431	1.76246	0.81759
100332627	100332627	LOC100332627	band 4.1-like protein 4B-like		1686.31	957.885	1.76045	0.815942
325758	325758	si:ch211-105c13.3	si:ch211-105c13.3	fd10a10|wu:fd10a10	33190.7	18859.9	1.75985	0.815453
751741	751741	zgc:153766	zgc:153766	MGC153766	1113.55	633.485	1.75782	0.813786
373089	373089	tjp3	tight junction protein 3	ENSDARG00000002909	2679.3	1525.3	1.75657	0.81276
791531	791531	casp6l1	caspase 6, apoptosis-related cysteine peptidase, like 1	ENSDARG00000025608	538.596	306.957	1.75463	0.811167
559168	559168	dok1a	docking protein 1a		1246.47	710.488	1.75438	0.810963
327284	327284	zgc:92326	zgc:92326	ENSDARG00000041060	910.516	520.156	1.75047	0.80774
393109	393109	rasl11b	RAS-like, family 11, member B	ENSDARG00000015611	1947.41	1114.88	1.74674	0.804664
393317	393317	zgc:63938	zgc:63938	ENSDARG00000035323	3815.81	2185.93	1.74562	0.803741
100148757	100148757	LOC100148757	hypothetical protein LOC100148757		1385.92	794.378	1.74466	0.802945
561924	561924	zgc:162630	zgc:162630	ENSDARG00000059836	3382.37	1940.27	1.74325	0.801778
544664	544664	erbb3b	v-erb-b2 erythroblastic leukemia viral oncogene homolog 3b	ENSDARG00000036993	1719.56	987.001	1.74221	0.800915
751763	751763	bbc3	BCL2 binding component 3	ENSDARG00000069282	427.805	245.865	1.74	0.799087
436725	436725	acp5b	acid phosphatase 5b, tartrate resistant	ENSDARG00000008921	362.327	208.242	1.73993	0.799033
323320	323320	actn3b	actinin alpha 3b	ENSDARG00000001431	38863.3	22345.5	1.7392	0.798423
558777	558777	macc1	metastasis associated in colon cancer 1	ENSDARG00000040717	2994.45	1723.08	1.73785	0.797301
796731	796731	slc25a43	solute carrier family 25, member 43	ENSDARG00000023055	2285.18	1316.33	1.73603	0.795788
568159	568159	eif2c3	eukaryotic translation initiation factor 2C, 3	Argonaute3|ago3|eif2c3b|si:dkey-3n22.3	1022.06	588.806	1.73582	0.795617
407723	407723	smcr8b	Smith-Magenis syndrome chromosome region, candidate 8b	ENSDARG00000015803	699.418	403.399	1.73381	0.793947
100037332	100037332	zgc:162608	zgc:162608	ENSDARG00000069375	4000.22	2315.75	1.7274	0.788598
321460	321460	zgc:55671	zgc:55671	ENSDARG00000051888	20127.2	11661.9	1.72589	0.787344
323482	323482	slc35c2	solute carrier family 35, member C2	ENSDARG00000037517	3401.82	1973.71	1.72356	0.785394
30466	30466	ascl1a	achaete-scute complex-like 1a (Drosophila)	ENSDARG00000038386	4085.19	2376.19	1.71921	0.78175
81582	81582	cldnc	claudin c	ENSDARG00000015955	3111.01	1811.07	1.71778	0.780543
30095	30095	ckma	creatine kinase, muscle a	ENSDARG00000035327	807334	470198	1.71701	0.779898
558335	558335	abca12	ATP-binding cassette, sub-family A (ABC1), member 12	cb352|sb:cb352	6570.77	3831.64	1.71487	0.778099
394146	394146	dusp4	dual specificity phosphatase 4	MGC55423|zgc:55423	4319.04	2522.46	1.71224	0.775881
450031	450031	tmem189	transmembrane protein 189	ENSDARG00000042732	2641.94	1543.06	1.71214	0.775802
561563	561563	si:dkey-261e22.1	si:dkey-261e22.1		3779.28	2210.53	1.70967	0.77372
386629	386629	tob1a	transducer of ERBB2, 1a	ENSDARG00000032619	14426.8	8440.24	1.70929	0.773396
562242	562242	LOC562242	ribosomal protein S6 kinase beta-1-like		7001.6	4096.35	1.70923	0.773345
494042	494042	slc43a2b	solute carrier family 43, member 2b	ENSDARG00000061120	10762.1	6301.36	1.70791	0.772229
100005849	100005849	rhov	ras homolog gene family, member V	ENSDARG00000070434	2919.72	1710.1	1.70733	0.771745
572841	572841	zgc:101798	zgc:101798	MGC101798|wu:fc11c04|wu:fq24h09	3066.46	1796.55	1.70686	0.771342
799300	799300	myhz1.2	myosin, heavy polypeptide 1.2, skeletal muscle	ENSDARG00000067995	110620	64855.8	1.70563	0.770303
431765	431765	zgc:77060	zgc:77060	ENSDARG00000087188	895.601	525.099	1.70559	0.770267
100329879	100329879	LOC100329879	clathrin light chain B-like		1496.42	877.833	1.70468	0.7695
564067	564067	abcb6	ATP-binding cassette, sub-family B (MDR/TAP), member 6	ENSDARG00000063297	1544.65	906.171	1.70459	0.769424
553671	553671	zgc:112030	zgc:112030	ENSDARG00000030961	179.131	105.117	1.7041	0.769011
561303	561303	LOC561303	protein tyrosine phosphatase-like A domain containing 2-like		598.089	351.275	1.70262	0.767757
554092	554092	tbc1d17	TBC1 domain family, member 17	wu:fc56c02|zgc:110443	3334.72	1959.82	1.70154	0.766844
751628	751628	gpd2	glycerol-3-phosphate dehydrogenase 2 (mitochondrial)	MGC153729|cb853|fe02f02|im:7147983|wu:fe02f02|zgc:153729	794.89	467.734	1.69945	0.765065
793341	793341	slc12a9	solute carrier family 12 (potassium/chloride transporters), member 9	ENSDARG00000060366	1145.54	674.07	1.69943	0.765052
393385	393385	slc44a4	solute carrier family 44, member 4		645.327	379.869	1.69882	0.764529
550346	550346	cyr61l1	cysteine-rich, angiogenic inducer 61 like 1	ENSDARG00000035422	461.678	271.787	1.69867	0.764409
436734	436734	zgc:92903	zgc:92903	ENSDARG00000044125	5454.28	3212.38	1.69789	0.763747
403145	403145	myd88	myeloid differentiation primary response gene (88)	ENSDARG00000010169	3300.26	1944.02	1.69765	0.76354
553612	553612	zgc:110354	zgc:110354	ENSDARG00000043093	1517.72	894.446	1.69682	0.762836
321453	321453	ctsl1a	cathepsin L, 1 a	ENSDARG00000007836	152871	90382.2	1.69139	0.758205
492363	492363	slc7a3	solute carrier family 7 (cationic amino acid transporter, y+ system), member 3	ENSDARG00000020645	6661.37	3939.5	1.69092	0.757807
353314	353314	dusp6	dual specificity phosphatase 6	ENSDARG00000070914	19818.4	11735.6	1.68874	0.755947
415100	415100	nfkb2	nuclear factor of kappa light polypeptide gene enhancer in B-cells 2, p49/p100	ENSDARG00000038687	3410.31	2021.14	1.68732	0.754735
568288.chr12.2	568288	plce1	phospholipase C, epsilon 1	ENSDARG00000087921	913.772	541.575	1.68725	0.754674
566075	566075	slc4a2a	solute carrier family 4, anion exchanger, member 2a	slc4a2	2580.72	1530.19	1.68654	0.754065
563356	563356	si:dkey-5g7.3	si:dkey-5g7.3	ENSDARG00000042859	209.373	124.154	1.6864	0.753944
541520	541520	zgc:113071	zgc:113071	ENSDARG00000058943	1220.66	725.086	1.68348	0.751443
791218	791218	zgc:158614	zgc:158614		3414.09	2028.24	1.68328	0.751278
100004946	100004946	LOC100004946	transient receptor potential cation channel subfamily M member 4-like		1338.31	795.731	1.68187	0.750064
794462	794462	LOC794462	insulin receptor substrate 2-B-like		1250.16	743.965	1.68041	0.748812
373102	373102	mcl1b	myeloid cell leukemia sequence 1b	ENSDARG00000008363	10662.3	6351.2	1.67878	0.747414
558671	558671	myom1a	myomesin 1a (skelemin)	ENSDARG00000061249	20256.2	12081	1.6767	0.745625
100149543	100149543	col12a1	collagen, type XII, alpha 1		21804.1	13019.5	1.67472	0.743921
567549	567549	LOC567549	tyrosine-protein kinase FRK-like		4763.27	2846.4	1.67344	0.742816
402998	402998	plxnd1	plexin D1		559.69	334.492	1.67326	0.742658
406625	406625	lgmn	legumain	ENSDARG00000039150	17783.6	10638.8	1.67158	0.741209
100034578	100034578	si:dkey-97m3.1	si:dkey-97m3.1	ENSDARG00000009262	469.869	281.581	1.66868	0.738708
564790	564790	si:dkey-220f10.7	si:dkey-220f10.7	ENSDARG00000052534	230.129	138.019	1.66737	0.737578
30767	30767	stat3	signal transduction and activation of transcription 3	MGC193054|fc15d02|fl59g06|wu:fc15d02|wu:fl59g06|z-Stat3	2994.89	1796.88	1.66671	0.737005
407638	407638	dctn1a	dynactin 1a	ENSDARG00000019743	1937.17	1162.49	1.6664	0.736738
100333249	100333249	LOC100333249	hypothetical protein LOC100333249		8671.8	5207.65	1.6652	0.7357
619272	619272	zgc:113314	zgc:113314	ENSDARG00000069453	1736.6	1044.18	1.66312	0.733893
613193	613193	si:ch211-241j12.4	si:ch211-241j12.4	si:busm1-189a20.7	470.882	283.251	1.66242	0.733284
100270764	100270764	cd40	CD40 antigen	ENSDARG00000054968	201.255	121.103	1.66184	0.732785
566522	566522	sb:cb1095	sb:cb1095		909.763	547.585	1.66141	0.732408
562445	562445	arl8bb	ADP-ribosylation factor-like 8Bb		285.539	171.893	1.66114	0.732175
561277	561277	ankib1	ankyrin repeat and IBR domain containing 1		959.817	578.803	1.65828	0.729688
557301	557301	LOC557301	cocaine- and amphetamine-regulated transcript protein-like		179.704	108.399	1.65781	0.729275
373136	373136	si:ch211-157f15.1	si:ch211-157f15.1	ENSDARG00000019808	16890.7	10188.6	1.6578	0.729274
692289	692289	tbk1	TANK-binding kinase 1	ENSDARG00000063708	5082.53	3067.4	1.65695	0.728531
100536763	100536763	LOC100536763	proline dehydrogenase, mitochondrial-like		2505.92	1513.53	1.65568	0.727424
563926	563926	per1a	period homolog 1a (Drosophila)	ENSDARG00000056885	189.225	114.371	1.65449	0.726383
550409	550409	ms4a17a.7	membrane-spanning 4-domains, subfamily A, member 17A.7	ENSDARG00000043796	479.62	290.263	1.65236	0.724532
563060	563060	s100u	S100 calcium binding protein U	ENSDARG00000071014	19017.1	11510.9	1.6521	0.724298
554678	554678	si:rp71-1i20.2	si:rp71-1i20.2	ENSDARG00000043198	480.85	291.088	1.65191	0.724133
100003678	100003678	LOC100003678	CD59 glycoprotein-like		285.061	172.723	1.6504	0.722812
790945	790945	oaz2b	ornithine decarboxylase antizyme 2b	ENSDARG00000059815	339.869	205.972	1.65008	0.722534
556371	556371	rhoj	ras homolog gene family, member J	ENSDARG00000020250	186.21	112.923	1.649	0.721588
570716	570716	slc4a2b	solute carrier family 4, anion exchanger, member 2b	ae2.1|sb:cb330|slc4a2.1	1681.91	1020.05	1.64884	0.721453
566647	566647	cx32.2	connexin 32.2	ENSDARG00000076789	268.704	163.165	1.64682	0.719683
796425	796425	card9	caspase recruitment domain family, member 9	ENSDARG00000067672	268.66	163.156	1.64664	0.719525
100192213	100192213	zgc:194282	zgc:194282	zgc:194283	863.395	524.537	1.64601	0.718975
321053	321053	zgc:165344	zgc:165344	ENSDARG00000003081	60064.5	36508.6	1.64522	0.718279
393606	393606	kcnk5	potassium channel, subfamily K, member 5	ENSDARG00000012390	1722.04	1047.04	1.64468	0.717809
393386	393386	cybb	cytochrome b-245, beta polypeptide (chronic granulomatous disease)	ENSDARG00000056615	513.343	312.243	1.64405	0.717253
550363	550363	ms4a17a.11	membrane-spanning 4-domains, subfamily A, member 17A.11	ENSDARG00000053561	2866.02	1744.01	1.64335	0.716641
571911	571911	si:ch73-107c13.2	si:ch73-107c13.2	fdft1	1249.99	760.652	1.64332	0.716611
553688	553688	bach1	BTB and CNC homology 1, basic leucine zipper transcription factor 1	MGC112205|zgc:112205	2320.1	1413.03	1.64193	0.715389
436697	436697	slc48a1a	solute carrier family 48 (heme transporter), member 1a	ENSDARG00000026907	202.16	123.132	1.64181	0.71529
100322456	100322456	si:dkey-11f4.20	si:dkey-11f4.20		602.265	367.419	1.63918	0.712974
100331588	100331588	LOC100331588	AP-3 complex subunit beta-1-like		352.87	215.298	1.63899	0.712806
100538217	100538217	LOC100538217	protein NLRC3-like		698.529	426.23	1.63886	0.712688
378968	378968	abat	4-aminobutyrate aminotransferase	ENSDARG00000006031	2518.29	1540.58	1.63464	0.708977
541408	541408	zgc:101788	zgc:101788	ENSDARG00000055644	464.267	284.524	1.63173	0.706403
406458	406458	slc20a1a	solute carrier family 20, member 1a	ENSDARG00000020114	2021.41	1240.14	1.62999	0.704863
553223	553223	LOC553223	hypothetical protein LOC553223		262.653	161.413	1.62721	0.702402
503753	503753	zgc:113263	zgc:113263		959.228	590.193	1.62528	0.700687
393878	393878	zgc:64101	zgc:64101	ENSDARG00000030938	201.588	124.235	1.62263	0.698338
768155	768155	zgc:154073	zgc:154073	ENSDARG00000062374	1034.88	638.057	1.62192	0.697705
568060	568060	pkp2	plakophilin 2	ENSDARG00000023026	1294.74	798.37	1.62173	0.697538
573111	573111	zgc:101684	zgc:101684		672.43	414.762	1.62124	0.697101
560091	560091	dsc2l	desmocollin 2 like	sb:cb859|wu:fa94h05	5287.37	3261.81	1.62099	0.696877
562834	562834	slc12a10.2	solute carrier family 12 (sodium/potassium/chloride transporters), member 10.2	ENSDARG00000071173	708.806	437.447	1.62032	0.696281
566639	566639	LOC566639	similar to AHNAK nucleoprotein		29072.7	17961.9	1.61857	0.69472
100149897	100149897	ccdc90b	coiled-coil domain containing 90B	ENSDARG00000044626	561.264	347.09	1.61706	0.693371
564528	564528	LOC564528	similar to inositol 1,4,5-trisphosphate 3-kinase A		2127.92	1317.55	1.61506	0.691586
30148	30148	desma	desmin a	ENSDARG00000058656	29236.8	18106.5	1.61471	0.691279
378864	378864	sb:cb846	sb:cb846		4851.93	3005.07	1.61458	0.691157
402837	402837	hamp1	hepcidin antimicrobial peptide 1	ENSDARG00000053227	334.852	207.675	1.61238	0.689193
117509	117509	klf2b	Kruppel-like factor 2b	MGC91780|cb125|sb:cb125|zgc:91780	7200.8	4467.3	1.61189	0.688754
562066	562066	lrsam1	leucine rich repeat and sterile alpha motif containing 1	si:ch211-208h16.3	1087.11	674.766	1.6111	0.688042
570579	570579	g6pd	glucose-6-phosphate dehydrogenase	fj78b06|si:dkey-90a13.8|wu:fj78b06	6580.28	4087.41	1.60989	0.686961
406719	406719	prdm8	PR domain containing 8	ENSDARG00000025017	1960.74	1218.47	1.60918	0.686329
58037	58037	actn3a	actinin alpha 3a	ENSDARG00000013755	86687.9	53900.2	1.6083	0.68554
492506	492506	pptc7	PTC7 protein phosphatase homolog (S. cerevisiae)	zgc:101865	2054.03	1278.53	1.60656	0.683971
406312	406312	zfand5a	zinc finger, AN1-type domain 5a	ENSDARG00000018898	11644.1	7248.72	1.60636	0.683797
553512	553512	slc27a1b	solute carrier family 27 (fatty acid transporter), member 1b	ENSDARG00000038352	2293.76	1429.72	1.60434	0.681981
406471	406471	tnfrsf1a	tumor necrosis factor receptor superfamily, member 1a	ENSDARG00000018569	4812.69	3002.65	1.60281	0.680607
565213	565213	slc9a5	solute carrier family 9 (sodium/hydrogen exchanger), member 5	ENSDARG00000078560	642.514	401.051	1.60208	0.679944
394077	394077	pde10a	phosphodiesterase 10A	ENSDARG00000003449	201.347	125.69	1.60194	0.679821
100001337	100001337	smyhc3	slow myosin heavy chain 3	ENSDARG00000045242	1617.91	1011.14	1.60009	0.678149
393650	393650	irf7	interferon regulatory factor 7	ENSDARG00000045661	504.619	315.478	1.59954	0.677655
100333855	100333855	LOC100333855	beta-1,4 N-acetylgalactosaminyltransferase 2-like		2645.98	1654.93	1.59885	0.677034
559076	559076	klf11b	Kruppel-like factor 11b	ENSDARG00000013794	4661.73	2915.91	1.59872	0.676918
561005	561005	si:dkey-149j18.1	si:dkey-149j18.1		196.332	122.865	1.59795	0.676225
245703	245703	atp1a1a.5	ATPase, Na+/K+ transporting, alpha 1a.5 polypeptide	cb709	1982.16	1240.52	1.59784	0.676126
100006088	100006088	sobpb	sine oculis binding protein homolog (Drosophila) b	ENSDARG00000017386	573.876	359.463	1.59648	0.674896
100170831	100170831	ankk1	ankyrin repeat and kinase domain containing 1	ENSDARG00000056921	1009.71	632.927	1.59531	0.673837
567599	567599	si:dkey-93f15.3	si:dkey-93f15.3	ENSDARG00000029372	627.935	393.662	1.59511	0.673659
406477	406477	zgc:77836	zgc:77836	ENSDARG00000014386	5987.91	3754.45	1.59489	0.673453
558924	558924	abca1a	ATP-binding cassette, sub-family A (ABC1), member 1A	ENSDARG00000074635	3803.97	2385.89	1.59436	0.672977
402997	402997	zgc:77419	zgc:77419	MGC77419|tmem62	321.627	201.801	1.59379	0.672458
570610	570610	bcar3	breast cancer anti-estrogen resistance 3		3247.61	2038.57	1.59308	0.671822
560435	560435	si:dkey-14k9.2	si:dkey-14k9.2	ENSDARG00000045594	189.249	118.81	1.59287	0.671633
447889	447889	pnp5b	purine nucleoside phosphorylase 5b	ENSDARG00000019553	588.81	369.683	1.59274	0.671514
436842	436842	zgc:109981	zgc:109981	MGC109981|tpmt|zgc:92752	1358.91	853.423	1.59231	0.671122
494176	494176	rdh12l	retinol dehydrogenase 12, like	ENSDARG00000045277	823.883	517.592	1.59176	0.670624
195815	195815	lmna	lamin A	cb948|fk66d12|wu:fk66d12	4778.59	3002.48	1.59155	0.670428
100001008	100001008	LOC100001008	prepro-urotensin II-related peptide	ENSDARG00000067781	255.851	161.208	1.58709	0.666385
492614	492614	ckap5	cytoskeleton associated protein 5	MGC123012|im:7143385|wu:fb14c01|wu:fb59e03|wu:fi33f02|zgc:123012	12917.3	8144.26	1.58606	0.665445
406470	406470	pla2g7	phospholipase A2, group VII (platelet-activating factor acetylhydrolase, plasma)	zgc:77563	8487.94	5358.64	1.58397	0.663547
100333246	100333246	LOC100333246	hypothetical protein LOC100333246		2307.64	1459.19	1.58145	0.661246
436895	436895	irf8	interferon regulatory factor 8	ENSDARG00000056407	304.13	192.383	1.58086	0.660708
561007	561007	si:rp71-57j15.4	si:rp71-57j15.4		2782.67	1760.89	1.58026	0.660165
567874	567874	si:ch211-158b22.3	si:ch211-158b22.3	pak6	1214.81	769.663	1.57836	0.65843
449656	449656	osbpl7	oxysterol binding protein-like 7	ENSDARG00000012981	5944.58	3767.28	1.57795	0.658053
678603	678603	st14a	suppression of tumorigenicity 14 (colon carcinoma) a	ENSDARG00000061173	15160.4	9616.67	1.57647	0.656694
100329562	100329562	fep15	fep15 selenoprotein		267.781	169.867	1.57642	0.656648
563405	563405	gprc5c	G protein-coupled receptor, family C, group 5, member C	ENSDARG00000079092	398.116	252.555	1.57635	0.656591
445134	445134	zgc:100864	zgc:100864	ENSDARG00000039669	14918.7	9466.02	1.57603	0.656293
564030	564030	bik	BCL2-interacting killer (apoptosis-inducing)	ENSDARG00000045549	459.072	291.343	1.57571	0.656002
386663	386663	pfkfb4l	6-phosphofructo-2-kinase/fructose-2,6-biphosphatase 4, like	pfkfb4	10151.6	6448.13	1.57435	0.65476
557500	557500	nr1h5	nuclear receptor subfamily 1, group H, member 5	ENSDARG00000031046	158.796	100.909	1.57366	0.654128
321552	321552	smyhc1	slow myosin heavy chain 1	ENSDARG00000071430	37630.6	23913.8	1.57359	0.654062
100148413	100148413	plk2a	polo-like kinase 2a (Drosophila)	im:7157189	1615.63	1027.11	1.57299	0.653507
554141	554141	c9	complement component 9	ENSDARG00000016319	10075	6415.93	1.57032	0.651056
321621	321621	gldc	glycine dehydrogenase (decarboxylating)	fb23b05|wu:fb23b05|zgc:66198	2225.37	1417.56	1.56986	0.650635
768202	768202	pdpk1a	3-phosphoinositide dependent protein kinase-1a	ENSDARG00000062304	236.53	151.04	1.56601	0.647097
555955	555955	si:dkey-72g22.1	si:dkey-72g22.1	ENSDARG00000005749	1538.14	982.594	1.56538	0.646516
794841	794841	plin2	perilipin 2	ENSDARG00000042332	626.072	400.201	1.56439	0.645603
30718.chr21.2	30718	notch1a	notch homolog 1a	des|n1a|wu:fc01e02|wu:fc37a05	2540.44	1624.2	1.56412	0.645348
553330	553330	npc1	Niemann-Pick disease, type C1	ENSDARG00000017180	9871.78	6312.39	1.56387	0.645124
561967	561967	si:ch211-93f2.1	si:ch211-93f2.1	wu:fb62a02	6025.73	3854.3	1.56338	0.644667
322508	322508	h1fx	H1 histone family, member X	ENSDARG00000054058	18555.7	11877	1.56232	0.643693
322221.chr15.2	322221	actn4	actinin, alpha 4	wu:fb53f05|zgc:63508	1567.63	1003.57	1.56206	0.643449
562658	562658	zgc:152863	zgc:152863	ENSDARG00000069338	427.491	273.723	1.56177	0.64318
406633	406633	tesc	tescalcin	ENSDARG00000028346	1550.82	993.472	1.56101	0.642482
100384897	100384897	ugt1a5	UDP glucuronosyltransferase 1 family, polypeptide A5	ENSDARG00000006220	283.449	181.624	1.56063	0.64213
100170823	100170823	zgc:194336	zgc:194336		271.602	174.185	1.55927	0.640873
335866	335866	irf2bp2a	interferon regulatory factor 2 binding protein 2a	ENSDARG00000004702	16469.4	10563	1.55916	0.640771
541550	541550	ablim1b	actin binding LIM protein 1b	ENSDARG00000045064	566.447	363.338	1.55901	0.640629
567494	567494	si:ch1073-351m12.1	si:ch1073-351m12.1	ENSDARG00000061040	1147.33	736.355	1.55812	0.639802
335269	335269	itgb4	integrin, beta 4	MGC136313|fl03d06|wu:fb72e01|wu:fc27g01|wu:fl03d06|zgc:136313	6199.1	3978.79	1.55803	0.639727
563942	563942	kat2b	K(lysine) acetyltransferase 2B	ENSDARG00000062634	184.591	118.497	1.55776	0.639477
560281	560281	flii	flightless I homolog (Drosophila)	im:7141769	962.624	617.97	1.55772	0.639437
557341	557341	cmklr1	chemokine-like receptor 1	ENSDARG00000090890	271.884	174.669	1.55657	0.638371
337572	337572	ctssb.2	cathepsin S, b.2	wu:fj84d06|zgc:111950|zgc:112489	1683.98	1082.03	1.55631	0.638132
100150844	100150844	LOC100150844	protein kinase C delta type-like		13423.5	8627.95	1.55581	0.637669
431761	431761	tfcp2l1	transcription factor CP2-like 1	ENSDARG00000029497	302.635	194.633	1.5549	0.636824
100535973	100535973	LOC100535973	complement factor H-like		156.979	101.007	1.55414	0.636117
563912	563912	usp54a	ubiquitin specific peptidase 54a		2395.01	1542.54	1.55264	0.634726
562138	562138	zgc:158784	zgc:158784	MGC158784|hip1r	3541.21	2281.4	1.55221	0.634324
568593	568593	sdc4	syndecan 4	ENSDARG00000059906	18205.9	11730.1	1.55206	0.634188
777793	777793	sult2st2	sulfotransferase family 2, cytosolic sulfotransferase 2		451.291	291.011	1.55077	0.632983
799373	799373	LOC799373	GTP-binding protein 2-like		497.105	320.563	1.55072	0.632942
561940	561940	si:ch211-157h5.2	si:ch211-157h5.2	ENSDARG00000074275	1310.77	845.609	1.55009	0.632349
555875	555875	zgc:172075	zgc:172075	ENSDARG00000076146	1286.81	830.313	1.54979	0.63207
100384896	100384896	ugt1a6	UDP glucuronosyltransferase 1 family, polypeptide A6	ENSDARG00000006220	270.481	174.545	1.54964	0.631931
321064	321064	kbtbd10b	kelch repeat and BTB (POZ) domain containing 10b	ENSDARG00000006757	12618.1	8150.51	1.54813	0.63053
641576	641576	zgc:122979	zgc:122979	ENSDARG00000004187	863.778	558.006	1.54797	0.63038
568001	568001	pfkmb	phosphofructokinase, muscle b	ENSDARG00000060797	6552.99	4236.06	1.54696	0.629432
414331	414331	cyp51	cytochrome P450, family 51	ENSDARG00000042641	8486.24	5488.2	1.54627	0.628791
100004175	100004175	LOC100004175	cyclin-dependent kinase inhibitor 1C-like		451.625	292.282	1.54517	0.627764
393904	393904	gipc2	GIPC PDZ domain containing family, member 2	ENSDARG00000009488	4264.7	2760.57	1.54486	0.627479
100535757	100535757	LOC100535757	hypothetical protein LOC100535757		1417.89	918.329	1.54398	0.626657
566880	566880	myo18l2	myosin XVIII-like 2	myo18aa	859.187	556.63	1.54355	0.626254
393394	393394	btr30	bloodthirsty-related gene family, member 30	ENSDARG00000090028	3538.93	2293.37	1.54311	0.625844
387261	387261	baiap2l1a	BAI1-associated protein 2-like 1a	ENSDARG00000029305	355.433	230.351	1.54301	0.625747
567890	567890	gcn1l1	GCN1 general control of amino-acid synthesis 1-like 1 (yeast)	si:busm1-146n9.1	4416.74	2874	1.53679	0.619922
100007661	100007661	paqr5b	progestin and adipoQ receptor family member Vb	ENSDARG00000052688	474.527	309.012	1.53563	0.618829
563679	563679	zgc:136908	zgc:136908	ENSDARG00000011983	1081.92	704.561	1.5356	0.618802
404045	404045	traf4a	tnf receptor-associated factor 4a	ENSDARG00000003963	5538.64	3610.33	1.53411	0.617404
565379	565379	phkg1a	phosphorylase kinase, gamma 1a (muscle)	ENSDARG00000030604	968.488	631.435	1.53379	0.617101
378855	378855	slmo2	slowmo homolog 2 (Drosophila)	ENSDARG00000009505	16392.1	10690.6	1.53332	0.616658
100038771	100038771	zgc:162495	zgc:162495	ENSDARG00000059053	5408.78	3528.99	1.53267	0.616049
553811	553811	sh3d19	SH3 domain containing 19	ENSDARG00000088202	3915.23	2555.58	1.53204	0.61545
100144627	100144627	s100v1	S100 calcium binding protein V1		14965.9	9772.76	1.53139	0.61484
334460	334460	zgc:55582	zgc:55582	ENSDARG00000024219	1511.41	987.021	1.53128	0.614738
393909	393909	pitpna	phosphatidylinositol transfer protein, alpha	ENSDARG00000039490	13010.1	8497.46	1.53106	0.614532
492500	492500	zgc:101897	zgc:101897		6190.52	4043.91	1.53082	0.614309
560883	560883	ptpn13	protein tyrosine phosphatase, non-receptor type 13	MGC162319|wu:fb50g04|zgc:162319	6710.32	4385.61	1.53008	0.613605
560596	560596	tprg1	tumor protein p63 regulated 1	ENSDARG00000056026	2112.21	1380.97	1.52951	0.613072
405898.chr20.2	405898	pak7	p21(CDKN1A)-activated kinase 7		446.761	292.253	1.52868	0.612286
394060	394060	hmgcs1	3-hydroxy-3-methylglutaryl-Coenzyme A synthase 1 (soluble)	MGC56481|zgc:56481	9349.15	6116.12	1.52861	0.612219
100142651	100142651	zgc:174275	zgc:174275	ENSDARG00000089140	782.494	511.919	1.52855	0.612163
557665.chr18.1	557665	pvrl1b	poliovirus receptor-related 1b		824.308	539.304	1.52847	0.612085
406762	406762	pgd	phosphogluconate hydrogenase	ENSDARG00000015343	11955.2	7823.12	1.52819	0.611826
323696	323696	f11r	F11 receptor	ENSDARG00000017320	17536.5	11475.5	1.52817	0.611804
556372	556372	si:ch211-196f5.2	si:ch211-196f5.2	ENSDARG00000041492	363.395	237.858	1.52778	0.611435
494449.chr2.2	494449	ncstn	nicastrin		509.305	333.502	1.52714	0.610832
494104	494104	zgc:101583	zgc:101583		1186.23	778.032	1.52466	0.608485
266794	266794	ccng2	cyclin G2	ENSDARG00000017602	9537.03	6257.56	1.52408	0.607941
794752	794752	ckmb	creatine kinase, muscle b	ENSDARG00000040565	765755	503410	1.52114	0.605148
57933	57933	caspa	caspase a	ENSDARG00000008165	2350.67	1546.74	1.51975	0.603836
30647	30647	psme2	proteasome activator subunit 2	ENSDARG00000033144	534.146	351.542	1.51944	0.603537
100137122	100137122	zgc:172065	zgc:172065	ENSDARG00000078093	249.944	164.508	1.51934	0.603445
100148025	100148025	LOC100148025	hypothetical protein LOC100148025	ENSDARG00000076008	279.855	184.341	1.51814	0.602304
352912	352912	krt18	keratin 18	ENSDARG00000018404	69435.1	45744	1.51791	0.602084
550276	550276	abhd4	abhydrolase domain containing 4	ENSDARG00000025122	2415.57	1592.53	1.51681	0.601038
100034376	100034376	taar10	trace amine-associated receptor 10	si:dkey-7c18.8	220.7	145.53	1.51653	0.600772
550444	550444	arl4ca	ADP-ribosylation factor-like 4Ca	si:ch211-246m6.1|zgc:112100	2502.42	1650.77	1.51591	0.600183
100331225	100331225	atad2b	ATPase family, AAA domain containing 2B		739.438	488.478	1.51376	0.598136
323579	323579	cltca	clathrin, heavy polypeptide a (Hc)	ENSDARG00000043493	18802.5	12423.2	1.5135	0.597889
323681	323681	tmem154	transmembrane protein 154	ENSDARG00000074776	1049.57	693.522	1.51339	0.597785
567956	567956	zgc:123246	zgc:123246	ENSDARG00000042561	2411.92	1593.76	1.51335	0.597749
100000492	100000492	mafl	v-maf musculoaponeurotic fibrosarcoma (avian) oncogene family, protein L	ENSDARG00000044155	2911.04	1925.02	1.51221	0.59666
402792	402792	zgc:73226	zgc:73226	ENSDARG00000023759	314.639	208.099	1.51197	0.596426
558311	558311	slc45a2	solute carrier family 45, member 2	ENSDARG00000002593	6517.24	4310.86	1.51182	0.596285
561062	561062	si:dkey-157l19.2	si:dkey-157l19.2		773.725	511.989	1.51121	0.595709
619193	619193	sult1st5	sulfotransferase family 1, cytosolic sulfotransferase 5	ENSDARG00000003475	258.216	170.919	1.51075	0.595265
64614	64614	atp1a1a.3	ATPase, Na+/K+ transporting, alpha 1a.3 polypeptide	ENSDARG00000039131	3396.62	2248.46	1.51064	0.59516
393175	393175	zgc:56194	zgc:56194	ENSDARG00000021859	273.855	181.433	1.5094	0.593974
407680	407680	sc:d0144	sc:d0144	ENSDARG00000040543	5213.3	3454.58	1.5091	0.593687
792949	792949	fryb	furry homolog b (Drosophila)	cb22|sb:cb22	638.218	423.134	1.50831	0.592934
100330171	100330171	LOC100330171	hypothetical protein LOC100330171		3470.7	2301.54	1.508	0.592632
565437	565437	si:dkey-221j11.2	si:dkey-221j11.2		1030.37	683.474	1.50755	0.592201
793783	793783	ankrd37	ankyrin repeat domain 37	ENSDARG00000056376	561.282	372.624	1.5063	0.591004
560618	560618	LOC560618	similar to extracellular link domain-containing 1		989.015	657.633	1.5039	0.58871
798918	798918	ahcyl1	S-adenosylhomocysteine hydrolase-like 1	ENSDARG00000056331	5780.08	3843.98	1.50367	0.588488
664764	664764	asap3	ArfGAP with SH3 domain, ankyrin repeat and PH domain 3	ENSDARG00000021896	280.289	186.46	1.50321	0.588051
554157	554157	ctssb.1	cathepsin S, b.1	ENSDARG00000074656	1329.31	884.535	1.50284	0.587689
393167	393167	zgc:56136	zgc:56136	ENSDARG00000042630	6449.75	4297.03	1.50098	0.585904
791159	791159	galns	galactosamine (N-acetyl)-6-sulfate sulfatase	ENSDARG00000051853	1559.65	1039.09	1.50098	0.585901
100170833	100170833	zgc:194125	zgc:194125		1793.3	1194.8	1.50091	0.58584
100536320	100536320	LOC100536320	glutamate dehydrogenase, mitochondrial-like		1246.17	831.044	1.49953	0.584507
393129	393129	zbtb2a	zinc finger and BTB domain containing 2a	ENSDARG00000044038	381.896	254.691	1.49945	0.584434
798009	798009	zgc:162129	zgc:162129	MGC162129|fi40f02|wu:fi40f02	2960.45	1974.95	1.499	0.584003
562291	562291	si:dkey-218l8.1	si:dkey-218l8.1	MGC153140|cited4a|wu:fj77b06|wu:fk59f02|zgc:153140	10547.2	7042.19	1.49772	0.582766
560411	560411	LOC560411	uncharacterized protein C14orf43-like		2203.85	1471.99	1.49719	0.582258
767698	767698	zgc:153039	zgc:153039	ENSDARG00000060524	262.721	175.516	1.49685	0.58193
570618	570618	zgc:158629	zgc:158629	ENSDARG00000094154	306.584	204.898	1.49628	0.581377
567157	567157	acsl3a	acyl-CoA synthetase long-chain family member 3a	ENSDARG00000032079	875.522	585.233	1.49602	0.581134
567740	567740	LOC567740	myosin-7-like		497.178	332.624	1.49471	0.579868
571626	571626	zgc:158742	zgc:158742	ENSDARG00000013360	464.823	311.098	1.49414	0.579311
324863	324863	zgc:175140	zgc:175140	ENSDARG00000076417	2537.39	1700.1	1.49249	0.577723
30616	30616	vmhc	ventricular myosin heavy chain	mg:cb02g011|smyhc3	27049.5	18127.8	1.49216	0.577403
565482	565482	hdac6	histone deacetylase 6	wu:fc31d02	335.514	224.858	1.49212	0.577362
570867	570867	srgn	serglycin	ENSDARG00000077069	5704.02	3823.39	1.49188	0.577128
562062	562062	socs2	suppressor of cytokine signaling 2	ENSDARG00000045557	202.788	135.96	1.49153	0.576789
100000836	100000836	rps8b	ribosomal protein S8b	ENSDARG00000057368	211.628	141.947	1.4909	0.576182
324215	324215	igf2b	insulin-like growth factor 2b	ENSDARG00000033307	6443.32	4322.51	1.49064	0.575935
555795	555795	LOC555795	hypothetical protein LOC555795		6180.2	4146.74	1.49038	0.575677
100005482	100005482	si:dkey-182g1.2	si:dkey-182g1.2		2919.65	1961.49	1.48849	0.573848
566820	566820	si:dkey-20n3.1	si:dkey-20n3.1	fa94e11|wu:fa94e11	6515.14	4378.7	1.48792	0.573295
406351	406351	ripk4	receptor-interacting serine-threonine kinase 4	ENSDARG00000043211	2226.32	1497.21	1.48698	0.572381
561689	561689	si:ch211-139k15.1	si:ch211-139k15.1	magi3	3362.32	2261.49	1.48678	0.572187
563560	563560	ikbkb	inhibitor of kappa light polypeptide gene enhancer in B-cells, kinase beta	ENSDARG00000079123	794.259	534.318	1.48649	0.571911
100148342	100148342	atp8b1	ATPase, aminophospholipid transporter, class I, type 8B, member 1		4610.15	3104.61	1.48494	0.5704
574424	574424	zgc:112037	zgc:112037		1147.76	773.492	1.48387	0.569362
100333117	100333117	LOC100333117	ubiquitin carboxyl-terminal hydrolase CYLD-like		978.907	659.814	1.48361	0.569113
327635	327635	gnsb	glucosamine (N-acetyl)-6-sulfatase (Sanfilippo disease IIID), b	gns|wu:fi20h10|zgc:55370	1056.23	712.072	1.48332	0.568829
569383	569383	phactr4a	phosphatase and actin regulator 4a	MGC123224|zgc:123224	4388.28	2958.81	1.48312	0.568638
100037379	100037379	zgc:163061	zgc:163061		175.651	118.444	1.483	0.568516
557882	557882	LOC557882	novel protein similar to glycogen synthase kinase 3 beta (gsk3b)	ENSDARG00000052468	212.733	143.47	1.48278	0.5683
405877	405877	mafg2	v-maf musculoaponeurotic fibrosarcoma oncogene homolog g (avian), 2	ENSDARG00000030791	341.744	230.517	1.48251	0.568044
492763	492763	casp9	caspase 9, apoptosis-related cysteine protease	ENSDARG00000004325	1330.5	897.75	1.48203	0.567578
100537802	100537802	LOC100537802	hypothetical protein LOC100537802		546.072	368.473	1.48198	0.56753
445168	445168	si:dkey-246k9.1	si:dkey-246k9.1	ENSDARG00000030743	2073.92	1400.26	1.4811	0.566669
63999	63999	star	steroidogenic acute regulatory protein	ENSDARG00000006137	1476.66	997.204	1.4808	0.566377
562529	562529	flna	filamin A, alpha (actin binding protein 280)	fb98b06|wu:fb98b06|wu:fd09g03|wu:fd49a06	2647.06	1788.21	1.48028	0.565873
114432	114432	btg1	B-cell translocation gene 1	ENSDARG00000027249	14295.3	9658.69	1.48004	0.565639
559618	559618	LOC559618	hypothetical protein LOC559618		8207.03	12149.2	0.675523	-0.565923
556439	556439	LOC556439	sphingosine-1-phosphate phosphatase 1-like		487.529	721.71	0.675519	-0.565932
541523	541523	eif4e2	eukaryotic translation initiation factor 4E family member 2	ENSDARG00000038585	1753.83	2597.07	0.675312	-0.566373
751643	751643	zgc:153260	zgc:153260	ENSDARG00000070386	4679.65	6931.72	0.675106	-0.566813
563353	563353	si:ch211-106n13.3	si:ch211-106n13.3	ENSDARG00000052633	409.121	606.066	0.675044	-0.566946
550522	550522	zgc:109868	zgc:109868	ENSDARG00000036834	39625.2	58712.1	0.674908	-0.567238
393170	393170	mitd1	MIT, microtubule interacting and transport, domain containing 1	ENSDARG00000044766	719.616	1066.28	0.674886	-0.567285
100331497	100331497	LOC100331497	hypothetical protein LOC100331497		976.225	1446.65	0.67482	-0.567426
445256	445256	ufc1	ubiquitin-fold modifier conjugating enzyme 1	zgc:100800	3005.7	4454.12	0.674814	-0.567439
100149204	100149204	si:ch211-149a19.5	si:ch211-149a19.5		833.827	1235.66	0.674803	-0.567461
560253	560253	atpaf2	ATP synthase mitochondrial F1 complex assembly factor 2	ENSDARG00000056270	1867.22	2767.33	0.674739	-0.567599
553284	553284	si:dkey-58f10.1	si:dkey-58f10.1	ENSDARG00000054606	2500.37	3707.22	0.67446	-0.568196
447944	447944	fabp11a	fatty acid binding protein 11a	ENSDARG00000017299	7300.32	10824.2	0.674445	-0.568227
100002865	100002865	rpe65b	retinal pigment epithelium-specific protein 65b	MGC110538|MGC162449|MGC174561|rpepb|si:ch211-198n5.5|wu:fc74c09|zgc:110538	6214.8	9214.88	0.674431	-0.568258
336617	336617	thy1	Thy-1 cell surface antigen	ENSDARG00000035018	7443.78	11042	0.674136	-0.568889
100038790	100038790	zgc:163121	zgc:163121	ENSDARG00000055370	445.467	660.824	0.674107	-0.56895
791222	791222	zgc:158636	zgc:158636		4574.24	6785.89	0.674082	-0.569004
567548	567548	smpd2	sphingomyelin phosphodiesterase 2, neutral	NSMase	2394.56	3553.07	0.673942	-0.569304
100359398	100359398	rnf6	ring finger protein (C3H2C3 type) 6		289.807	430.193	0.673668	-0.569891
325317	325317	calrl2	calreticulin, like 2	ENSDARG00000076290	23798.7	35328.3	0.673644	-0.569942
561760	561760	lyrm5b	LYR motif containing 5b	ENSDARG00000045827	681.921	1012.97	0.673187	-0.570921
323465	323465	vcanb	versican b	ENSDARG00000009401	10330.1	15350	0.672971	-0.571384
553705	553705	zgc:112305	zgc:112305	ENSDARG00000058349	3386.75	5033.96	0.67278	-0.571794
406292	406292	ppib	peptidylprolyl isomerase B (cyclophilin B)	ENSDARG00000092798	55377.3	82320.5	0.672703	-0.571958
436742.chr2.1	436742	napg	N-ethylmaleimide-sensitive factor attachment protein, gamma		1044.06	1552.12	0.672666	-0.572038
368823	368823	fkbp11	FK506 binding protein 11	ENSDARG00000037000	2856.14	4246.86	0.67253	-0.57233
553574	553574	pin4	protein (peptidylprolyl cis/trans isomerase) NIMA-interacting, 4 (parvulin)	ENSDARG00000004527	3129.95	4657.41	0.672036	-0.573389
541321	541321	zgc:113113	zgc:113113	ENSDARG00000037913	184.186	274.084	0.672005	-0.573456
780844	780844	neu3.1	sialidase 3.1		338.83	504.328	0.671845	-0.5738
322269	322269	shfm1	split hand/foot malformation (ectrodactyly) type 1	Shfdg1|wu:fb55c02|zgc:56203|zgc:85901	13885.4	20669.8	0.671771	-0.573958
58059	58059	hoxc13a	homeo box C13a		886.137	1319.63	0.671505	-0.57453
567635	567635	zgc:174622	zgc:174622	ENSDARG00000077222	1872.28	2788.63	0.671398	-0.57476
326701	326701	ssr4	signal sequence receptor, delta	ENSDARG00000019444	28616	42626.9	0.671313	-0.574944
30345	30345	hoxc4a	homeo box C4a	ENSDARG00000070338	2058.18	3067.14	0.671042	-0.575524
791166	791166	zgc:158228	zgc:158228	ENSDARG00000068655	772.105	1150.77	0.670946	-0.575731
360208	360208	pvalb8	parvalbumin 8	ocma|pvalb3a|zgc:101834	2871.43	4280.16	0.67087	-0.575894
30105	30105	wnt5b	wingless-type MMTV integration site family, member 5b	CHUNP6928|id:ibd5111|ppt|wnt-5|wnt5|wnt[b]|wu:fk85g06	3531.33	5263.81	0.670869	-0.575897
560242	560242	pigu	phosphatidylinositol glycan anchor biosynthesis, class U		2648.3	3947.72	0.670843	-0.575952
334203	334203	zgc:114043	zgc:114043	ENSDARG00000038300	854.517	1274.28	0.670589	-0.576499
550249	550249	tnni2b.1	troponin I, skeletal, fast 2b.1	ENSDARG00000035958	5154.85	7687.23	0.670573	-0.576533
567341	567341	si:ch211-261f7.2	si:ch211-261f7.2	ENSDARG00000023952	418.317	624.172	0.670194	-0.577349
550494	550494	esd	esterase D/formylglutathione hydrolase	wu:fb58f05|zgc:111984	6786.65	10128.9	0.670031	-0.577701
100149838	100149838	zgc:110655	zgc:110655	MGC110655|MGC191288	11294.1	16862.4	0.669781	-0.578238
790921	790921	rai12	retinoic acid induced 12	ENSDARG00000067918	941.605	1405.92	0.669742	-0.578323
393437	393437	ncs1a	neuronal calcium sensor 1a	ENSDARG00000055229	398.33	594.918	0.669554	-0.578728
436730.chr9.1	436730	egfl6	EGF-like-domain, multiple 6	ENSDARG00000045958	11544.1	17249.7	0.669235	-0.579415
100535720	100535720	LOC100535720	u6 snRNA-associated Sm-like protein LSm3-like		3849.76	5753.66	0.669097	-0.579712
550435	550435	rfesd	Rieske (Fe-S) domain containing	ENSDARG00000058725	405.276	605.763	0.669034	-0.579849
100537473	100537473	LOC100537473	hypothetical protein LOC100537473		2467.37	3688.38	0.668957	-0.580015
550443	550443	zgc:112101	zgc:112101	ENSDARG00000042214	651.291	973.656	0.668913	-0.58011
404732	404732	chst14	carbohydrate (N-acetylgalactosamine 4-0) sulfotransferase 14	ENSDARG00000043011	608.078	909.098	0.66888	-0.58018
100141480	100141480	ccl-c11b	chemokine CCL-C11b	ENSDARG00000074772	119.397	178.524	0.668803	-0.580347
368634	368634	si:dkey-204g5.2	si:dkey-204g5.2	ENSDARG00000005640	515.598	771.054	0.668692	-0.580585
566040	566040	LOC566040	protein notum homolog		322.341	482.065	0.668667	-0.58064
792752	792752	zgc:153638	zgc:153638	ENSDARG00000069996	1033.73	1546.74	0.668326	-0.581376
436790	436790	arl6ip5b	ADP-ribosylation factor-like 6 interacting protein 5b	ENSDARG00000016238	1937.18	2900.21	0.667945	-0.582199
570455	570455	LOC570455	25-hydroxycholesterol 7-alpha-hydroxylase-like		236.656	354.324	0.667908	-0.582278
798052	798052	mlxip	MLX interacting protein	si:ch211-110p13.4	175.598	262.935	0.667838	-0.582429
431750	431750	fam32al	family with sequence similarity 32, member A, like	ENSDARG00000042660	8322.65	12463.8	0.667744	-0.582632
445494	445494	pgls	6-phosphogluconolactonase	ENSDARG00000021233	1037.14	1553.59	0.667571	-0.583006
768140	768140	anapc11	APC11 anaphase promoting complex subunit 11 homolog (yeast)	ENSDARG00000070333	1838.16	2754.08	0.667432	-0.583306
561510	561510	chchd7	coiled-coil-helix-coiled-coil-helix domain containing 7	ENSDARG00000068156	1237.72	1854.47	0.667428	-0.583316
574005	574005	zgc:114162	zgc:114162	ENSDARG00000052072	734.326	1100.3	0.667384	-0.58341
393357	393357	elof1	elongation factor 1 homolog (S. cerevisiae)	MGC64163|zgc:64163	17055.7	25557.7	0.667339	-0.583508
100006062	100006062	LOC100006062	hypothetical protein LOC100006062		206.487	309.476	0.667213	-0.583781
406378	406378	pgrmc2	progesterone receptor membrane component 2	ENSDARG00000030237	8564.97	12844.6	0.666817	-0.584638
326098	326098	med7	mediator complex subunit 7	ENSDARG00000016318	3156.97	4734.49	0.666804	-0.584666
447823	447823	fth1b	ferritin, heavy polypeptide 1b	ENSDARG00000007975	1850.77	2776.56	0.666567	-0.585177
560055	560055	crybb1l2	crystallin, beta B1, like 2	ENSDARG00000016793	93293.8	140019	0.666293	-0.585772
100126026	100126026	zgc:173548	zgc:173548		511.859	768.271	0.666248	-0.585869
64263	64263	gch2	GTP cyclohydrolase 2	ENSDARG00000013340	50439.5	75721.1	0.666122	-0.586143
553653	553653	c1qtnf3	C1q and tumor necrosis factor related protein 3	ENSDARG00000057435	439.738	660.221	0.666047	-0.586304
568453	568453	LOC568453	protein FAM48A-like		118.553	178.109	0.665621	-0.587226
325530	325530	zswim7	zinc finger, SWIM-type containing 7	ENSDARG00000067608	172.73	259.503	0.665619	-0.587231
373095	373095	tpbgl	trophoblast glycoprotein-like	MGC109764|YF-296|sb:cb613|zgc:109764	844.686	1269.2	0.665527	-0.587432
553634	553634	casp7	caspase 7, apoptosis-related cysteine peptidase	MGC110595|zgc:110595	2963.99	4455.28	0.665276	-0.587975
560339	560339	tfpi2	tissue factor pathway inhibitor 2	ENSDARG00000061351	273.663	411.465	0.665093	-0.588371
494051	494051	tectb	tectorin beta	ENSDARG00000045268	815.004	1225.98	0.66478	-0.58905
559078	559078	si:dkey-238c7.16	si:dkey-238c7.16	ENSDARG00000069537	4084.97	6146.32	0.66462	-0.589399
30623	30623	six9	sine oculis homeobox homolog 9	MGC194500|si:dkey-149j18.3	123.814	186.298	0.664601	-0.589439
393825	393825	tppp3	tubulin polymerization-promoting protein family member 3		1210.27	1821.33	0.664501	-0.589658
100034614	100034614	si:dkeyp-70f9.5	si:dkeyp-70f9.5	L54mt|MRP-L54|mrpl54	3325.92	5005.78	0.664417	-0.58984
552924	552924	slc2a15b	solute carrier family 2 (facilitated glucose transporter), member 15b	ENSDARG00000053269	4041.56	6083.65	0.664331	-0.590026
559527	559527	ankrd10b	ankyrin repeat domain 10b	ENSDARG00000004771	1210.31	1821.89	0.664318	-0.590054
568385	568385	si:dkeyp-38g8.5	si:dkeyp-38g8.5	ENSDARG00000056954	997.153	1501.4	0.664151	-0.590418
559138	559138	cmtm7	CKLF-like MARVEL transmembrane domain containing 7	ENSDARG00000010032	1400.55	2109.53	0.663913	-0.590934
100537021	100537021	LOC100537021	protein shisa-2-like		830.09	1250.59	0.663759	-0.591268
378437	378437	sepw2a	selenoprotein W, 2a	ENSDARG00000038228	27664.6	41698.2	0.663448	-0.591944
406626	406626	crtap	cartilage associated protein	ENSDARG00000018010	7069.55	10656.7	0.663391	-0.592068
406289	406289	txndc5	thioredoxin domain containing 5	MGC66265|wu:fb20a07|wu:fb55b10|zgc:66265	14710.2	22178.9	0.663253	-0.592369
573047	573047	lsm7	LSM7 homolog, U6 small nuclear RNA associated (S. cerevisiae)	ENSDARG00000058328	8746.37	13191.3	0.663043	-0.592825
571927	571927	si:rp71-36a1.1	si:rp71-36a1.1		391.55	590.577	0.662996	-0.592928
449807	449807	sumf2	sulfatase modifying factor 2	ENSDARG00000069497	1141.91	1722.65	0.662881	-0.593178
798022	798022	nt5c1ba	5'-nucleotidase, cytosolic IB a	ENSDARG00000018153	165.65	249.974	0.662669	-0.593639
100332662	100332662	calr	calreticulin		1835.78	2770.44	0.66263	-0.593725
569097	569097	LOC569097	hypothetical protein LOC569097		768.983	1160.55	0.6626	-0.593789
558919	558919	col10a1	collagen, type X, alpha 1	ENSDARG00000054753	13495.4	20378.2	0.662247	-0.594559
550541	550541	nudt18	nudix (nucleoside diphosphate linked moiety X)-type motif 18	ENSDARG00000041576	271.837	410.514	0.662186	-0.594692
564984	564984	zgc:114081	zgc:114081	ENSDARG00000057899	117.661	177.733	0.66201	-0.595075
402958	402958	ppapdc3	phosphatidic acid phosphatase type 2 domain containing 3	ENSDARG00000075020	2013.7	3041.82	0.662005	-0.595086
541365	541365	zdhhc2	zinc finger, DHHC-type containing 2	ENSDARG00000034757	335.925	507.66	0.661713	-0.595723
796419	796419	LOC796419	BOLA class I histocompatibility antigen, alpha chain BL3-7-like		129.801	196.163	0.661704	-0.595743
619260	619260	srp14	signal recognition particle 14	ENSDARG00000088272	3698.71	5591.23	0.661521	-0.596141
336811	336811	wu:fb06e02	wu:fb06e02	fb06e02	521.221	787.928	0.661508	-0.596169
550538	550538	zgc:110179	zgc:110179	rasl11a	1751.17	2647.31	0.661492	-0.596205
558330	558330	LOC558330	transmembrane anterior posterior transformation protein 1-like		247.431	374.07	0.661457	-0.59628
570210	570210	zgc:86709	zgc:86709	ENSDARG00000057911	6995.34	10576.6	0.661398	-0.59641
100151595	100151595	gtf2h3-2	general transcription factor IIH, polypeptide 3	ENSDARG00000067560	862.543	1304.4	0.661256	-0.596719
569258	569258	zgc:113372	zgc:113372		1037.81	1569.56	0.66121	-0.59682
541485	541485	zgc:112986	zgc:112986	ENSDARG00000039310	312.404	472.985	0.660494	-0.598382
403070	403070	rgn	regucalcin	ENSDARG00000032200	2707.99	4101.75	0.660204	-0.599017
792620	792620	si:ch211-222g23.3	si:ch211-222g23.3		557.835	845.111	0.660073	-0.599302
336391	336391	tmed3	transmembrane emp24 protein transport domain containing 3	ENSDARG00000028816	3698.17	5603.95	0.659921	-0.599634
570839	570839	LOC570839	complement C1q tumor necrosis factor-related protein 1-like		310.383	470.385	0.65985	-0.59979
777653	777653	crfb2	cytokine receptor family member b2	ENSDARG00000040332	252.436	382.673	0.659665	-0.600194
394057	394057	calub	calumenin b	Calu|MGC63741|fb43g05|wu:fb43g05|zgc:63741	9028.76	13696.4	0.659206	-0.601199
556984	556984	zgc:172161	zgc:172161	ENSDARG00000052615	452.886	687.045	0.659179	-0.601257
795901	795901	treh	trehalase (brush-border membrane glycoprotein)	si:ch211-147p17.2	169.366	256.947	0.659148	-0.601325
568418	568418	si:dkeyp-55f12.3	si:dkeyp-55f12.3	ENSDARG00000042345	1067.16	1619.04	0.659135	-0.601355
799355	799355	pfn1	profilin 1	sb:cb813|wu:fa91a03	174884	265402	0.658941	-0.601778
541428	541428	znrd1	zinc ribbon domain containing 1	ENSDARG00000036070	806.046	1223.27	0.658927	-0.601809
492631	492631	zgc:193538	zgc:193538	ENSDARG00000078807	847.421	1286.11	0.658903	-0.601861
321357	321357	sparc	secreted acidic cysteine rich glycoprotein	ENSDARG00000019353	127555	193747	0.658361	-0.603048
325494	325494	pars2	prolyl-tRNA synthetase (mitochondrial)	ENSDARG00000044404	707.098	1074.59	0.658015	-0.603807
569489	569489	fetub	fetuin B	im:6910148	32651.6	49636.7	0.657811	-0.604255
171473	171473	ccng1	cyclin G1	ENSDARG00000076667	140953	214326	0.657656	-0.604595
393348	393348	zgc:64106	zgc:64106	ENSDARG00000011371	1722.1	2618.93	0.657561	-0.604804
100003564	100003564	si:ch211-202i17.3	si:ch211-202i17.3	ENSDARG00000078986	2371.46	3606.6	0.657533	-0.604865
335448	335448	wu:fj13e08	wu:fj13e08	fj13e08	1140.7	1735.11	0.657422	-0.605109
565088	565088	LOC565088	RNA pseudouridylate synthase domain-containing protein 2-like		207.538	315.724	0.65734	-0.605289
767667	767667	fam125ba	family with sequence similarity 125, member B, duplicate a	MGC152929|zgc:152929	1296.63	1973.4	0.657051	-0.605922
445310	445310	tmem179	transmembrane protein 179	ENSDARG00000013292	1012.77	1541.65	0.656942	-0.606163
259193	259193	oaz2a	ornithine decarboxylase antizyme 2a	ENSDARG00000016476	29595.6	45066.5	0.656711	-0.60667
555436	555436	si:ch211-112m17.3	si:ch211-112m17.3	si:ch211-260o22.2	158.479	241.484	0.656271	-0.607637
564095	564095	si:ch211-191i18.2	si:ch211-191i18.2	ENSDARG00000070141	518.408	790.16	0.656081	-0.608055
100332784	100332784	LOC100332784	lysosomal alpha-glucosidase-like		870.815	1328.23	0.655621	-0.609066
58053	58053	hoxb6b	homeo box B6b	ENSDARG00000026513	1820.8	2777.69	0.655508	-0.609315
336797	336797	zgc:56419	zgc:56419	ENSDARG00000025493	10327.7	15756.7	0.655447	-0.609448
415237	415237	ddt	D-dopachrome tautomerase	ENSDARG00000044751	5620.28	8577.05	0.655269	-0.609841
406415	406415	zgc:64098	zgc:64098	MGC17943|wu:fc21f01	8020.67	12249.6	0.654769	-0.610943
114418	114418	crybb1	crystallin, beta B1	ENSDARG00000068507	55026	84042.8	0.654737	-0.611011
100034470	100034470	si:ch211-51f10.1	si:ch211-51f10.1	ENSDARG00000045011	209.324	319.964	0.65421	-0.612174
503516	503516	blf	bloody fingers		516.48	789.519	0.65417	-0.612263
799177	799177	LOC799177	heat shock factor binding protein 1-like	ENSDARG00000075984	242.282	370.375	0.654153	-0.612299
100333194	100333194	LOC100333194	mitotic-spindle organizing protein 1-like		2372.3	3626.78	0.654106	-0.612404
100005391	100005391	si:dkeyp-82a1.6	si:dkeyp-82a1.6		164.599	251.724	0.653888	-0.612884
100537331	100537331	LOC100537331	leucine-rich repeat-containing protein 29-like		748.703	1145.3	0.65372	-0.613256
140634	140634	cyp1a	cytochrome P450, family 1, subfamily A	ENSDARG00000026039	8866.71	13564.2	0.653684	-0.613335
559197	559197	rgs11	regulator of G-protein signaling 11	zgc:171922	532.603	815.25	0.6533	-0.614182
767642	767642	zgc:153593	zgc:153593	ENSDARG00000060345	2489.25	3811.98	0.653007	-0.61483
100330435	100330435	LOC100330435	hypothetical protein LOC100330435		3079.76	4718.39	0.652714	-0.615477
321364	321364	id2b	inhibitor of DNA binding 2, dominant negative helix-loop-helix protein, b	ENSDARG00000029544	784.773	1203.13	0.652273	-0.616451
563335	563335	zgc:163057	zgc:163057	ENSDARG00000045144	868.541	1332.29	0.651916	-0.617241
569841	569841	mrps18c	mitochondrial ribosomal protein S18C	ENSDARG00000069624	2572.33	3946.7	0.651767	-0.617571
791762	791762	ecrg4a	esophageal cancer related gene 4a	MGC112443|zgc:112443	218.386	335.1	0.651704	-0.61771
563864	563864	LOC563864	novel protein similar to vertebrate EGF-containing fibulin-like extracellular matrix protein 1 (EFEMP1)		2773.46	4256.14	0.651637	-0.617859
393094	393094	fam158a	family with sequence similarity 158, member A	ENSDARG00000034633	2747.02	4216.51	0.651493	-0.618179
554104	554104	uchl3	ubiquitin carboxyl-terminal esterase L3 (ubiquitin thiolesterase)	ENSDARG00000030177	4890.9	7510.76	0.651186	-0.618857
30254	30254	tbx6	T-box gene 6	ENSDARG00000006939	169.902	260.926	0.651152	-0.618934
569494	569494	alg12	asparagine-linked glycosylation 12 homolog (yeast, alpha-1,6-mannosyltransferase)	ENSDARG00000041199	1058.74	1626.24	0.651035	-0.619193
568516	568516	si:ch73-21g5.7	si:ch73-21g5.7		3803.2	5841.86	0.651025	-0.619216
562262	562262	tnfsf10l3	tumor necrosis factor (ligand) superfamily, member 10 like 3	ENSDARG00000032746	138.061	212.095	0.65094	-0.619404
386981	386981	wu:fc06d12	wu:fc06d12	fc06d12	319.932	491.591	0.650809	-0.619695
436866	436866	tnfsf10l2	tumor necrosis factor (ligand) superfamily, member 10 like 2	ENSDARG00000057241	2739.93	4212.67	0.650403	-0.620594
798836	798836	tspan13a	tetraspanin 13a	ENSDARG00000068883	1486.46	2286.08	0.650222	-0.620997
550244	550244	snrpd2	small nuclear ribonucleoprotein D2 polypeptide	ENSDARG00000040440	15427.8	23735.7	0.649983	-0.621527
436969	436969	zgc:92630	zgc:92630		964.912	1484.62	0.649941	-0.62162
100137126	100137126	si:dkey-10f21.4	si:dkey-10f21.4	ENSDARG00000057743	487.242	749.773	0.649853	-0.621816
100333736	100333736	LOC100333736	hypothetical protein LOC100333736		1700.8	2617.25	0.649844	-0.621834
550527	550527	fxc1	fracture callus 1 homolog (rat)	ENSDARG00000043898	1211.87	1865.54	0.64961	-0.622354
541517	541517	mtmr1b	myotubularin related protein 1b	ENSDARG00000022378	337.277	519.282	0.649506	-0.622586
563203	563203	zgc:114079	zgc:114079	ENSDARG00000025559	231.516	356.582	0.649264	-0.623122
791212	791212	zgc:158296	zgc:158296	ENSDARG00000070923	3241.9	4995.01	0.649027	-0.62365
566868.chr24.4	566868	scn12ab	sodium channel, voltage gated, type XII, alpha b	zscn5a	265.445	409.222	0.648659	-0.624469
100073331	100073331	birc7	baculoviral IAP repeat-containing 7	zgc:165605	2102.42	3244.46	0.648004	-0.625926
563220	563220	si:ch211-239e6.4	si:ch211-239e6.4	ENSDARG00000095705	1328.18	2050.18	0.64784	-0.626291
553643	553643	zgc:110647	zgc:110647	ENSDARG00000070743	1555.62	2401.65	0.647732	-0.626532
445277	445277	fhl2a	four and a half LIM domains 2a	ENSDARG00000042018	1580.01	2440.33	0.647457	-0.627144
556781	556781	zgc:165525	zgc:165525	ENSDARG00000001463	2239.97	3460.81	0.64724	-0.627627
768290	768290	zgc:153700	zgc:153700	ENSDARG00000071670	13154.5	20326.8	0.647149	-0.62783
100093702	100093702	si:dkey-121a9.3	si:dkey-121a9.3	ENSDARG00000071439	209.02	323.031	0.647057	-0.628036
445280	445280	zgc:92411	zgc:92411	ENSDARG00000022437	1347.72	2083	0.64701	-0.628141
30202	30202	spon2b	spondin 2b, extracellular matrix protein	ENSDARG00000002732	619.947	959.142	0.646356	-0.6296
100002535	100002535	tmem70	transmembrane protein 70	si:dkey-82k12.6	1631.23	2524.12	0.646254	-0.629827
797559	797559	si:dkey-31j12.4	si:dkey-31j12.4	sc:d0415	6030.92	9332.74	0.646211	-0.629923
571446	571446	LOC571446	zinc transporter ZIP9-B-like		163.44	252.956	0.646122	-0.630121
503792	503792	gpc6l	glypican 6, like	gal3st4|im:6970974	114.223	176.8	0.646057	-0.630267
558042	558042	ppil1	peptidylprolyl isomerase (cyclophilin)-like 1	ENSDARG00000015422	3573.18	5532.54	0.645849	-0.630731
100537430	100537430	LOC100537430	tenascin-like		651.908	1009.74	0.645623	-0.631237
393831	393831	zgc:77734	zgc:77734	ENSDARG00000026369	16540.6	25625	0.645488	-0.631538
393556	393556	gstt1b	glutathione S-transferase theta 1b	ENSDARG00000017388	3599.52	5576.84	0.645441	-0.631643
560564	560564	LOC560564	platelet-derived growth factor C-like		1806.07	2798.54	0.645362	-0.63182
100002333	100002333	LOC100002333	hypothetical protein LOC100002333	ENSDARG00000093656	298.676	462.814	0.645347	-0.631854
317644	317644	mki67ip	mki67 (FHA domain) interacting nucleolar phosphoprotein (human)	ENSDARG00000040666	4616.42	7155.09	0.645194	-0.632195
445022	445022	b4galt7	xylosylprotein beta 1,4-galactosyltransferase, polypeptide 7 (galactosyltransferase I)	MGC110571|zgc:110571	1786.13	2769.34	0.644964	-0.632709
100033461	100033461	mir181a-1	microRNA 181a-1	dre-mir-181a-1	380.988	590.928	0.644728	-0.633238
550336	550336	zgc:110222	zgc:110222		422.511	655.354	0.644706	-0.633287
798430	798430	tbeta-a	beta thymosin-like protein 2		35743	55471.4	0.644351	-0.634082
445183	445183	zgc:101056	zgc:101056		1827.23	2835.77	0.64435	-0.634084
554131	554131	zgc:110022	zgc:110022	ENSDARG00000044584	1398.48	2170.62	0.644279	-0.634243
559069	559069	zgc:162240	zgc:162240	ENSDARG00000016336	832.696	1292.91	0.644048	-0.63476
404610	404610	fam49bb	family with sequence similarity 49, member Bb	ENSDARG00000045417	936.193	1453.62	0.644041	-0.634776
445254	445254	slc38a7	solute carrier family 38, member 7	cb389|fb71c10|fi23b07|sb:cb389|wu:fb71c10|wu:fi23b07|zgc:100802	2645.13	4107.99	0.643899	-0.635095
559978	559978	LOC559978	gastrin-releasing peptide-like	ENSDARG00000043074	389.062	604.293	0.64383	-0.635249
445137	445137	zgc:100861	zgc:100861		857.357	1332.27	0.643529	-0.635922
405854	405854	zgc:85683	zgc:85683	ENSDARG00000020169	4586.44	7128.82	0.643366	-0.636288
57969	57969	copz2	zeta2-cop		2640.86	4104.81	0.643358	-0.636307
563100	563100	si:ch211-51h9.6	si:ch211-51h9.6	ENSDARG00000092360	1718.68	2671.79	0.64327	-0.636503
100332331	100332331	LOC100332331	hypothetical protein LOC100332331		158.615	246.735	0.642858	-0.637428
335707	335707	ptmaa	prothymosin, alpha a	ENSDARG00000021113	128846	200474	0.642708	-0.637764
100332430	100332430	LOC100332430	hypothetical protein LOC100332430		573.965	893.299	0.642523	-0.63818
550469	550469	zgc:112433	zgc:112433	ENSDARG00000039608	160.019	249.193	0.642148	-0.639022
100537552	100537552	LOC100537552	trimethylguanosine synthase-like		274.476	427.532	0.642002	-0.639351
445126	445126	fkbp9	FK506 binding protein 9	ENSDARG00000005023	15437	24070.3	0.64133	-0.640861
321322	321322	si:ch211-152c2.3	si:ch211-152c2.3	cb612|sb:cb612|wu:fe05a06	1292.45	2015.33	0.641309	-0.640909
568958	568958	wu:fc46h12	wu:fc46h12	fc46h12	79953	124694	0.641194	-0.641167
606612	606612	si:ch211-191j22.4	si:ch211-191j22.4	im:7157855	495.929	773.505	0.641145	-0.641277
57924	57924	smx5	smx5	lsm2|wu:fe48h10|zgc:101795	5008.69	7816.39	0.640793	-0.642069
553543	553543	cyp46a1	cytochrome P450, family 46, subfamily A, polypeptide 1	ENSDARG00000012137	247.378	386.133	0.640655	-0.642381
387533	387533	gja3	gap junction protein, alpha 3	ENSDARG00000021889	191.815	299.63	0.640174	-0.643465
492459	492459	colec11	collectin sub-family member 11	ENSDARG00000013266	386.559	603.891	0.640114	-0.643599
393672	393672	rims2a	regulating synaptic membrane exocytosis 2a	MGC73064|rims2|zgc:73064	134.064	209.44	0.640106	-0.643617
436940	436940	slc25a36a	solute carrier family 25, member 36a	zgc:92447	2700.98	4220.1	0.640026	-0.643797
555453	555453	LOC555453	novel protein similar to draculin (drl)	ENSDARG00000035151	153.784	240.337	0.639867	-0.644156
450007	450007	fhl2b	four and a half LIM domains 2b	ENSDARG00000003991	384.58	601.361	0.639515	-0.644949
561081	561081	si:dkey-205h13.2	si:dkey-205h13.2	im:7156208	1623.65	2540.47	0.639113	-0.645857
352913	352913	selm	selenoprotein M	ENSDARG00000051957	2396.5	3749.91	0.639081	-0.645929
566323	566323	qdpra	quinoid dihydropteridine reductase a	si:ch211-89f22.2	4125.16	6458.36	0.638732	-0.646717
334304	334304	ela2l	elastase 2 like	ENSDARG00000056765	172.49	270.197	0.638387	-0.647496
563077	563077	si:ch211-219a15.3	si:ch211-219a15.3	ENSDARG00000087659	173.573	272.136	0.637819	-0.648781
30248	30248	calr	calreticulin	zgc:85636	25309.8	39682.1	0.637814	-0.648792
405868	405868	zgc:85752	zgc:85752	ENSDARG00000071426	2817.75	4417.97	0.637793	-0.64884
317736	317736	alkbh6	alkB, alkylation repair homolog 6 (E. coli)	ENSDARG00000077253	1645.87	2581.18	0.637643	-0.649178
795258	795258	si:ch211-157h5.5	si:ch211-157h5.5	ENSDARG00000075330	112.842	177.025	0.637434	-0.649652
751625	751625	mettl21d	methyltransferase like 21D	MGC153596|zgc:153596	1074.76	1686.29	0.637352	-0.649839
553178	553178	cryba4	crystallin, beta A4	ENSDARG00000024548	30879.2	48478.9	0.636962	-0.65072
550504	550504	zgc:110325	zgc:110325	ssbp1	1655.01	2599.2	0.636737	-0.65123
794238	794238	abcg4b	ATP-binding cassette, sub-family G (WHITE), member 4b	ENSDARG00000078068	155.929	244.921	0.636653	-0.651422
553712	553712	zgc:112332	zgc:112332	ENSDARG00000058966	322.426	506.489	0.63659	-0.651563
448857	448857	trim25l	tripartite motif-containing 25-like		246.608	387.433	0.636518	-0.651726
571819	571819	zgc:194887	zgc:194887	ENSDARG00000076672	134.158	210.965	0.635925	-0.653071
30708	30708	fabp2	fatty acid binding protein 2, intestinal	ENSDARG00000006427	13372.1	21029.6	0.635869	-0.653198
436683	436683	cryba1a	crystallin, beta A1a	ENSDARG00000041141	165.986	261.214	0.635441	-0.65417
449553.chr22.1	449553	zgc:103672	zgc:103672	ENSDARG00000043288	190.259	299.594	0.635058	-0.65504
550282	550282	dcxr	dicarbonyl/L-xylulose reductase	ENSDARG00000079271	1035.71	1631.24	0.634921	-0.655351
619268	619268	sagb	S-antigen; retina and pineal gland (arrestin) b	MGC114197|sag|zgc:114197	1460.06	2302.51	0.634116	-0.657182
436716	436716	opn1lw2	opsin 1 (cone pigments), long-wave-sensitive, 2	zgc:92632	501.713	791.367	0.633983	-0.657484
777613	777613	si:ch211-137a8.2	si:ch211-137a8.2	ENSDARG00000068926	252.128	397.852	0.633723	-0.658076
751632	751632	exosc5	exosome component 5	ENSDARG00000040557	1279.54	2019.35	0.633638	-0.65827
100005237	100005237	si:ch1073-463l14.2	si:ch1073-463l14.2	ENSDARG00000091273	1055.52	1665.96	0.633578	-0.658405
402880	402880	LOC402880	hypothetical protein LOC402880		869.435	1374.6	0.632501	-0.660861
568032	568032	rbp2a	retinol binding protein 2a, cellular	ENSDARG00000070038	4092.44	6474.2	0.632114	-0.661742
378480	378480	pdgfaa	platelet-derived growth factor alpha a	ENSDARG00000055505	1815.74	2873.26	0.631944	-0.662131
796595	796595	LOC796595	agouti-signaling protein-like		143.723	227.455	0.631872	-0.662295
541544	541544	zgc:110537	zgc:110537		262.971	416.178	0.631872	-0.662295
558248	558248	adrb3a	adrenergic receptor, beta 3a	ENSDARG00000053646	549.169	869.648	0.631484	-0.663181
368919	368919	synpr	synaptoporin	ENSDARG00000044278	117.854	186.651	0.631413	-0.663345
793937	793937	im:6894391	im:6894391	ENSDARG00000077082	579.913	918.705	0.631228	-0.663767
100073334	100073334	zgc:163126	zgc:163126	ENSDARG00000070985	2533.3	4013.51	0.631193	-0.663847
566485	566485	casc1	cancer susceptibility candidate 1	ENSDARG00000016815	105.684	167.463	0.631093	-0.664075
562682	562682	si:dkey-251i10.2	si:dkey-251i10.2	im:6906298	22002.6	34874.9	0.6309	-0.664517
100002528	100002528	LOC100002528	gem-associated protein 6-like		1562.86	2477.26	0.630884	-0.664554
555753	555753	zgc:113389	zgc:113389	ENSDARG00000076067	230.746	365.803	0.630793	-0.664762
338214	338214	sult2st1	sulfotransferase family 2, cytosolic sulfotransferase 1	id:ibd1140|sult2st	756.8	1201.63	0.629811	-0.667008
494090	494090	zgc:103750	zgc:103750	ENSDARG00000011998	6160.33	9781.37	0.629802	-0.667029
322041	322041	ip6k2	inositol hexaphosphate kinase 2	ENSDARG00000008310	9259.66	14704.7	0.629708	-0.667245
335309	335309	zgc:165571	zgc:165571	ENSDARG00000060682	14511	23049.7	0.629553	-0.667601
360141	360141	gnrh3	gonadotropin-releasing hormone 3	ENSDARG00000056214	177.872	283.008	0.628505	-0.670004
571761	571761	si:dkey-15h8.11	si:dkey-15h8.11	ENSDARG00000075474	1216.59	1937.53	0.627905	-0.671382
561086	561086	LOC561086	similar to putative adenylate cyclase		4387.74	6992.56	0.627487	-0.672343
100147851	100147851	LOC100147851	zinc finger protein 385A-like		619.899	987.983	0.627439	-0.672454
415167	415167	lsm6	LSM6 homolog, U6 small nuclear RNA associated (S. cerevisiae)	ENSDARG00000036995	6624.06	10557.6	0.627423	-0.672489
393495	393495	creld2	cysteine-rich with EGF-like domains 2	ENSDARG00000029071	1574.35	2510.53	0.627097	-0.673241
550433	550433	cryba1l	crystallin, beta A1, like	ENSDARG00000032929	49728.7	79331.5	0.626847	-0.673815
447942	447942	zgc:103594	zgc:103594	ENSDARG00000054588	100.327	160.106	0.626628	-0.674318
321442	321442	nppa	natriuretic peptide precursor A	MGC152837|anf|hm:zeh1304|zeh1304	2804.33	4477.98	0.626248	-0.675195
431774	431774	bgna	biglycan a	ENSDARG00000017884	186.928	298.565	0.626086	-0.675566
436833	436833	zgc:92763	zgc:92763		1499.28	2395.63	0.62584	-0.676134
553296	553296	hrc	Hrc protein		24809.6	39649.8	0.625718	-0.676415
561325	561325	LOC561325	similar to mCG8648		3253.45	5199.63	0.625708	-0.676439
445308	445308	cthrc1a	collagen triple helix repeat containing 1a	ENSDARG00000087198	3084.43	4930.47	0.625585	-0.676723
393979	393979	snrpe	small nuclear ribonucleoprotein polypeptide E	ENSDARG00000033175	7667.49	12257.7	0.625524	-0.676862
335380	335380	si:dkey-33c12.3	si:dkey-33c12.3	ENSDARG00000057881	2284.22	3653	0.6253	-0.677379
553244	553244	tom1	target of myb1 (chicken)	Tom1l2	1913.16	3059.64	0.62529	-0.677403
449773	449773	zgc:103681	zgc:103681	ENSDARG00000042379	968.221	1548.5	0.625265	-0.677461
100148952	100148952	LOC100148952	hypothetical protein LOC100148952		618.428	989.17	0.625199	-0.677612
393485	393485	pfdn6	prefoldin subunit 6	ENSDARG00000037108	3846.37	6152.34	0.625189	-0.677636
100003752	100003752	si:ch73-78i5.3	si:ch73-78i5.3		1692.41	2707.36	0.625114	-0.677809
553753	553753	zgc:113307	zgc:113307	ENSDARG00000044894	1151.6	1842.41	0.625054	-0.677948
791203	791203	spam1	sperm adhesion molecule 1	ENSDARG00000004199	1436.84	2298.94	0.625001	-0.67807
393641	393641	aprt	adenine phosphoribosyl transferase	MGC65965|zgc:65965	1376.48	2202.56	0.624948	-0.678192
567024	567024	lgsn	lengsin, lens protein with glutamine synthetase domain	ENSDARG00000007715	2383.17	3818.42	0.624123	-0.680097
692276	692276	zgc:136493	zgc:136493	ENSDARG00000029259	235.743	378.062	0.623556	-0.681409
100002812	100002812	phospho1	phosphatase, orphan 1	MGC92423|sb:cb839|zgc:92423	1790.31	2873.94	0.622947	-0.682819
436743	436743	surf4l	surfeit gene 4, like	zgc:92887	2824.82	4539.68	0.622252	-0.68443
541368	541368	s100t	S100 calcium binding protein T	ENSDARG00000055589	3509.8	5641.88	0.622098	-0.684787
436778	436778	sub1	SUB1 homolog (S. cerevisiae)	ENSDARG00000007720	3235.72	5203.8	0.621801	-0.685476
559995	559995	si:dkey-14a7.1	si:dkey-14a7.1	ENSDARG00000041554	172	276.962	0.621026	-0.687275
100033694	100033694	mir200c	microRNA 200c	dre-mir-200c	538.67	869.708	0.619368	-0.691131
405800	405800	dao.2	D-amino-acid oxidase 2	ENSDARG00000035603	1410.86	2278.9	0.619099	-0.691757
324366	324366	gstm	glutathione S-transferase M	cb760|wu:fc26g06|zgc:66370	2761.27	4465.73	0.618324	-0.693564
564925	564925	zgc:153361	zgc:153361	ENSDARG00000060338	132.979	215.171	0.618019	-0.694277
554132	554132	crygmxl2	crystallin, gamma MX, like 2	ENSDARG00000074001	25021.7	40500.2	0.617818	-0.694747
556313	556313	zgc:153733	zgc:153733	ENSDARG00000053257	280.274	453.744	0.617691	-0.695043
794026	794026	LOC794026	calcium/calmodulin-dependent protein kinase type 1-like		300.067	485.86	0.617599	-0.695257
541326	541326	zgc:112185	zgc:112185	ENSDARG00000038556	807.063	1307.7	0.617164	-0.696274
664684	664684	cnpy2	canopy 2	ENSDARG00000007207	1302.37	2111.08	0.616919	-0.696848
555187	555187	cars2	cysteinyl-tRNA synthetase 2, mitochondrial	fi04c12|si:ch211-198k9.5|wu:fi04c12	286.975	465.403	0.616615	-0.697558
678630	678630	stmn1a	stathmin 1a	ENSDARG00000004169	20393.9	33079	0.616521	-0.697779
100535399	100535399	LOC100535399	keratin, type I cytoskeletal 39-like		1517.83	2462.27	0.616436	-0.697976
570477	570477	prdx4	peroxiredoxin 4	ENSDARG00000069013	5710.64	9266.48	0.616269	-0.698368
431714	431714	zgc:91968	zgc:91968	ENSDARG00000011076	4826.49	7834.46	0.616059	-0.69886
550490	550490	zgc:110339	zgc:110339	ENSDARG00000046030	14407.4	23418.6	0.615214	-0.700841
566054	566054	LOC566054	R-spondin 3-like		587.504	955.196	0.615061	-0.701198
100332635	100332635	LOC100332635	UDP-glucuronosyltransferase 2A2-like		1827.67	2971.55	0.615057	-0.701208
449792	449792	zgc:101859	zgc:101859	cryba1c	4917.7	8004.54	0.614364	-0.702835
565728	565728	si:dkey-193b15.6	si:dkey-193b15.6		1270.71	2070.81	0.613627	-0.704567
569270	569270	zgc:194319	zgc:194319	ENSDARG00000070485	708.496	1154.63	0.613615	-0.704594
352915	352915	sepw1	selenoprotein W, 1	ENSDARG00000035136	14973.7	24411.9	0.613376	-0.705155
100073330	100073330	pts	6-pyruvoyltetrahydropterin synthase	zgc:162276	16302.9	26580	0.613352	-0.705213
796750	796750	LOC796750	C1orf156-like	ENSDARG00000074588	1257.4	2051.46	0.612931	-0.706202
405878	405878	zgc:85882	zgc:85882	ENSDARG00000005284	623.91	1019.28	0.612107	-0.708145
503593	503593	mrpl48	mitochondrial ribosomal protein L48	ENSDARG00000035167	2012.08	3290.48	0.611485	-0.709611
436859	436859	cryba1b	crystallin, beta A1b	ENSDARG00000053875	44412.5	72633.4	0.611461	-0.709668
100535976	100535976	LOC100535976	transmembrane protein C18orf45 homolog		665.694	1088.73	0.611442	-0.709713
569409	569409	cx50.5	44.1 protein-like		291.598	476.95	0.61138	-0.709859
100334274	100334274	LOC100334274	otospiralin-like		5245.14	8579.6	0.61135	-0.709929
393305	393305	zgc:63850	zgc:63850	ENSDARG00000030166	840.011	1375.32	0.610773	-0.711291
360209	360209	pvalb9	parvalbumin 9	ENSDARG00000071601	19890	32565.8	0.610765	-0.711311
566751	566751	LOC566751	prostaglandin E synthase 3-like		1641.54	2688.06	0.61068	-0.711512
561969	561969	gpr176	G protein-coupled receptor 176	ENSDARG00000042515	226.131	370.66	0.610077	-0.712936
100000175	100000175	zgc:162402	zgc:162402	ENSDARG00000091148	29669.9	48679.7	0.609492	-0.714321
353151	353151	mc1r	melanocortin 1 receptor		348.166	571.243	0.609488	-0.71433
415139	415139	cryba2a	crystallin, beta A2a	ENSDARG00000030349	34760.6	57076.6	0.609018	-0.715444
100007732	100007732	zgc:172253	zgc:172253	ENSDARG00000074191	122.093	200.599	0.608642	-0.716335
767794	767794	zgc:153922	zgc:153922	MGC153922|mdh1b	274.323	450.926	0.608354	-0.717016
431766	431766	htra1a	HtrA serine peptidase 1a	ENSDARG00000032831	1563.63	2570.72	0.608244	-0.717278
563583	563583	LOC563583	hypothetical protein LOC563583		3248.53	5346.65	0.607583	-0.718846
100331141	100331141	LOC100331141	ATP synthase subunit s-like protein-like		911.259	1499.89	0.607549	-0.718927
562008	562008	cyp4v7	cytochrome P450, family 4, subfamily V, polypeptide 7	ENSDARG00000061585	122.129	201.046	0.60747	-0.719116
606683	606683	sco2	SCO cytochrome oxidase deficient homolog 2 (yeast)	ENSDARG00000045555	660.765	1087.82	0.607421	-0.719231
767691	767691	manf	mesencephalic astrocyte-derived neurotrophic factor	ENSDARG00000063177	5958.7	9814.03	0.607162	-0.719848
100000256	100000256	crygm2d12	crystallin, gamma M2d12	ENSDARG00000069801	17416	28688.9	0.607066	-0.720076
567653	567653	LOC567653	hypothetical LOC567653		402.919	663.739	0.607044	-0.720127
798701	798701	crygm2d16	crystallin, gamma M2d16	ENSDARG00000076790	16754	27601	0.607008	-0.720212
393753	393753	ppcdc	phosphopantothenoylcysteine decarboxylase	ENSDARG00000033020	474.392	782.002	0.606637	-0.721094
563429	563429	thbs4a	thrombospondin 4a	ENSDARG00000052631	646.452	1065.8	0.606544	-0.721316
768129	768129	zgc:153119	zgc:153119	ENSDARG00000039513	280.416	462.324	0.606535	-0.721336
563525	563525	LOC563525	tripartite motif-containing 59	ENSDARG00000075528	406.103	669.995	0.606129	-0.722303
259303	259303	caspb	caspase b	ENSDARG00000052039	13735.8	22669	0.605931	-0.722776
564546	564546	wu:fi04d09	wu:fi04d09		395.585	652.925	0.605866	-0.722929
324381	324381	fkbp10	FK506 binding protein 10	ENSDARG00000045129	5073.6	8376.17	0.605718	-0.723282
30167	30167	drl	draculin	ENSDARG00000078004	142.217	234.922	0.605378	-0.724092
565975	565975	LOC565975	15-hydroxyprostaglandin dehydrogenase [NAD+]-like		1209.63	2001.09	0.604488	-0.726215
386792	386792	zgc:66317	zgc:66317	ENSDARG00000044167	12767.5	21134	0.604124	-0.727084
574004	574004	zgc:114164	zgc:114164	ENSDARG00000011519	981.07	1625.04	0.603719	-0.728051
100535284	100535284	LOC100535284	ankyrin repeat and SOCS box protein 14-like		120.793	200.251	0.603206	-0.729278
550564	550564	faub	Finkel-Biskis-Reilly murine sarcoma virus (FBR-MuSV) ubiquitously expressed b	ENSDARG00000043663	1443.34	2393.16	0.603111	-0.729506
322348	322348	setd6	SET domain containing 6	ENSDARG00000043986	552.451	916.292	0.60292	-0.729961
100033583	100033583	mir22a-1	microRNA 22a-1	dre-mir-22a|dre-mir-22a-1	1391.92	2313.24	0.60172	-0.732835
393213	393213	zgc:56068	zgc:56068	ENSDARG00000055108	2898.98	4818.14	0.601681	-0.732929
497149	497149	si:rp71-1p14.7	si:rp71-1p14.7	ENSDARG00000000349	150.119	249.562	0.60153	-0.733292
447806	447806	mpdu1a	mannose-P-dolichol utilization defect 1a	ENSDARG00000035562	1455.17	2420.22	0.601254	-0.733954
569945	569945	gfpt2	glutamine-fructose-6-phosphate transaminase 2		5838.3	9713.6	0.601043	-0.734459
352923	352923	2013-09-15	selenoprotein 15	ENSDARG00000074940	15265.7	25417.4	0.600601	-0.735521
570145	570145	im:7161829	im:7161829		453.029	754.962	0.600068	-0.736801
794350	794350	LOC794350	hypothetical LOC794350		4740.17	7899.69	0.600045	-0.736857
100174951	100174951	mt2	metallothionein 2	ENSDARG00000041623	745.614	1243.14	0.599781	-0.737492
436794	436794	sec11a	SEC11 homolog A (S. cerevisiae)	ENSDARG00000008936	8856.16	14774.5	0.599423	-0.738353
450032	450032	zgc:101785	zgc:101785	ENSDARG00000053593	117.37	195.825	0.599362	-0.7385
541395	541395	lim2.5	lens intrinsic membrane protein 2.5	ENSDARG00000041295	1451.27	2422	0.599202	-0.738885
100002108	100002108	npvf	neuropeptide VF precursor	ENSDARG00000036227	132.045	220.458	0.598957	-0.739476
555328	555328	zgc:171630	zgc:171630		17345	28968.1	0.598763	-0.739943
568744	568744	gstm3	glutathione S-transferase M3 (brain)	ENSDARG00000088116	2101.07	3509.89	0.598616	-0.740296
406627	406627	pbp	phosphatidylethanolamine binding protein	ENSDARG00000042069	6228.91	10406.2	0.598578	-0.740388
335176	335176	zgc:77556	zgc:77556	ENSDARG00000016856	1546.66	2585.7	0.598158	-0.741401
553723	553723	zgc:112384	zgc:112384	MGC112384	559.028	934.771	0.598037	-0.741694
100005765	100005765	zgc:172059	zgc:172059	ENSDARG00000068782	389.299	651.342	0.597687	-0.742538
565583	565583	LOC565583	gamma-interferon-inducible lysosomal thiol reductase-like		451.392	755.642	0.597363	-0.743321
405864	405864	itgb1b.2	integrin, beta 1b.2	ENSDARG00000022689	4220.09	7065.77	0.597258	-0.743573
561172	561172	zgc:171538	zgc:171538	ENSDARG00000058100	453.796	760.349	0.596825	-0.744619
100005101	100005101	LOC100005101	leucine-rich repeat-containing protein LOC400891-like		652.555	1096.38	0.595189	-0.74858
334494	334494	zgc:152851	zgc:152851	ENSDARG00000025233	512.436	862	0.594473	-0.750316
321582	321582	si:ch211-155e24.3	si:ch211-155e24.3	wu:fb20f08	703.883	1184.73	0.594129	-0.751153
566480	566480	LOC566480	hypothetical protein LOC566480		533.913	899.037	0.593872	-0.751776
393845	393845	pde6c	phosphodiesterase 6C, cGMP-specific, cone, alpha prime	ENSDARG00000078461	151.466	255.133	0.593675	-0.752255
100006043	100006043	LOC100006043	Kruppel-like factor 5-like		573.678	967.205	0.593129	-0.753581
550561	550561	ppp1r14aa	protein phosphatase 1, regulatory (inhibitor) subunit 14Aa	ENSDARG00000011239	696.414	1174.51	0.592941	-0.75404
100535586	100535586	LOC100535586	hypothetical protein LOC100535586		2295.76	3872.3	0.592868	-0.754217
336149	336149	utp11l	UTP11-like, U3 small nucleolar ribonucleoprotein (yeast)	ENSDARG00000039958	2177.47	3672.78	0.592868	-0.754218
100319820	100319820	osbpl10	oxysterol binding protein-like 10		1447.16	2442.01	0.592609	-0.754849
415106	415106	pura	purine-rich element binding protein A	ENSDARG00000067591	437.243	738.229	0.592286	-0.755634
550425	550425	b4galt1	UDP-Gal:betaGlcNAc beta 1,4- galactosyltransferase, polypeptide 1	zgc:111810	2761.99	4663.68	0.592235	-0.755759
322506	322506	nqo1	NAD(P)H dehydrogenase, quinone 1	ENSDARG00000010250	7361.85	12470.4	0.590348	-0.760364
449685	449685	zgc:136410	zgc:136410	MGC136410|im:6908808	8381.43	14203.2	0.590107	-0.760952
563270	563270	LOC563270	protein slowmo homolog 1-like		115.028	195.045	0.589751	-0.761822
560629	560629	si:dkey-119m7.4	si:dkey-119m7.4	im:7138239	1593.68	2705.29	0.589097	-0.763423
407736	407736	fabp7b	fatty acid binding protein 7, brain, b	ENSDARG00000034650	1111.6	1889.87	0.588186	-0.765656
563298	563298	pparaa	peroxisome proliferator-activated receptor alpha a	ENSDARG00000031777	728.979	1240.68	0.587566	-0.767178
561790	561790	LOC561790	hemoglobin subunit alpha-1-like		332.674	566.856	0.586876	-0.768873
100174902	100174902	crfb16	cytokine receptor family member B16	ENSDARG00000075181	247.002	421.634	0.585821	-0.771469
402820	402820	tmsb	thymosin, beta	ENSDARG00000054911	14025.4	23964.4	0.585257	-0.772857
100189615	100189615	zgc:194398	zgc:194398	ENSDARG00000078250	647.496	1107.96	0.584403	-0.774963
571775	571775	zgc:162025	zgc:162025	ENSDARG00000046141	1566.66	2683.08	0.583904	-0.776196
560642	560642	LOC560642	zinc transporter 8-like		250.438	429.1	0.583636	-0.77686
415228	415228	crygm2d6	crystallin, gamma M2d6	ENSDARG00000073874	10313.8	17685.8	0.583165	-0.778023
100536081	100536081	LOC100536081	hypothetical protein LOC100536081		54552.1	93551.8	0.583122	-0.77813
554095	554095	fabp1b.1	fatty acid binding protein 1b, tandem duplicate 1		17926.5	30766	0.582672	-0.779245
569013	569013	zgc:152951	zgc:152951	ENSDARG00000068663	204.195	350.949	0.581837	-0.781312
100009619	100009619	defbl1	defensin, beta-like 1	db-1	4312.14	7414.32	0.581596	-0.78191
553420	553420	mipb	major intrinsic protein of lens fiber b	ENSDARG00000013963	7257.9	12487.1	0.581233	-0.782812
541445	541445	ogn	osteoglycin	ENSDARG00000044132	3821.76	6579.79	0.580833	-0.783804
100126132	100126132	crygm2d11	crystallin, gamma M2d11	ENSDARG00000069827	9815.97	16909.3	0.580505	-0.784618
373129	373129	kdelr2	KDEL (Lys-Asp-Glu-Leu) endoplasmic reticulum protein retention receptor 2	ENSDARG00000005254	19603.6	33790.7	0.580148	-0.785506
559906	559906	si:ch211-243g18.2	si:ch211-243g18.2	ENSDARG00000044261	5944.51	10247.8	0.580079	-0.785678
564250	564250	lctlb	lactase-like b	ENSDARG00000016337	1210.12	2088.2	0.579505	-0.787106
497398	497398	ch1073-291c23.1	ch1073-291c23.1	im:7140198	776.151	1340.2	0.579131	-0.788039
560941	560941	LOC560941	UPF0687 protein C20orf27 homolog		2034.17	3515.18	0.578681	-0.789159
415232	415232	zgc:86723	zgc:86723	ENSDARG00000086912	29832.1	51561.5	0.578574	-0.789428
790908	790908	crygm2d3	crystallin, gamma M2d3	ENSDARG00000088823	43465.7	75257.1	0.577563	-0.791949
405843	405843	foxq1b	forkhead box Q1b	ENSDARG00000055395	684.168	1184.94	0.577386	-0.792392
751093	751093	mif	macrophage migration inhibitory factor	ENSDARG00000071336	3005.76	5207.94	0.57715	-0.792982
436855	436855	crygm2d15	crystallin, gamma M2d15	ENSDARG00000069826	13776.7	23882	0.576865	-0.793694
791728	791728	renbp	renin binding protein	ENSDARG00000008931	1093.12	1896.02	0.576537	-0.794516
100149419	100149419	si:dkey-69o16.5	si:dkey-69o16.5	ENSDARG00000070057	3089.34	5359.84	0.576387	-0.794891
563972	563972	gstt1a	glutathione S-transferase theta 1a	cb870|gstt1	13775.5	23917.5	0.575961	-0.795958
100538204	100538204	LOC100538204	peroxisome proliferator-activated receptor gamma coactivator-related protein 1-like		141.697	246.106	0.575755	-0.796473
445159	445159	zgc:101132	zgc:101132	ENSDARG00000029660	1164.45	2025.76	0.574822	-0.798812
553808	553808	ankrd45	ankyrin repeat domain 45	ENSDARG00000011326	148.717	259.075	0.574031	-0.8008
558501	558501	crygm2d2	crystallin, gamma M2d2	ENSDARG00000086917	35871	62510.1	0.573844	-0.80127
378440	378440	rdh1	retinol dehydrogenase 1	ENSDARG00000017882	417.832	728.478	0.573568	-0.801964
436902	436902	zgc:92233	zgc:92233	ENSDARG00000073766	583.254	1017.19	0.573399	-0.802389
799142	799142	zgc:194539	zgc:194539	ENSDARG00000074264	516.279	900.748	0.573167	-0.802973
30710	30710	igf2a	insulin-like growth factor 2a	ENSDARG00000018643	2131.56	3721.59	0.572755	-0.80401
100330224	100330224	LOC100330224	fatty acid binding protein 1b-like		41452.2	72383.8	0.572672	-0.804219
402894	402894	zgc:77713	zgc:77713	ENSDARG00000005799	1708.68	2986.04	0.572221	-0.805356
393191	393191	zgc:56280	zgc:56280	ENSDARG00000013302	2214.55	3870.14	0.572214	-0.805374
450036	450036	zgc:101765	zgc:101765	ENSDARG00000054934	330.779	578.386	0.5719	-0.806165
563948	563948	zgc:171959	zgc:171959		3361.81	5881.48	0.571593	-0.806941
100005128	100005128	LOC100005128	uromodulin-like		4342.74	7600.25	0.571394	-0.807442
65228	65228	aspn	asporin (LRR class 1)	ENSDARG00000002192	976.69	1710.15	0.571112	-0.808154
393293	393293	hsd11b3a	hydroxysteroid (11-beta) dehydrogenase 3a	ENSDARG00000071377	1748.15	3068.7	0.569671	-0.8118
795084	795084	igfbp5b	insulin-like growth factor binding protein 5b	ENSDARG00000039264	317.957	558.948	0.568849	-0.813883
570855	570855	foxe3	forkhead box E3	ENSDARG00000062892	174	306	0.568627	-0.814444
445034	445034	crygn2	crystallin, gamma N2	ENSDARG00000030411	29678.1	52192.8	0.568623	-0.814455
559140	559140	si:dkey-30c15.5	si:dkey-30c15.5	ENSDARG00000058587	1212.35	2133.78	0.568171	-0.815602
100006786	100006786	zgc:174563	zgc:174563	MGC173485	897.445	1579.68	0.568118	-0.815738
436857	436857	cryba2b	crystallin, beta A2b	ENSDARG00000041925	40356	71176.1	0.566989	-0.818607
724051	724051	zgc:136330	zgc:136330	ENSDARG00000056162	302.698	533.971	0.56688	-0.818884
393613	393613	kdelr3	KDEL (Lys-Asp-Glu-Leu) endoplasmic reticulum protein retention receptor 3	MGC64171|zgc:64171	2062.45	3638.91	0.566777	-0.819148
407716	407716	st6galnac5	ST6 (alpha-N-acetyl-neuraminyl-2,3-beta-galactosyl-1,3)-N-acetylgalactosaminide alpha-2,6-sialyltransferase 5	ENSDARG00000057433	590.273	1041.83	0.566572	-0.819669
793804	793804	ecrg4b	esophageal cancer related gene 4b		3641.42	6427.7	0.56652	-0.819801
569000	569000	LOC569000	novel protein similar to crystallin, gamma family	ENSDARG00000086658	40371.8	71279.7	0.566385	-0.820145
327377	327377	tuba4l	tubulin, alpha 4 like	ENSDARG00000074289	154.794	273.367	0.56625	-0.820489
554122	554122	zgc:112374	zgc:112374		1219.77	2154.18	0.566233	-0.820532
100332765	100332765	LOC100332765	von Willebrand factor D and EGF domain-containing protein-like		452.568	799.502	0.566063	-0.820967
402847	402847	cyp2x7	cytochrome P450, family 2, subfamily X, polypeptide 7		966.365	1708.34	0.565676	-0.821951
571990	571990	si:dkeyp-4c4.1	si:dkeyp-4c4.1	ENSDARG00000086904	262.019	463.672	0.565096	-0.823433
368754	368754	si:busm1-163l24.4	si:busm1-163l24.4		177.298	314.592	0.56358	-0.827308
568748	568748	kazald2	Kazal-type serine peptidase inhibitor domain 2	ENSDARG00000078518	1024.53	1818.99	0.563241	-0.828176
563264	563264	ubtd1	ubiquitin domain containing 1	ENSDARG00000007382	165.387	293.746	0.563025	-0.828728
564159	564159	ankrd1b	ankyrin repeat domain 1b (cardiac muscle)	ENSDARG00000076192	5501.15	9775.38	0.562755	-0.82942
445140	445140	mipa	major intrinsic protein of lens fiber a	ENSDARG00000037285	8490.1	15087.5	0.562724	-0.829501
100537437	100537437	LOC100537437	ER lumen protein retaining receptor 3-like		923.62	1641.38	0.562709	-0.829538
431736	431736	bambib	BMP and activin membrane-bound inhibitor homolog (Xenopus laevis) b	ENSDARG00000056406	1422.45	2531.94	0.561802	-0.831866
445077	445077	fkbp14	FK506 binding protein 14	ENSDARG00000040695	2977.52	5301.73	0.561612	-0.832354
338317	338317	id:ibd2573	id:ibd2573		1863.89	3319	0.561583	-0.832428
550268	550268	zgc:110283	zgc:110283	ENSDARG00000043936	3295.47	5872.8	0.561141	-0.833565
561718	561718	tmx2a	thioredoxin-related transmembrane protein 2a	ENSDARG00000079122	565.609	1010.86	0.559531	-0.837709
795575	795575	si:dkey-57a22.15	si:dkey-57a22.15	ENSDARG00000093318	685.369	1226.79	0.558667	-0.83994
100126134	100126134	crygm2d10	crystallin, gamma M2d10	ENSDARG00000087765	44053.1	78880.8	0.558476	-0.840432
557257	557257	col17a1a	collagen, type XVII, alpha 1a	si:ch211-281g13.3	35439.3	63499.3	0.558106	-0.84139
794215	794215	LOC794215	proteinase-activated receptor 1-like		449.456	806.035	0.557614	-0.842661
553579	553579	fabp11b	fatty acid binding protein 11b	ENSDARG00000002311	5083.73	9119.07	0.557484	-0.842998
768179	768179	zgc:153675	zgc:153675	ENSDARG00000071555	2086.18	3746.63	0.556815	-0.84473
100033772	100033772	mir205	microRNA 205	dre-mir-205	363.08	656.423	0.55312	-0.854337
573354	573354	lim2.1	lens intrinsic membrane protein 2.1	ENSDARG00000068974	3192.34	5773.02	0.552976	-0.854712
100333888	100333888	LOC100333888	caspase-1-A-like		956.37	1730.08	0.552789	-0.855198
568235	568235	LOC568235	39S ribosomal protein L42, mitochondrial-like		413.345	748.019	0.552587	-0.855727
494158	494158	anxa1c	annexin A1c	ENSDARG00000011168	18966	34346.9	0.552188	-0.85677
570411	570411	si:dkey-183n20.15	si:dkey-183n20.15		434.955	787.743	0.552153	-0.856859
564575	564575	setmar	SET domain and mariner transposase fusion gene	ENSDARG00000074836	137.768	249.569	0.552023	-0.8572
57923	57923	pycard	PYD and CARD domain containing	ENSDARG00000040076	6894.55	12496.7	0.551711	-0.858014
797707	797707	zgc:171792	zgc:171792	ENSDARG00000087301	14881.9	27019.3	0.550786	-0.860436
415240	415240	cav2	caveolin 2	ENSDARG00000052000	2275.8	4137.52	0.550039	-0.862394
436863	436863	zgc:92715	zgc:92715	ENSDARG00000042448	561.687	1022.81	0.549159	-0.864704
553609	553609	gng8	guanine nucleotide binding protein (G protein), gamma 8	ENSDARG00000042970	181.523	330.622	0.549034	-0.865031
415190	415190	zgc:86896	zgc:86896	ENSDARG00000090369	26595.9	48466	0.548754	-0.865769
335789	335789	crygmx	crystallin, gamma MX	ENSDARG00000053862	4182.47	7633.84	0.547885	-0.868054
794176	794176	igfbp2a	insulin-like growth factor binding protein 2a	ENSDARG00000052470	5983.98	10941.1	0.546929	-0.870575
436681	436681	crygm2d13	crystallin, gamma M2d13	ENSDARG00000057460	38325.4	70214.9	0.545831	-0.873474
794783	794783	zgc:162150	zgc:162150	ENSDARG00000076844	581.149	1065.82	0.545262	-0.874979
404629	404629	nbl1	neuroblastoma, suppression of tumorigenicity 1		703.97	1292.49	0.54466	-0.876572
404725	404725	cx30.3	connexin 30.3	ENSDARG00000042707	6952.72	12771.3	0.544402	-0.877255
415236	415236	zgc:86715	zgc:86715	ENSDARG00000033370	967.326	1778.53	0.543889	-0.878615
447915	447915	zgc:103761	zgc:103761		219.047	403	0.543539	-0.879543
799807	799807	LOC799807	novel protein similar to crystallin, gamma family	ENSDARG00000073750	19105.2	35198.1	0.542791	-0.881532
566658	566658	si:ch211-117m20.5	si:ch211-117m20.5	hm:zeh0098|zeh0098	26695.2	49234	0.542212	-0.883072
799806	799806	anxa2b	annexin A2b	ENSDARG00000053625	787.501	1452.83	0.542047	-0.883511
557046	557046	slc26a2	solute carrier family 26 (sulfate transporter), member 2		2212.47	4082.83	0.541896	-0.883913
792404	792404	dkk2	dickkopf homolog 2 (Xenopus laevis)	ENSDARG00000076420	136.87	252.706	0.541618	-0.884653
100307070	100307070	s100a11	S100 calcium binding protein A11	si:dkey-105n5.1	2038.43	3765.48	0.541345	-0.885379
436680	436680	lim2.4	lens intrinsic membrane protein 2.4	zgc:92693	9139.74	16893.1	0.541034	-0.886208
541419	541419	cx23	connexin 23	ENSDARG00000054150	2106.34	3897.75	0.540399	-0.887904
494097	494097	zgc:101650	zgc:101650	ENSDARG00000016656	612.707	1136.64	0.53905	-0.891508
325517	325517	si:ch211-191j22.3	si:ch211-191j22.3	fc84b12|wu:fc84b12	2135.95	3963.19	0.538946	-0.891788
100148249	100148249	LOC100148249	GTPase IMAP family member 4-like		190.651	353.921	0.538684	-0.89249
795261	795261	ugt1b7	UDP glucuronosyltransferase 1 family, polypeptide B7	ENSDARG00000089507	354.495	658.725	0.538152	-0.893913
678538	678538	zgc:136586	zgc:136586		4199.55	7806.22	0.537975	-0.894388
553710	553710	crygm2d1	crystallin, gamma M2d1	ENSDARG00000087324	35895.1	66974	0.535955	-0.899816
799802	799802	LOC799802	stonustoxin subunit beta-like		396.144	739.463	0.535719	-0.900453
794486	794486	krt4	keratin 4	ENSDARG00000017624	1.96195e+06	3.66546e+06	0.535255	-0.901703
566702	566702	and2	actinodin2	ENSDARG00000079302	54716.2	102259	0.535073	-0.902193
368201	368201	ved	ventrally expressed dharma/bozozok antagonist		158.02	295.481	0.534788	-0.90296
558851	558851	cyp4v2	cytochrome P450, family 4, subfamily V, polypeptide 2	ENSDARG00000062132	1523.76	2851.44	0.53438	-0.904061
568891	568891	sc:d173	sc:d173	ENSDARG00000079175	2968.36	5562.38	0.533649	-0.906037
100535657	100535657	LOC100535657	hypothetical protein LOC100535657		1773.82	3324.52	0.533557	-0.906285
541547	541547	zgc:113250	zgc:113250	ENSDARG00000039108	176.129	330.197	0.533405	-0.906695
570913	570913	ugt5g1	UDP glucuronosyltransferase 5 family, polypeptide G1	ENSDARG00000032862	589.806	1107.26	0.532673	-0.908678
100126131	100126131	zgc:171687	zgc:171687	ENSDARG00000038682	267.967	503.151	0.532578	-0.908935
415248	415248	rcn3	reticulocalbin 3, EF-hand calcium binding domain	ENSDARG00000037961	9087.81	17125.7	0.530654	-0.914157
503591	503591	fbxl22	F-box and leucine-rich repeat protein 22	ENSDARG00000045641	516.165	973.803	0.530051	-0.915798
570568	570568	zgc:162165	zgc:162165	ENSDARG00000006279	156.154	294.744	0.529796	-0.916492
561889	561889	LOC561889	granulito	ENSDARG00000078754	159.255	301.761	0.527752	-0.922067
30538	30538	fgf8a	fibroblast growth factor 8 a	ENSDARG00000003399	661.125	1253.17	0.527561	-0.922591
100537686	100537686	LOC100537686	butyrophilin subfamily 2 member A2-like		1502.77	2851.04	0.527095	-0.923864
555524	555524	LOC555524	novel protein similar to draculin (drl)	ENSDARG00000035150	135.093	256.396	0.526893	-0.924418
492779	492779	zgc:101549	zgc:101549	ENSDARG00000036009	1094.62	2077.58	0.526874	-0.924469
794084	794084	LOC794084	hypothetical LOC794084		1424.26	2705.44	0.526443	-0.92565
436854	436854	crygm2d8	crystallin, gamma M2d8	ENSDARG00000069817	44367.7	84392.9	0.525727	-0.927613
100005083	100005083	icn2	ictacalcin 2	ENSDARG00000055514	35191.1	66940.6	0.525707	-0.92767
567369	567369	LOC567369	actin filament-associated protein 1-like 2-like		1444.38	2751.43	0.524954	-0.929738
790917	790917	crygm2d4	crystallin, gamma M2d4	ENSDARG00000087164	18617	35490.3	0.524565	-0.930807
30449	30449	hsp47	heat shock protein 47	ENSDARG00000019949	19039.2	36408.4	0.522934	-0.935299
334459	334459	wu:fi74c02	wu:fi74c02	fi74c02	4329.33	8285.72	0.522505	-0.936482
677744	677744	lyz	lysozyme	ENSDARG00000057789	6204.08	11877	0.522363	-0.936876
567770	567770	atr	ataxia telangiectasia and Rad3 related	si:dkey-231j24.1	505.691	969.684	0.5215	-0.93926
678614	678614	elovl2	elongation of very long chain fatty acids (FEN1/Elo2, SUR4/Elo3, yeast)-like 2	ENSDARG00000045414	237.573	457.014	0.519837	-0.943868
568604	568604	wu:fb09h07	wu:fb09h07	fb09h07	1366.37	2637.41	0.518073	-0.948772
368498	368498	fkbp7	FK506 binding protein 7	FKBP|si:dz167c3.2	5347.13	10323.3	0.517966	-0.949071
437008	437008	lctla	lactase-like a	ENSDARG00000036139	2365.5	4580.47	0.516432	-0.95335
100038802	100038802	slco2a1	solute carrier organic anion transporter family, member 2A1		565.454	1096.75	0.51557	-0.955759
559315	559315	ptger1b	prostaglandin E receptor 1, subtype EP1b	ENSDARG00000078605	131.898	256.088	0.515048	-0.95722
436860	436860	lim2.3	lens intrinsic membrane protein 2.3	ENSDARG00000037402	2867.91	5569.27	0.514953	-0.957488
559576	559576	LOC559576	hypothetical LOC559576		1927.84	3760.08	0.512714	-0.963775
100536788	100536788	LOC100536788	myelin P2 protein-like		374.524	730.918	0.512403	-0.96465
406374	406374	hapln3	hyaluronan and proteoglycan link protein 3	zgc:85609	2473.47	4837.38	0.511324	-0.967689
566886	566886	epas1a	endothelial PAS domain protein 1a	fd10h02|wu:fd10h02	9921.3	19435.8	0.510465	-0.970117
559614	559614	myom3	myomesin family, member 3		341.404	671.025	0.508779	-0.974888
561042	561042	shisa2	shisa homolog 2 (Xenopus laevis)	ENSDARG00000034138	241.393	476.528	0.506567	-0.981176
100320415	100320415	si:ch211-246m6.5	si:ch211-246m6.5		185.999	368.373	0.504921	-0.985871
794095	794095	sst6	somatostatin 6	ENSDARG00000093804	109.774	217.499	0.504709	-0.986476
503739	503739	hsf4	heat shock transcription factor 4	zgc:113344	323.808	642.132	0.504271	-0.987729
561627	561627	LOC561627	novel protein similar to vertebrate solute carrier family 16 (monocarboxylic acid transporters), member 3 (SLC16A3)	ENSDARG00000028583	107.952	215.78	0.500288	-0.99917
100034417	100034417	si:dkey-13i19.9	si:dkey-13i19.9		268.953	539.162	0.498836	-1.00336
550599	550599	zgc:110602	zgc:110602	ENSDARG00000020981	246.109	495.456	0.496731	-1.00946
692256	692256	pold3	polymerase (DNA-directed), delta 3, accessory subunit	ENSDARG00000076169	2993.56	6028.97	0.49653	-1.01005
553353	553353	im:7154842	im:7154842	capn1	8556.99	17276.4	0.495299	-1.01363
30327	30327	cyt1	type I cytokeratin, enveloping layer	ENSDARG00000092947	694381	1.40419e+06	0.494505	-1.01594
557118	557118	LOC557118	similar to protein kinase beta like (3E511)		1385.44	2802.04	0.494439	-1.01614
436676	436676	dnase1l3l	deoxyribonuclease I-like 3, like	ENSDARG00000023861	848.531	1717.09	0.494168	-1.01693
402994	402994	dao.3	D-amino-acid oxidase 3	MGC77858|zgc:77858	241.524	489.528	0.493381	-1.01923
767759	767759	zgc:153704	zgc:153704	ENSDARG00000045979	269.196	545.77	0.49324	-1.01964
791578	791578	dhrs11a	dehydrogenase/reductase (SDR family) member 11a	MGC153028|zgc:153028	6352.32	12900.4	0.492415	-1.02205
768294	768294	cyp2aa2	y cytochrome P450, family 2, subfamily AA, polypeptide 2	ENSDARG00000087868	326.233	664.873	0.49067	-1.02718
561024	561024	slc6a13l	solute carrier family 6 (neurotransmitter transporter, GABA), member 13 like	ENSDARG00000001354	236.935	483.429	0.490112	-1.02882
554606	554606	LOC554606	hypothetical LOC554606		644.158	1320.86	0.48768	-1.03599
557735	557735	prhoxnb	parahox cluster neighbor	ENSDARG00000071579	184.499	378.635	0.487274	-1.0372
100126020	100126020	zgc:174938	zgc:174938	ENSDARG00000078334	2068.16	4247.31	0.486933	-1.03821
492327	492327	mospd2	motile sperm domain containing 2	wu:fc33h03|wu:fc48a06|wu:fe36a12|zgc:92558	3377.59	6940.27	0.486665	-1.039
445250	445250	neu3.2	sialidase 3.2	ENSDARG00000010047	848.25	1747.57	0.485389	-1.04279
561929	561929	zgc:165347	zgc:165347	ENSDARG00000088687	23572.8	48732.7	0.483717	-1.04776
497129	497129	pcdh1a6	protocadherin 1 alpha 6		882.71	1825.91	0.483436	-1.0486
557534	557534	si:dkey-234k24.1	si:dkey-234k24.1	cpz	1898.63	3935.05	0.482493	-1.05142
555617	555617	si:dkey-22i16.3	si:dkey-22i16.3	ENSDARG00000092730	1096.45	2281.03	0.480683	-1.05684
541322	541322	zgc:113054	zgc:113054	ENSDARG00000053483	2891.89	6081.73	0.475505	-1.07247
767711	767711	zgc:153846	zgc:153846	MGC153846	313.515	662.874	0.472964	-1.0802
336673	336673	ch25hl1.1	cholesterol 25-hydroxylase like 1, member 1		2449.36	5180.93	0.472763	-1.08081
393247	393247	zgc:56429	zgc:56429	ENSDARG00000021383	1029.59	2186.16	0.47096	-1.08632
568655	568655	zgc:174637	zgc:174637	ENSDARG00000040290	1270.51	2700.02	0.470556	-1.08756
415182	415182	cyp2aa4	cytochrome P450, family 2, subfamily AA, polypeptide 4	ENSDARG00000002981	1396.02	2973.71	0.469454	-1.09094
386638	386638	cyp2aa3	cytochrome P450, family 2, subfamily AA, polypeptide 3	ENSDARG00000034070	755.106	1610.79	0.46878	-1.09302
100330805	100330805	LOC100330805	hypothetical protein LOC100330805		935.925	1999.9	0.467986	-1.09546
100149940	100149940	LOC100149940	hypothetical protein LOC100149940		263.669	565.047	0.466633	-1.09964
474328	474328	crygm5	crystallin, gamma M5	ENSDARG00000041179	350.626	751.632	0.466486	-1.10009
100149956	100149956	rgl3a	ral guanine nucleotide dissociation stimulator-like 3a		1325.35	2846.7	0.465576	-1.10291
799480	799480	LOC799480	hypothetical protein LOC799480		2317.41	4979.04	0.465433	-1.10335
30077	30077	rbp4	retinol binding protein 4, plasma	ENSDARG00000077505	45422.2	97633.9	0.46523	-1.10398
100034658	100034658	si:dkey-91f15.1	si:dkey-91f15.1	ENSDARG00000094990	590.467	1270.13	0.464888	-1.10504
553578	553578	tmx3	thioredoxin-related transmembrane protein 3	ENSDARG00000038894	441.416	949.809	0.464742	-1.1055
794315	794315	and1	actinodin1		35298.1	76319.2	0.462507	-1.11245
100329570	100329570	LOC100329570	hypothetical protein LOC100329570		7331.24	15856.5	0.46235	-1.11294
100149890	100149890	zgc:55418	zgc:55418	ENSDARG00000071095	3352.11	7271.82	0.460973	-1.11725
100144567	100144567	si:ch211-284o19.6	si:ch211-284o19.6	ENSDARG00000026904	244.569	532.577	0.459218	-1.12275
797351	797351	krt5	keratin 5	ENSDARG00000058371	199806	436061	0.458208	-1.12593
552981	552981	gpx7	glutathione peroxidase 7	ENSDARG00000091511	3484.68	7635.5	0.456378	-1.1317
100001479	100001479	LOC100001479	glucose-dependent insulinotropic receptor-like		279.472	612.406	0.45635	-1.13179
792062	792062	cyt1l	type I cytokeratin, enveloping layer, like	ENSDARG00000036832	643918	1.41252e+06	0.455866	-1.13332
795445	795445	sprb	sepiapterin reductase b	ENSDARG00000058553	806.28	1770.63	0.455365	-1.13491
555377	555377	zgc:162780	zgc:162780	ENSDARG00000069548	211.215	467.255	0.452034	-1.1455
558389	558389	crygm2f	crystallin, gamma M2f	ENSDARG00000078134	228.675	508.548	0.449662	-1.15309
570444	570444	si:dkey-5n18.1	si:dkey-5n18.1		585.901	1313.78	0.445965	-1.165
571762	571762	si:dkey-9l20.3	si:dkey-9l20.3		2631.43	5930.38	0.443719	-1.17228
553239	553239	lrata	lecithin retinol acyltransferase a (phosphatidylcholine--retinol O-acyltransferase a)	ENSDARG00000037278	1168.48	2656.51	0.439856	-1.1849
558960	558960	slc6a11	solute carrier family 6 (neurotransmitter transporter, GABA), member 11	ENSDARG00000074002	1530.38	3523.28	0.434362	-1.20303
100005886	100005886	si:dkey-204a24.6	si:dkey-204a24.6		697.508	1607.3	0.433963	-1.20436
799571	799571	foxb1.1	forkhead box B1.1	ENSDARG00000053650	341.673	797.445	0.42846	-1.22277
553371	553371	si:dkeyp-113d7.4	si:dkeyp-113d7.4	ENSDARG00000090268	254489	594233	0.428264	-1.22343
405809	405809	lgals3bpb	lectin, galactoside-binding, soluble, 3 binding protein b	ENSDARG00000040528	160.027	374.258	0.427585	-1.22572
393761	393761	rdh8l	retinol dehydrogenase 8 like	ENSDARG00000013695	282.707	661.685	0.427254	-1.22683
555366	555366	itih5	inter-alpha (globulin) inhibitor H5	si:dkey-235i4.2	493.825	1158.92	0.426109	-1.23071
796228	796228	zgc:172260	zgc:172260	ENSDARG00000076958	170	399.153	0.425902	-1.23141
100148804	100148804	LOC100148804	mucin-2-like		210.309	496.227	0.423816	-1.23849
554128	554128	crygmxl1	crystallin, gamma MX, like 1	ENSDARG00000018797	902.902	2131.51	0.423598	-1.23923
336485	336485	wu:fb11f10	wu:fb11f10	fb11f10	246.631	587.199	0.420013	-1.2515
432384	432384	rbp2b	retinol binding protein 2b, cellular	ENSDARG00000093774	2110.35	5066.98	0.41649	-1.26365
100535681	100535681	LOC100535681	IgGFc-binding protein-like		464.382	1120.49	0.414447	-1.27074
393155	393155	zgc:56005	zgc:56005	MGC56005	3154.43	7638.9	0.412943	-1.27598
795020	795020	zgc:174688	zgc:174688	ENSDARG00000087318	2937.4	7184.26	0.408866	-1.2903
436632	436632	sccpdha	saccharopine dehydrogenase a	ENSDARG00000075766	191.944	473.626	0.405264	-1.30306
406544	406544	zgc:85900	zgc:85900	ENSDARG00000007015	255.908	637.845	0.401206	-1.31758
100004231	100004231	wu:fa03e10	wu:fa03e10	fa03e10	20094.9	50148.2	0.40071	-1.31937
553749	553749	zgc:113279	zgc:113279	MGC113279	1188.43	2990.31	0.397427	-1.33124
556634	556634	adamtsl7	ADAMTS-like 7		275.496	695.777	0.395954	-1.33659
326706	326706	lgals1l1	lectin, galactoside-binding, soluble, 1 (galectin 1)-like 1	ENSDARG00000088711	14914.5	37750.5	0.395082	-1.33978
415149	415149	lum	lumican	ENSDARG00000045580	9281.47	23635.1	0.392699	-1.3485
561028	561028	LOC561028	similar to beta-3-galactosyltransferase		714.02	1823.09	0.391654	-1.35235
399692	399692	cyp17a1	cytochrome P450, family 17, subfamily A, polypeptide 1	ENSDARG00000033566	2098	5363.06	0.391195	-1.35404
100536943	100536943	LOC100536943	hypothetical protein LOC100536943		1052.46	2704.69	0.389124	-1.3617
619259	619259	dao.1	D-amino-acid oxidase 1	MGC113922|wu:fb55b11|zgc:113922	1845.47	4777.1	0.386317	-1.37214
100136849	100136849	zgc:172270	zgc:172270	ENSDARG00000003632	119.237	309.569	0.38517	-1.37643
100331162	100331162	LOC100331162	hypothetical protein LOC100331162		4261.51	11108	0.383641	-1.38217
798209	798209	wu:fb08e07	wu:fb08e07	fb08e07	1074.9	2816.09	0.381697	-1.3895
557552	557552	zgc:153031	zgc:153031	ENSDARG00000068876	847.297	2232.71	0.379492	-1.39786
565099	565099	zgc:193725	zgc:193725	ENSDARG00000090912	642.335	1698.63	0.378149	-1.40297
792467	792467	si:ch211-270n8.1	si:ch211-270n8.1		993.787	2636.03	0.377001	-1.40736
503710	503710	zgc:113413	zgc:113413	ENSDARG00000039099	57941.9	153849	0.376616	-1.40884
795300	795300	wu:fa92h10	wu:fa92h10	fa92h10	326.577	874.562	0.373418	-1.42114
494166	494166	zgc:86586	zgc:86586	ENSDARG00000043482	1339.07	3726.84	0.359306	-1.47672
790957	790957	cyp2aa9	cytochrome P450, family 2, subfamily AA, polypeptide 9	ENSDARG00000070020	730.77	2117.68	0.345081	-1.53499
557419	557419	si:dkey-270m17.5	si:dkey-270m17.5		1888.93	5619.45	0.336142	-1.57286
563654	563654	nos2b	nitric oxide synthase 2b, inducible	ENSDARG00000031976	113.68	342.802	0.331619	-1.5924
334253	334253	trim35	tripartite motif-containing 35	ENSDARG00000035009	290.593	907.005	0.320388	-1.64211
566891	566891	crybb1l3	crystallin, beta B1, like 3	ENSDARG00000007655	258.234	844.82	0.305668	-1.70996
555962	555962	zgc:112355	zgc:112355	ENSDARG00000040569	317.31	1114.16	0.284798	-1.81199
100003999	100003999	LOC100003999	2-epi-5-epi-valiolone synthase-like		658	2401.19	0.274031	-1.86759
567017	567017	kera	keratocan	MGC136259|si:dkeyp-38g8.3|zgc:136259	5864.58	21418.5	0.27381	-1.86876
450060	450060	cyp2aa8	cytochrome P450, family 2, subfamily AA, polypeptide 8	ENSDARG00000090403	764.357	2856.95	0.267543	-1.90216
100333215	100333215	LOC100333215	dystonin-like		3436.6	13489.3	0.254765	-1.97276
503885	503885	zgc:162337	zgc:162337	ENSDARG00000028098	6792.31	26739.3	0.25402	-1.97699
563946	563946	zgc:136930	zgc:136930	ENSDARG00000055192	20549.6	88083	0.233298	-2.09975
561047	561047	and3	actinodin3	ENSDARG00000056873	7295.71	35394.1	0.206128	-2.27839
323481	323481	wu:fb99e06	wu:fb99e06		363.356	2013.83	0.18043	-2.47049
550250	550250	zgc:110712	zgc:110712	ENSDARG00000019365	474.542	2699.46	0.175791	-2.50807
100538278	100538278	LOC100538278	glypican-6-like		603.25	4374.59	0.137899	-2.85832
100002805	100002805	wu:fb11c03	wu:fb11c03	fb11c03	323.642	2420.29	0.13372	-2.90271
100001880	100001880	LOC100001880	up-regulator of cell proliferation-like		1687.73	23584	0.0715625	-3.80465
563347	563347	si:ch211-264e16.2	si:ch211-264e16.2		303.54	4629.97	0.0655598	-3.93104

## Sheet: misregulated in romeharsha
Gene ID	Entrez ID	Gene Symbol	Description	Ensembl ID	Mutant_RPKM	Sibling_RPKM	fold change (mutant_RPKM/Sibling_RPKM	log (fold change)
564241	564241	fosl1	FOS-like antigen 1	sb:eu506|si:ch211-145o7.4	16665.4	170.213	97.9094	6.61338		upregulation
100333249	100333249	LOC100333249	hypothetical protein LOC100333249		161978	3001.99	53.957	5.75374		downregulation
406397	406397	mmp9	matrix metalloproteinase 9	ENSDARG00000042816	35022.5	790.013	44.3316	5.47026
378864	378864	sb:cb846	sb:cb846		132140	3647.94	36.2232	5.17884
100037361	100037361	zgc:158463	zgc:158463		359290	12786.5	28.0993	4.81246
436920	436920	zgc:92020	zgc:92020	ENSDARG00000089156	6657.17	290.356	22.9276	4.51901
768172	768172	zgc:153911	zgc:153911	ENSDARG00000002509	3369.68	147.478	22.8488	4.51404
565454	565454	LOC565454	hypothetical protein LOC565454		28360	1554.38	18.2451	4.18944
387293	387293	mmp13a	matrix metalloproteinase 13a	ENSDARG00000012395	12005.4	691.16	17.3699	4.11851
100272168	100272168	rn7sk	RNA, 7SK small nuclear		3681.6	216	17.0445	4.09123
559020	559020	ptgs2b	prostaglandin-endoperoxide synthase 2b	ENSDARG00000010276	17713.7	1073.31	16.5038	4.04473
394198	394198	fos	v-fos FBJ murine osteosarcoma viral oncogene homolog	ENSDARG00000031683	10526.6	719.923	14.6219	3.87006
407086	407086	junb	jun B proto-oncogene	ENSDARG00000074378	8608.18	628.62	13.6938	3.77545
378727	378727	pck1	phosphoenolpyruvate carboxykinase 1 (soluble)	ENSDARG00000013522	15713.9	1219.39	12.8867	3.68781
569137	569137	si:ch211-244h7.4	si:ch211-244h7.4		4737.11	411.466	11.5128	3.52516
569191	569191	si:ch211-244h7.5	si:ch211-244h7.5		2280.01	208.78	10.9206	3.44899
678527	678527	si:dkey-25e12.3	si:dkey-25e12.3	ENSDARG00000055365	1661.4	156.176	10.638	3.41116
327274	327274	elovl7b	ELOVL family member 7, elongation of long chain fatty acids (yeast) b	ENSDARG00000005785	20847.1	1975.44	10.5531	3.3996
317638	317638	igfbp1a	insulin-like growth factor binding protein 1a	ENSDARG00000014947	21365.9	2137.6	9.99529	3.32125
140814	140814	cebpb	CCAAT/enhancer binding protein (C/EBP), beta	ENSDARG00000042725	41216	4148.6	9.93493	3.31251
368241	368241	egr2a	early growth response 2a	frb35	2976.88	318.703	9.34061	3.22352
100073342	100073342	f2rl1.2	coagulation factor II (thrombin) receptor-like 1.2	PAR2b|zgc:165523	4487.15	494.395	9.07605	3.18206
562007	562007	irg1l	immunoresponsive gene 1, like	ENSDARG00000062788	53189.9	6114.51	8.69896	3.12084
100538016	100538016	LOC100538016	protein BTG3-like		5794.33	670.263	8.64487	3.11184
393939	393939	atf3	activating transcription factor 3	ENSDARG00000007823	10776.7	1261.76	8.541	3.09441
335409	335409	socs3a	suppressor of cytokine signaling 3a	ENSDARG00000025428	4734.64	566.857	8.35245	3.0622
436766	436766	zgc:92851	zgc:92851	ENSDARG00000020133	3815	465.017	8.20399	3.03633
795305	795305	irg1	immunoresponsive gene 1	ENSDARG00000069844	1063.17	134.694	7.89318	2.98061
100536151	100536151	LOC100536151	tripartite motif-containing protein 16-like		3565.47	452.699	7.87603	2.97747
140817	140817	cebpd	CCAAT/enhancer binding protein (C/EBP), delta	ENSDARG00000087303	33446.4	4403.24	7.59586	2.92521
568823	568823	si:ch211-244h7.6	si:ch211-244h7.6	ENSDARG00000089060	4557.15	604.194	7.54253	2.91505
406670	406670	zgc:56382	zgc:56382	ENSDARG00000006588	73236.3	9777.37	7.49038	2.90504
794649	794649	f2rl1.1	coagulation factor II (thrombin) receptor-like 1.1	ENSDARG00000068856	3967.9	533.907	7.43182	2.89371
336038	336038	junbl	jun B proto-oncogene, like	ENSDARG00000088371	26007.6	3605.83	7.21266	2.85053
100005297	100005297	LOC100005297	epigen-like		7493.7	1113.61	6.72917	2.75043
81581	81581	cldnb	claudin b	ENSDARG00000009544	65058	9747.2	6.67453	2.73867
100004700	100004700	cyp24a1	cytochrome P450, family 24, subfamily A, polypeptide 1	ENSDARG00000070420	4988.88	754.89	6.60875	2.72438
114436	114436	dusp5	dual specificity phosphatase 5	ENSDARG00000019307	4052.76	617.963	6.55826	2.71331
797938	797938	hbegfa	heparin-binding EGF-like growth factor a	ENSDARG00000075121	11174.9	1741.19	6.41796	2.68212
30498	30498	egr1	early growth response 1	ENSDARG00000037421	8613.06	1343.5	6.4109	2.68053
550551	550551	zgc:110152	zgc:110152	ENSDARG00000038025	2227.02	350.386	6.3559	2.6681
572245	572245	zgc:152911	zgc:152911	ENSDARG00000041294	3245.7	523.891	6.19538	2.63119
406463	406463	nfkbiaa	nuclear factor of kappa light polypeptide gene enhancer in B-cells inhibitor, alpha a	ikbaA|wu:fj16a07|zgc:85769	8400.44	1387.44	6.05462	2.59804
550423	550423	f3b	coagulation factor IIIb	ENSDARG00000005673	3744.05	654.494	5.72053	2.51615
100005016	100005016	LOC100005016	hypothetical protein LOC100005016		3298.08	579.002	5.69615	2.50999
100170820	100170820	si:ch211-122l24.4	si:ch211-122l24.4		1496.68	266.596	5.61403	2.48904
570749	570749	si:ch211-264f5.2	si:ch211-264f5.2	ENSDARG00000078547	612.096	112.188	5.456	2.44784
436823	436823	pir	pirin	zgc:92778	12786.1	2425.88	5.27072	2.398
553515	553515	si:ch211-95j8.2	si:ch211-95j8.2		18945.7	3614.69	5.24132	2.38993
558921	558921	fosl2	fos-like antigen 2	MGC158347|fra2|wu:fl17h04|xx:fl17h04|zgc:158347	7266.26	1398.86	5.19443	2.37697
569267	569267	plekhn1	pleckstrin homology domain containing, family N member 1	si:dkey-98j1.4	1250.68	242.862	5.14977	2.36451
445057	445057	dusp2	dual specificity phosphatase 2	ENSDARG00000036572	3519.39	687.459	5.11943	2.35598
246227	246227	ptgs2a	prostaglandin-endoperoxide synthase 2a	ENSDARG00000004539	16733.6	3297.11	5.07525	2.34348
336380	336380	si:dkey-242g16.2	si:dkey-242g16.2	fb08h07|wu:fb08h07	3194.34	632.829	5.04771	2.33563
497646	497646	gadd45bb	growth arrest and DNA-damage-inducible, beta b	ENSDARG00000013576	3047.72	609.084	5.00378	2.32302
326672	326672	ets2	v-ets erythroblastosis virus E26 oncogene homolog 2 (avian)	ENSDARG00000018308	11018.4	2270.8	4.8522	2.27864
795785	795785	si:ch73-6k14.1	si:ch73-6k14.1	ENSDARG00000075045	688.783	142.49	4.83391	2.27319
562950	562950	si:dkey-7c18.24	si:dkey-7c18.24		1055.21	221.674	4.76018	2.25102
322614	322614	arg2	arginase, type II	ENSDARG00000039269	6425.76	1352.7	4.75031	2.24802
100332684	100332684	LOC100332684	hypothetical protein LOC100332684		974.839	206.63	4.71779	2.23811
449866	449866	im:7137886	im:7137886		1394.87	296.103	4.71077	2.23596
767638	767638	zgc:153258	zgc:153258	ENSDARG00000076839	10608.6	2306.1	4.60021	2.2017
100331484	100331484	LOC100331484	hypothetical protein LOC100331484		7039.5	1544.04	4.55914	2.18876
568780	568780	zgc:158343	zgc:158343		1191.04	265.358	4.48841	2.1662
572021	572021	zgc:91849	zgc:91849	ENSDARG00000014323	5061.74	1128.94	4.48363	2.16467
777623	777623	zgc:154093	zgc:154093	ENSDARG00000055897	5223.61	1168.45	4.47056	2.16045
81584	81584	cldne	claudin e	ENSDARG00000043128	90962.3	20769.4	4.37963	2.13081
560966	560966	si:ch211-158d24.4	si:ch211-158d24.4		2772.26	643.508	4.30804	2.10703
393570	393570	irf6	interferon regulatory factor 6	ENSDARG00000043296	7927.02	1845.46	4.2954	2.10279
100001416	100001416	stard10	START domain containing 10	ENSDARG00000031929	16949.7	3948.06	4.29316	2.10204
431720	431720	nr4a1	nuclear receptor subfamily 4, group A, member 1	ENSDARG00000000796	14002.2	3307.48	4.23351	2.08185
559148	559148	ptgis	prostaglandin I2 (prostacyclin) synthase	ENSDARG00000060094	3886.95	918.359	4.23249	2.08151
553622	553622	phlda2	pleckstrin homology-like domain, family A, member 2	ENSDARG00000042874	9324.71	2240.9	4.16114	2.05698
565972	565972	ftr83	finTRIM family, member 83	sb:cb790|sb:cb833|si:dkey-7b17.2|wu:fc29h06|wu:fe16f04	16441	3958.94	4.15288	2.05411
100332237	100332237	LOC100332237	thrombospondin-1-like		805.92	195.653	4.11912	2.04234
768299	768299	zgc:153665	zgc:153665	ENSDARG00000043442	21315.6	5225.04	4.0795	2.02839
393393	393393	zgc:64213	zgc:64213	ENSDARG00000026090	1894.73	464.477	4.07928	2.02831
562692	562692	zgc:153955	zgc:153955		7189.64	1768.45	4.06551	2.02344
449816	449816	elovl1a	elongation of very long chain fatty acids (FEN1/Elo2, SUR4/Elo3, yeast)-like 1a	ENSDARG00000002412	10090.7	2489.76	4.05288	2.01895
100318441	100318441	si:dkeyp-51f12.6	si:dkeyp-51f12.6		1402.67	347.788	4.03313	2.0119
554458	554458	zgc:100868	zgc:100868	MGC100868|im:7038378|im:7144259|wu:fc74e04	63838.6	15830.4	4.03266	2.01173
562904	562904	slc9a2	solute carrier family 9 (sodium/hydrogen exchanger), member 2	ENSDARG00000058780	2495.21	634.633	3.93174	1.97517
100136840	100136840	serpine1	serpin peptidase inhibitor, clade E (nexin, plasminogen activator inhibitor type 1), member 1	ENSDARG00000056795	3429.49	885.013	3.87507	1.95422
406452	406452	sqstm1	sequestosome 1	sb:cb621|zgc:85784	22752.1	5944.74	3.82726	1.93631
406650	406650	timp2b	tissue inhibitor of metalloproteinase 2b	timp2l|zgc:65967|zgc:85799	10108.7	2659.55	3.80089	1.92634
777630	777630	tmprss4a	transmembrane protease, serine 4a	tmprss4|zgc:152909	9173.39	2431.94	3.77204	1.91535
393364	393364	ildr1a	immunoglobulin-like domain containing receptor 1a	ENSDARG00000090704	16508.6	4396.64	3.75482	1.90874
548337	548337	hsh2d	hematopoietic SH2 domain containing	ENSDARG00000042908	917.8	246.926	3.7169	1.8941
567753	567753	plek2	pleckstrin 2	ENSDARG00000012789	2266.21	612.16	3.70199	1.8883
447866	447866	arrdc3b	arrestin domain containing 3b	ENSDARG00000036028	11756.4	3199.85	3.67405	1.87737
553969	553969	cyp3a65	cytochrome P450, family 3, subfamily A, polypeptide 65	ENSDARG00000045627	1520.81	418.084	3.63756	1.86297
563180	563180	si:ch211-215l11.5	si:ch211-215l11.5	ENSDARG00000013721	19811.1	5463.03	3.62639	1.85853
571582	571582	LOC571582	GTPase IMAP family member 4-like		1335.41	368.328	3.6256	1.85822
797571	797571	LOC797571	olfactomedin-4-like		3360.34	934.012	3.59775	1.8471
100005564	100005564	si:ch73-13b6.3	si:ch73-13b6.3	ENSDARG00000058605	5832.17	1634.54	3.56809	1.83515
393971	393971	pdk2	pyruvate dehydrogenase kinase, isoenzyme 2	ENSDARG00000059054	2217.87	622.602	3.56226	1.83279
402837	402837	hamp1	hepcidin antimicrobial peptide 1	ENSDARG00000053227	555.009	156.503	3.54631	1.82632
100535166	100535166	LOC100535166	thrombospondin-1-like		497.643	140.944	3.5308	1.81999
678531	678531	mmp30	matrix metallopeptidase 30	ENSDARG00000045887	6318.96	1814.77	3.48197	1.7999
393244	393244	zgc:56706	zgc:56706	ENSDARG00000002298	2007.5	577.731	3.4748	1.79693
561277	561277	ankib1	ankyrin repeat and IBR domain containing 1		1765.71	511.731	3.45047	1.78679
100334487	100334487	LOC100334487	hypothetical protein LOC100334487		484.241	140.341	3.45047	1.78679
562630	562630	LOC562630	anoctamin-9-like		660.356	192.275	3.43443	1.78007
553465	553465	si:ch211-235e18.3	si:ch211-235e18.3	ENSDARG00000058606	12593.6	3668.8	3.43261	1.77931
550165	550165	si:dkey-4c2.6	si:dkey-4c2.6	im:7142001	1522.26	444.251	3.42657	1.77677
796266	796266	si:dkey-228d14.5	si:dkey-228d14.5	ENSDARG00000057440	1026.82	299.669	3.42652	1.77674
558930	558930	LOC558930	UDP-GlcNAc:betaGal beta-1,3-N-acetylglucosaminyltransferase 2-like		2141.96	627.057	3.4159	1.77226
60635	60635	cldn7b	claudin 7b	ENSDARG00000014047	51224.3	15032.2	3.40764	1.76877
565829	565829	zgc:171980	zgc:171980	MGC171980|fa97d10|wu:fa97d10	22310.8	6574.65	3.39345	1.76275
327417	327417	hsd17b12a	hydroxysteroid (17-beta) dehydrogenase 12a	ENSDARG00000015709	21968.8	6479.28	3.39062	1.76155
678612	678612	zgc:136892	zgc:136892	ENSDARG00000069505	4366.99	1289.68	3.38611	1.75963
30079	30079	btg2	B-cell translocation gene 2	ENSDARG00000020298	34700.3	10341.9	3.3553	1.74644
403118	403118	zgc:123068	zgc:123068	ENSDARG00000017489	728.523	217.818	3.34464	1.74185
503594	503594	il4r	interleukin 4 receptor	ENSDARG00000031051	887.391	266.373	3.33138	1.73612
445247	445247	zgc:100911	zgc:100911	ENSDARG00000036897	875.807	263	3.33007	1.73555
100003209	100003209	ifitm1	interferon induced transmembrane protein 1 (9-27)	ENSDARG00000093303	424.139	127.549	3.3253	1.73348
100170782	100170782	zgc:194879	zgc:194879	im:7157221	4163.48	1256.37	3.31391	1.72853
406245	406245	tob1b	transducer of ERBB2, 1b	ENSDARG00000021372	24699.6	7571.43	3.26221	1.70585
100033581	100033581	mir21-1	microRNA 21-1	dre-mir-21-1	425.181	133.491	3.18508	1.67133
571368	571368	crfb17	cytokine receptor family member B17	ENSDARG00000074771	2419.39	763.417	3.16916	1.6641
399650	399650	sb:cb930	sb:cb930		548.921	173.476	3.16424	1.66186
559168	559168	dok1a	docking protein 1a		2437.15	770.642	3.1625	1.66107
415133	415133	mafk	v-maf musculoaponeurotic fibrosarcoma oncogene homolog K (avian)	ENSDARG00000033709	348.081	111.551	3.12037	1.64171
406662	406662	sc4mol	sterol-C4-methyl oxidase-like	ENSDARG00000055876	7140.09	2292.46	3.1146	1.63905
798445	798445	LOC798445	caspase-3-like		847.582	272.95	3.10527	1.63472
100006005	100006005	arrdc1a	arrestin domain containing 1a	MGC113850|MGC173793|MGC92248|arrdc1|sb:cb786|si:rp71-1o1.5|wu:fc25g09|wu:fi04h05|zgc:92248	4075.1	1313.85	3.10165	1.63304
100037332	100037332	zgc:162608	zgc:162608	ENSDARG00000069375	6116.28	1975.76	3.09566	1.63025
447903	447903	zgc:101565	zgc:101565	ENSDARG00000020978	17290.9	5592.64	3.09173	1.62842
100002946	100002946	il8	interleukin 8	si:dkey-151b16.2	478.525	155.628	3.07479	1.62049
81585	81585	cldnf	claudin f		9791.62	3199.44	3.06042	1.61373
541345	541345	zgc:110340	zgc:110340	ENSDARG00000079497	8126.93	2695.95	3.01449	1.59192
393317	393317	zgc:63938	zgc:63938	ENSDARG00000035323	5248.06	1749.33	3.00004	1.58498
559822	559822	zgc:162184	zgc:162184	ENSDARG00000077217	1513.68	505.115	2.9967	1.58337
561592	561592	wu:fb12c06	wu:fb12c06	ENSDARG00000087093	26492.6	8841.36	2.99644	1.58325
402799	402799	degs2	degenerative spermatocyte homolog 2, lipid desaturase (Drosophila)	ENSDARG00000042544	9327.83	3119.65	2.99002	1.58016
100002917	100002917	LOC100002917	multidrug resistance-associated protein 1-like		317.704	106.389	2.98624	1.57833
393504	393504	rasd1	RAS, dexamethasone-induced 1	ENSDARG00000019274	8685	2912.96	2.9815	1.57604
393460	393460	zgc:63759	zgc:63759	MGC63759	6029.96	2028.14	2.97315	1.57199
791647	791647	pnp5a	purine nucleoside phosphorylase 5a	ENSDARG00000078619	38322.8	12911.4	2.96813	1.56956
799475	799475	il13ra1	interleukin 13 receptor, alpha 1	il-13ra1|si:ch211-150g2.2	1982.88	674.411	2.94016	1.5559
566587	566587	LOC566587	ERBB receptor feedback inhibitor 1-like		2928.47	1004.73	2.91469	1.54334
795588	795588	slc16a9a	solute carrier family 16 (monocarboxylic acid transporters), member 9a	ENSDARG00000013926	1121.14	387.904	2.89026	1.5312
100535659	100535659	LOC100535659	hypothetical LOC100535659		577.576	200.247	2.88431	1.52823
565743	565743	pld2	phospholipase D2		1946.09	677.646	2.87184	1.52198
325557	325557	anxa2a	annexin A2a	ENSDARG00000003216	72106.9	25287.9	2.85144	1.51169
100006770	100006770	LOC100006770	uncharacterized protein C7orf62-like		1111.15	389.721	2.85115	1.51154
378966	378966	ncf1	neutrophil cytosolic factor 1	ENSDARG00000033735	689.089	242.227	2.8448	1.50833
562396	562396	si:rp71-45k5.9	si:rp71-45k5.9	ENSDARG00000060926	497.09	174.903	2.8421	1.50696
553676	553676	mgat3	mannosyl (beta-1,4-)-glycoprotein beta-1,4-N-acetylglucosaminyltransferase	ENSDARG00000038069	350.076	123.348	2.83811	1.50493
30604	30604	cfb	complement factor B	Bf-1|Brre-Bf|bf|zgc:114032	21699.2	7673.55	2.82779	1.49967
548604	548604	nr4a3	nuclear receptor subfamily 4, group A, member 3	ENSDARG00000055854	2718.9	961.517	2.82771	1.49964
368359	368359	txnipa	thioredoxin interacting protein a	ENSDARG00000036107	77865.8	27540.6	2.82731	1.49943
560778	560778	zgc:123333	zgc:123333	ENSDARG00000020742	8930.91	3174.73	2.81312	1.49217
561462	561462	cyp2k8	cytochrome P450	ENSDARG00000040431	1643.1	585.082	2.80833	1.48971
378960	378960	mgll	monoglyceride lipase	MGC56561|cb909|wu:fc66g01|zgc:56561	5099.89	1821.71	2.79951	1.48518
494075	494075	oclnb	occludin b	wu:fk83f10|zgc:101820	11117.8	3979.19	2.794	1.48233
554477	554477	pfkfb3	6-phosphofructo-2-kinase/fructose-2,6-biphosphatase 3	ENSDARG00000001953	2969.16	1066.65	2.78363	1.47697
100126128	100126128	zgc:173594	zgc:173594	ENSDARG00000079938	6525.71	2362.83	2.76182	1.46562
553062	553062	im:7147678	im:7147678		2809.01	1017.27	2.76133	1.46536
387529	387529	ldlr	low density lipoprotein receptor	ENSDARG00000029476	735.993	266.672	2.75992	1.46462
100535301	100535301	LOC100535301	hypothetical protein LOC100535301		4644.8	1683.46	2.75908	1.46418
327387	327387	bin2b	bridging integrator 2b	ENSDARG00000010255	2824.08	1025.36	2.75423	1.46165
322325	322325	rnf128a	ring finger protein 128a	ENSDARG00000016867	10050.5	3649.65	2.75381	1.46143
406304	406304	gadd45ba	growth arrest and DNA-damage-inducible, beta a	ENSDARG00000027744	4760.89	1730.29	2.7515	1.46022
334561	334561	acsl4l	acyl-CoA synthetase long-chain family member 4, like	ENSDARG00000010752	3539.82	1289.84	2.74439	1.45648
100535067	100535067	LOC100535067	proline-rich protein 15-like		5138.89	1876.2	2.73899	1.45365
563122	563122	marveld2b	MARVEL domain containing 2b	ENSDARG00000061651	3756.22	1372.73	2.73632	1.45224
555796	555796	grinl1a	glutamate receptor, ionotropic, N-methyl D-aspartate-like 1A	im:7139872	2084	763.723	2.72874	1.44823
100319064	100319064	si:ch211-264f5.6	si:ch211-264f5.6		28396.3	10423.7	2.72419	1.44583
100333689	100333689	LOC100333689	SPRY domain-containing SOCS box protein 3-like		1334.45	489.927	2.72377	1.4456
405757	405757	oclna	occludin a	ENSDARG00000005108	18039.3	6641.46	2.71616	1.44157
558777	558777	macc1	metastasis associated in colon cancer 1	ENSDARG00000040717	4387.4	1615.63	2.7156	1.44127
414331	414331	cyp51	cytochrome P450, family 51	ENSDARG00000042641	11796.8	4346.76	2.71392	1.44038
564921	564921	wu:fc06d01	wu:fc06d01	fc06d01|fc07g05|wu:fc07g05	1652.41	610.12	2.70833	1.4374
541319	541319	zgc:103738	zgc:103738		4957.26	1832.56	2.7051	1.43568
792389	792389	LOC792389	hypothetical LOC792389		2538.16	943.659	2.6897	1.42745
792472	792472	zgc:158446	zgc:158446	ENSDARG00000090730	872.689	325.357	2.68225	1.42345
550519	550519	rgs5b	regulator of G-protein signaling 5b	ENSDARG00000017860	414.07	154.616	2.67805	1.42118
792257	792257	fa2h	fatty acid 2-hydroxylase		540.848	202.031	2.67705	1.42065
282559	282559	aldh3d1	aldehyde dehydrogenase 3 family, member D1	ENSDARG00000013839	6713.18	2516.25	2.66792	1.41572
100005752	100005752	si:dkey-204a24.2	si:dkey-204a24.2	ENSDARG00000058690	3454.03	1295.21	2.66677	1.41509
553673	553673	zgc:112038	zgc:112038	ENSDARG00000046140	942.378	354.299	2.65984	1.41134
557341	557341	cmklr1	chemokine-like receptor 1	ENSDARG00000090890	317.598	119.954	2.64765	1.40472
404727	404727	cx34.4	connexin 34.4	ENSDARG00000075854	681	257.424	2.64544	1.40351
445118	445118	g6pca	glucose-6-phosphatase a, catalytic	ENSDARG00000031616	978.582	370.395	2.642	1.40163
565074	565074	c3c	complement component c3c	ENSDARG00000052207	3429.57	1300.68	2.63674	1.39876
405810	405810	zgc:77049	zgc:77049	ENSDARG00000005620	31494	11950.3	2.6354	1.39802
81582	81582	cldnc	claudin c	ENSDARG00000015955	4062.18	1543.39	2.63199	1.39615
567257	567257	f3a	coagulation factor IIIa	f3	3095.62	1178.57	2.6266	1.3932
798311	798311	zgc:173729	zgc:173729	ENSDARG00000057263	1232.63	469.619	2.62475	1.39218
436621	436621	aqp10a	aquaporin 10a	aqp10|zgc:92167	701.275	267.438	2.6222	1.39078
406737	406737	cd9b	CD9 antigen, b	ENSDARG00000016691	30473.2	11640.5	2.61787	1.38839
562155	562155	klf4a	Kruppel-like transcription factor 4a		1196.5	457.899	2.61302	1.38572
335229	335229	serpinb1l4	serpin peptidase inhibitor, clade B (ovalbumin), member 1, like 4	ENSDARG00000091801	616.103	236.145	2.60901	1.3835
100144560	100144560	zgc:158420	zgc:158420	ENSDARG00000079660	3254.06	1250.73	2.60172	1.37947
777640	777640	zgc:153929	zgc:153929	ENSDARG00000052427	3515.4	1359.27	2.58625	1.37086
324510	324510	gcnt4a	glucosaminyl (N-acetyl) transferase 4, core 2, a	ENSDARG00000035198	5457.76	2114.25	2.58142	1.36817
553169	553169	gstp2	glutathione S-transferase pi 2	ENSDARG00000057338	1853.84	721	2.57121	1.36245
503592	503592	zgc:113442	zgc:113442	ENSDARG00000042137	1565.4	609.009	2.57041	1.362
100307107	100307107	si:ch211-202h22.8	si:ch211-202h22.8		743.836	289.786	2.56684	1.35999
564693	564693	tmprss13b	transmembrane protease, serine 13b	ENSDARG00000077573	531.636	207.168	2.56621	1.35964
100333040	100333040	LOC100333040	ADP-ribosylation factor 1-like		282.851	110.608	2.55724	1.35459
555875	555875	zgc:172075	zgc:172075	ENSDARG00000076146	1328.71	520.159	2.55444	1.35301
550266	550266	acer1	alkaline ceramidase 1	ENSDARG00000010347	5630.01	2212.07	2.54513	1.34774
334613	334613	fn1b	fibronectin 1b	ENSDARG00000006526	42841.8	16874.3	2.53887	1.34419
570656	570656	zgc:174164	zgc:174164	ENSDARG00000057138	2117.62	834.302	2.53819	1.3438
566685	566685	arrdc3a	arrestin domain containing 3a	ENSDARG00000052690	15019.1	5931.71	2.53201	1.34028
368429	368429	si:rp71-46j2.3	si:rp71-46j2.3	si:bz46j2.3	3529.47	1395.57	2.52906	1.3386
100005849	100005849	rhov	ras homolog gene family, member V	ENSDARG00000070434	3975.04	1572.99	2.52707	1.33746
394108.chr21.2	394108	stk10	serine/threonine kinase 10	MGC63495|zgc:63495	10401.7	4122.98	2.52286	1.33506
373089	373089	tjp3	tight junction protein 3	ENSDARG00000002909	4329.75	1716.61	2.52227	1.33473
402977	402977	tmem45b	transmembrane protein 45B	MGC77892|zgc:77892	7837.75	3108.22	2.52162	1.33435
564873	564873	jund	jun D proto-oncogene	si:dkey-251j8.3	2458.7	975.915	2.51938	1.33307
564423	564423	si:ch211-145m1.1	si:ch211-145m1.1	ENSDARG00000013685	1901.35	756.078	2.51475	1.33042
559809	559809	LOC559809	anoctamin-9-like		2632.21	1047.4	2.5131	1.32947
558650	558650	pllp	plasma membrane proteolipid	ENSDARG00000062756	1685.86	675.441	2.49593	1.31958
321330	321330	rhpn2	rhophilin, Rho GTPase binding protein 2	MGC55960|cb668|sb:cb668|wu:fa26b12|wu:fk87d04|zgc:55960	7920.93	3176.73	2.49342	1.31812
767749	767749	adam28	a disintegrin and metallopeptidase domain 28	MGC153755|si:ch211-133n22.1|zgc:153755	1310.5	526.891	2.48723	1.31454
559276	559276	ahnak	AHNAK nucleoprotein	fb05a01|wu:fb05a01|wu:fu74f12	1087.74	437.628	2.48553	1.31356
373081	373081	mvp	major vault protein	cb771|wu:fb52b05|wu:fc02g01	31357.8	12617.7	2.48522	1.31338
325758	325758	si:ch211-105c13.3	si:ch211-105c13.3	fd10a10|wu:fd10a10	38183.1	15370.8	2.48413	1.31274
793137	793137	LOC793137	phosphatidylcholine-sterol acyltransferase-like		830.754	334.841	2.48104	1.31095
565869	565869	klf9	Kruppel-like factor 9	ENSDARG00000068194	2570.83	1037.52	2.47785	1.30909
100330978	100330978	LOC100330978	hypothetical protein LOC100330978		8056.08	3252.07	2.47722	1.30872
393819	393819	arl5c	ADP-ribosylation factor-like 5C	MGC77751|zgc:77751	3916.3	1581.34	2.47657	1.30835
563060	563060	s100u	S100 calcium binding protein U	ENSDARG00000071014	24216.6	9787.67	2.47419	1.30696
100331859	100331859	LOC100331859	olfactomedin-like		302.132	122.141	2.47363	1.30663
559054	559054	hmgcra	3-hydroxy-3-methylglutaryl-Coenzyme A reductase a	ENSDARG00000052734	3689.15	1495.55	2.46675	1.30261
447890	447890	ms4a17a.5	membrane-spanning 4-domains, subfamily A, member 17A.5	ENSDARG00000092204	401.34	162.786	2.46544	1.30185
553387	553387	pglyrp5	peptidoglycan recognition protein 5	ENSDARG00000068382	307.62	124.797	2.46496	1.30156
100001340	100001340	si:dkeyp-69e1.8	si:dkeyp-69e1.8		4742.52	1931.47	2.45539	1.29595
559784	559784	amotl2b	angiomotin like 2b	ENSDARG00000061948	5026.35	2047.22	2.45521	1.29585
100124611	100124611	zgc:171663	zgc:171663	ENSDARG00000077855	654.223	266.503	2.45484	1.29563
799528	799528	zgc:171801	zgc:171801	ENSDARG00000079946	3518.39	1434.03	2.45349	1.29484
100007661	100007661	paqr5b	progestin and adipoQ receptor family member Vb	ENSDARG00000052688	470.556	191.84	2.45285	1.29446
558335	558335	abca12	ATP-binding cassette, sub-family A (ABC1), member 12	cb352|sb:cb352	10784.4	4406.04	2.44763	1.29138
569051	569051	si:ch73-303g23.4	si:ch73-303g23.4	im:7148243	315.757	129.157	2.44475	1.28969
796128	796128	si:dkey-263h23.4	si:dkey-263h23.4		1080.96	444.441	2.43218	1.28225
569201	569201	zgc:195265	zgc:195265	ENSDARG00000077637	417.87	172.17	2.42707	1.27922
405805	405805	trib3	tribbles homolog 3 (Drosophila)	MGC76966|zgc:76966	13659.4	5635.42	2.42385	1.2773
796461	796461	nrg1	neuregulin 1	ENSDARG00000068458	1114.82	460.009	2.42347	1.27707
84040	84040	clica	chloride intracellular channel a	ENSDARG00000044776	11154.9	4607.87	2.42084	1.27551
563192	563192	zgc:153953	zgc:153953	ENSDARG00000070571	2804.42	1159.25	2.41916	1.27451
81580	81580	cldna	claudin a	ENSDARG00000069888	2058.1	853.003	2.41277	1.27069
558684	558684	b4galnt1a	beta-1,4-N-acetyl-galactosaminyl transferase 1a	ENSDARG00000061520	483.404	200.633	2.40939	1.26867
560596	560596	tprg1	tumor protein p63 regulated 1	ENSDARG00000056026	2701.32	1121.57	2.40852	1.26815
323696	323696	f11r	F11 receptor	ENSDARG00000017320	23898.5	9938.67	2.4046	1.2658
567549	567549	LOC567549	tyrosine-protein kinase FRK-like		4730.5	1973.65	2.39683	1.26112
324140	324140	sgk1	serum/glucocorticoid regulated kinase 1	ENSDARG00000025522	10069.8	4207.8	2.39312	1.25889
791531	791531	casp6l1	caspase 6, apoptosis-related cysteine peptidase, like 1	ENSDARG00000025608	840.902	351.937	2.38935	1.25662
563405	563405	gprc5c	G protein-coupled receptor, family C, group 5, member C	ENSDARG00000079092	421.472	176.653	2.38587	1.25451
445232	445232	zgc:100942	zgc:100942		9304.83	3913.13	2.37785	1.24966
566639	566639	LOC566639	similar to AHNAK nucleoprotein		46374.8	19547.2	2.37246	1.24638
30600	30600	mid1ip1a	MID1 interacting protein 1a	ENSDARG00000041051	17490.8	7388.53	2.36729	1.24324
794635	794635	LOC794635	complement C4-like		1573.17	665.053	2.36548	1.24213
445176	445176	mfsd2ab	major facilitator superfamily domain containing 2ab	ENSDARG00000035909	16857	7142.1	2.36023	1.23892
373136	373136	si:ch211-157f15.1	si:ch211-157f15.1	ENSDARG00000019808	21062.6	8928.31	2.35909	1.23823
569979	569979	flnbl	filamin B, like	cb967|flna|wu:fd18g06	1134.67	481.728	2.35541	1.23598
450051	450051	tlcd1	TLC domain containing 1	ENSDARG00000002391	836.828	355.624	2.35313	1.23458
494039	494039	zgc:103710	zgc:103710		4003.53	1701.65	2.35273	1.23434
494176	494176	rdh12l	retinol dehydrogenase 12, like	ENSDARG00000045277	816.408	347.995	2.34604	1.23023
436869.chr12.2	436869	zgc:92313	zgc:92313	fd15b06|wu:fd15b06	394	168	2.34524	1.22973
100148757	100148757	LOC100148757	hypothetical protein LOC100148757		495.54	211.354	2.3446	1.22934
560270	560270	csrnp1a	cysteine-serine-rich nuclear protein 1a	si:dkey-24c2.8	1317.05	562.344	2.34208	1.22779
406537	406537	slc13a2	solute carrier family 13 (sodium-dependent dicarboxylate transporter), member 2	ENSDARG00000053853	5846.68	2503.56	2.33534	1.22363
140815	140815	cebpa	CCAAT/enhancer binding protein (C/EBP), alpha	ENSDARG00000036074	11661.2	5000.32	2.33209	1.22162
550378	550378	zgc:112009	zgc:112009	ENSDARG00000025784	658.548	283.117	2.32606	1.21789
100332627	100332627	LOC100332627	band 4.1-like protein 4B-like		2097.74	903.726	2.32122	1.21488
567640	567640	LOC567640	similar to laminin alpha 3		1107.54	478.579	2.31422	1.21053
564030	564030	bik	BCL2-interacting killer (apoptosis-inducing)	ENSDARG00000045549	653.09	282.255	2.31383	1.21028
100150331	100150331	si:ch211-191a24.4	si:ch211-191a24.4	ENSDARG00000037528	2240.73	969.578	2.31104	1.20854
387261	387261	baiap2l1a	BAI1-associated protein 2-like 1a	ENSDARG00000029305	556.534	240.828	2.31092	1.20847
566522	566522	sb:cb1095	sb:cb1095		555.303	240.335	2.31054	1.20823
557500	557500	nr1h5	nuclear receptor subfamily 1, group H, member 5	ENSDARG00000031046	305.596	132.286	2.31012	1.20797
100331323	100331323	LOC100331323	beta-2-syntrophin-like		8015.13	3472.63	2.30809	1.2067
100000683	100000683	si:ch211-131e11.19	si:ch211-131e11.19		2560.82	1109.72	2.30762	1.2064
403033	403033	zgc:85866	zgc:85866	ENSDARG00000023062	5368.68	2327	2.30713	1.2061
558746	558746	wu:fj58g06	wu:fj58g06	fj58g06	1566.26	680.047	2.30316	1.20362
403145	403145	myd88	myeloid differentiation primary response gene (88)	ENSDARG00000010169	4248.36	1846.42	2.30087	1.20218
100333855	100333855	LOC100333855	beta-1,4 N-acetylgalactosaminyltransferase 2-like		1660.76	722.132	2.2998	1.20151
569677	569677	prdm1b	PR domain containing 1b, with ZNF domain		1556.37	677.103	2.29857	1.20074
436935	436935	rgs2	regulator of G-protein signaling 2	ENSDARG00000056875	1918.74	836.208	2.29457	1.19822
494042	494042	slc43a2b	solute carrier family 43, member 2b	ENSDARG00000061120	26417.2	11519.4	2.29327	1.19741
566647	566647	cx32.2	connexin 32.2	ENSDARG00000076789	409.208	178.65	2.29055	1.1957
373102	373102	mcl1b	myeloid cell leukemia sequence 1b	ENSDARG00000008363	11791.8	5150.84	2.2893	1.1949
369197	369197	stat5.1	signal transducer and activator of transcription 5.1	Stat5|stat5|stat5b	817.905	357.65	2.28689	1.19338
100330858	100330858	LOC100330858	dehydrogenase/reductase SDR family member 13-like		286.729	125.697	2.28111	1.18974
100537265	100537265	LOC100537265	hypothetical LOC100537265		2126.33	932.99	2.27905	1.18843
560091	560091	dsc2l	desmocollin 2 like	sb:cb859|wu:fa94h05	6292.78	2771.65	2.27041	1.18295
503735	503735	eps8l1	eps8-like1	ENSDARG00000057984	4019.98	1775.02	2.26476	1.17936
393219	393219	zgc:56186	zgc:56186	MGC56186	525.27	231.999	2.26411	1.17894
571470	571470	si:ch211-107o23.1	si:ch211-107o23.1	ENSDARG00000068128	918.402	406.265	2.2606	1.17671
100538148	100538148	LOC100538148	hypothetical LOC100538148		3440.89	1526.85	2.25359	1.17223
394108.chr21.1	394108	stk10	serine/threonine kinase 10		751.713	333.812	2.2519	1.17114
566858	566858	mov10a	Moloney leukemia virus 10, homolog, a		1136.99	505.419	2.2496	1.16967
100537515	100537515	LOC100537515	hypothetical protein LOC100537515		43807.9	19487.7	2.24798	1.16863
100144627	100144627	s100v1	S100 calcium binding protein V1		19580.4	8729.62	2.24298	1.16542
619272	619272	zgc:113314	zgc:113314	ENSDARG00000069453	2307.91	1029.56	2.24164	1.16456
560439	560439	wu:fb50h02	wu:fb50h02	fb50h02	18086	8103.93	2.23175	1.15818
393606	393606	kcnk5	potassium channel, subfamily K, member 5	ENSDARG00000012390	2137.7	960.247	2.2262	1.15458
445158	445158	slc16a9b	solute carrier family 16 (monocarboxylic acid transporters), member 9b	ENSDARG00000005947	4801.97	2159.15	2.224	1.15316
368254	368254	paqr8	progestin and adipoQ receptor family member VIII	ENSDARG00000088828	244.809	110.223	2.22104	1.15123
553612	553612	zgc:110354	zgc:110354	ENSDARG00000043093	1548.99	698.093	2.21889	1.14984
494102	494102	dhcr24	24-dehydrocholesterol reductase	zgc:101638	2297.74	1036.9	2.21597	1.14794
724019	724019	crb3b	crumbs homolog 3b	ENSDARG00000068182	3055.04	1380.06	2.2137	1.14646
114424	114424	cdh1	cadherin 1, epithelial	ENSDARG00000024371	24769.4	11191.5	2.21323	1.14615
100004879.chr11.1	100004879	zgc:158292	zgc:158292		7562.62	3418.44	2.2123	1.14555
447865	447865	zgc:92481	zgc:92481	wu:fb17g06	6366.17	2881.47	2.20934	1.14362
100334750	100334750	LOC100334750	b-cell lymphoma/leukemia 10-like		1518.83	688.276	2.20672	1.14191
431765	431765	zgc:77060	zgc:77060	ENSDARG00000087188	1609.23	729.741	2.20521	1.14091
100534866	100534866	flna	filamin A, alpha		978.611	443.777	2.20519	1.1409
393285	393285	zgc:56306	zgc:56306	ENSDARG00000037099	1845.05	837.152	2.20396	1.1401
550361	550361	zgc:112484	zgc:112484		350.192	158.984	2.20268	1.13926
791156	791156	slc25a15a	solute carrier family 25 (mitochondrial carrier; ornithine transporter) member 15a	ENSDARG00000063539	750.559	341.118	2.20029	1.13769
393814	393814	plek	pleckstrin	ENSDARG00000017298	564.423	256.527	2.20025	1.13767
794841	794841	plin2	perilipin 2	ENSDARG00000042332	931.954	424.911	2.19329	1.1331
767678	767678	cish	cytokine inducible SH2-containing protein	ENSDARG00000060316	4055.47	1850.73	2.19128	1.13178
550380	550380	cx35.4	connexin 35.4	ENSDARG00000042866	4170.49	1905.71	2.18842	1.12989
550523	550523	zgc:110200	zgc:110200	ENSDARG00000057035	490.13	224.045	2.18764	1.12937
553218	553218	lsr	lipolysis stimulated lipoprotein receptor	ENSDARG00000010025	5557.92	2544.56	2.18424	1.12713
567801	567801	si:dkeyp-110g5.2	si:dkeyp-110g5.2	ENSDARG00000058053	1742.87	797.933	2.18424	1.12713
402945	402945	zgc:77906	zgc:77906	ENSDARG00000016713	7222.37	3309.44	2.18235	1.12588
492328	492328	ankrd9	ankyrin repeat domain 9	ENSDARG00000028804	2063.38	946.116	2.1809	1.12492
322485	322485	agt	angiotensinogen	ENSDARG00000016412	2149.43	986.794	2.1782	1.12313
796731	796731	slc25a43	solute carrier family 25, member 43	ENSDARG00000023055	3046.53	1400.74	2.17495	1.12098
494155	494155	serpinb1l1	serpin peptidase inhibitor, clade B (ovalbumin), member 1, like 1	ENSDARG00000095830	747.112	343.697	2.17375	1.12019
777621	777621	zgc:153952	zgc:153952	ENSDARG00000015922	2574.32	1184.61	2.17315	1.11979
406596	406596	socs3b	suppressor of cytokine signaling 3b	ENSDARG00000026611	3593.32	1662.08	2.16195	1.11233
562439	562439	btr02	bloodthirsty-related gene family, member 2	ENSDARG00000052215	2031.62	943.36	2.1536	1.10675
30554	30554	cpla2	cytosolic phospholipase a2	PLA2G4A|pla2g4	4902.54	2280.29	2.14996	1.10431
565104	565104	lifrb	leukemia inhibitory factor receptor alpha b	ENSDARG00000039863	692.344	324.011	2.13679	1.09545
100170831	100170831	ankk1	ankyrin repeat and kinase domain containing 1	ENSDARG00000056921	1103.76	517.797	2.13165	1.09197
393551	393551	cyba	cytochrome b-245, alpha polypeptide	ENSDARG00000018283	2202.65	1033.46	2.13134	1.09176
559657	559657	si:dkeyp-11g8.6	si:dkeyp-11g8.6	ENSDARG00000042055	3796.16	1781.7	2.13064	1.09129
768155	768155	zgc:154073	zgc:154073	ENSDARG00000062374	1178.51	553.521	2.12912	1.09026
798872	798872	LOC798872	deiodinase 3		2424.22	1139.02	2.12833	1.08972
572841	572841	zgc:101798	zgc:101798	MGC101798|wu:fc11c04|wu:fq24h09	4387.76	2068.07	2.12167	1.0852
100034426	100034426	mfsd6a	major facilitator superfamily domain containing 6a	ENSDARG00000032318	1663.89	784.766	2.12023	1.08422
561607	561607	zgc:165649	zgc:165649	ENSDARG00000059231	231.785	109.723	2.11245	1.07892
445225	445225	uevld	UEV and lactate/malate dehyrogenase domains	ENSDARG00000009266	3204.53	1518.35	2.11054	1.07761
564334	564334	si:dkey-52k20.13	si:dkey-52k20.13	fb04a09|wu:fb04a09	467.65	221.774	2.10868	1.07634
678603	678603	st14a	suppression of tumorigenicity 14 (colon carcinoma) a	ENSDARG00000061173	17790.8	8446.35	2.10633	1.07473
30491	30491	c3b	complement component c3b	ENSDARG00000087359	1272.33	604.227	2.10572	1.07431
798009	798009	zgc:162129	zgc:162129	MGC162129|fi40f02|wu:fi40f02	4221.96	2005.62	2.10506	1.07386
794081	794081	ucp3	uncoupling protein 3	ENSDARG00000091209	1563.15	742.946	2.10398	1.07312
560322	560322	pdlim2	PDZ and LIM domain 2 (mystique)	ENSDARG00000069956	6112.7	2909.04	2.10127	1.07126
567287	567287	rnf217	ring finger protein 217	ENSDARG00000060944	230.692	110.117	2.09498	1.06693
568060	568060	pkp2	plakophilin 2	ENSDARG00000023026	1814.46	867.727	2.09105	1.06423
432385	432385	zgc:111821	zgc:111821	ENSDARG00000044276	236.134	113.03	2.08912	1.0629
406470	406470	pla2g7	phospholipase A2, group VII (platelet-activating factor acetylhydrolase, plasma)	zgc:77563	6608.19	3165.98	2.08725	1.0616
561062	561062	si:dkey-157l19.2	si:dkey-157l19.2		1140.66	549.069	2.07745	1.05481
570716	570716	slc4a2b	solute carrier family 4, anion exchanger, member 2b	ae2.1|sb:cb330|slc4a2.1	5094.84	2454.85	2.07541	1.0534
799002	799002	wu:fc20g06	wu:fc20g06	fc20g06	5651.41	2728.01	2.07162	1.05076
407723	407723	smcr8b	Smith-Magenis syndrome chromosome region, candidate 8b	ENSDARG00000015803	766.959	370.414	2.07055	1.05001
393394	393394	btr30	bloodthirsty-related gene family, member 30	ENSDARG00000090028	4022.62	1944.61	2.0686	1.04865
558667	558667	abch1	ATP-binding cassette, sub-family H, member 1	si:ch211-154e15.12|si:dkey-148f10.7	563.583	272.704	2.06665	1.0473
569383	569383	phactr4a	phosphatase and actin regulator 4a	MGC123224|zgc:123224	5269.18	2549.7	2.06659	1.04725
100149185	100149185	si:dkey-117m1.3	si:dkey-117m1.3	ENSDARG00000074662	320.006	154.872	2.06626	1.04702
336159	336159	optn	optineurin	ENSDARG00000002663	6005.43	2910.62	2.06328	1.04494
555053	555053	zgc:63514	zgc:63514	ENSDARG00000059158	1291.49	626.181	2.06249	1.04438
406351	406351	ripk4	receptor-interacting serine-threonine kinase 4	ENSDARG00000043211	2781.56	1353.69	2.0548	1.039
100137122	100137122	zgc:172065	zgc:172065	ENSDARG00000078093	221.089	107.722	2.0524	1.03731
724017	724017	crb3a	crumbs homolog 3a		805.691	394.248	2.04361	1.03112
723997	723997	mgst2	microsomal glutathione S-transferase 2	ENSDARG00000071345	3742.18	1831.97	2.04271	1.03049
79378	79378	agxtb	alanine-glyoxylate aminotransferase b	ENSDARG00000018478	474.073	232.957	2.03503	1.02505
334202	334202	plk3	polo-like kinase 3 (Drosophila)	ENSDARG00000038754	12862.1	6323.51	2.03402	1.02433
327268	327268	sec23b	Sec23 homolog B (S. cerevisiae)	ENSDARG00000019360	16770.7	8246.15	2.03376	1.02415
100007673	100007673	gpr160	G protein-coupled receptor 160	ENSDARG00000038700	353	174	2.02873	1.02058
560816	560816	LOC560816	poliovirus receptor-related protein 2-like		546.385	269.507	2.02735	1.01959
445073	445073	socs1	suppressor of cytokine signaling 1	ENSDARG00000038095	795.248	392.993	2.02356	1.0169
553552	553552	zgc:109934	zgc:109934	ENSDARG00000094210	5389.25	2665.01	2.02222	1.01594
563855	563855	chac1	ChaC, cation transport regulator-like 1	ENSDARG00000070426	49717.1	24615.1	2.01979	1.0142
767776	767776	zgc:153924	zgc:153924	MGC153924	1486.11	736.341	2.01824	1.0131
554143	554143	gnpnat1	glucosamine-phosphate N-acetyltransferase 1	ENSDARG00000039892	3901.02	1933.54	2.01755	1.01261
30489	30489	bfb	complement component bfb	ENSDARG00000005616	487.845	242.281	2.01355	1.00974
573655	573655	rhof	ras homolog gene family, member F	ENSDARG00000054389	1017.38	505.387	2.01307	1.0094
751765	751765	pmaip1	phorbol-12-myristate-13-acetate-induced protein 1	zgc:162379	1560.74	775.917	2.01147	1.00825
100301946	100301946	igfbp6b	insulin-like growth factor binding protein 6b	ENSDARG00000090833	385.209	191.813	2.00825	1.00594
100007379	100007379	LOC100007379	sodium/glucose cotransporter 5-like		6078.22	3027.58	2.00762	1.00549
550497	550497	zgc:110333	zgc:110333	ENSDARG00000040628	6596.3	3286.54	2.00706	1.00508
393461	393461	gmds	GDP-mannose 4,6-dehydratase	ENSDARG00000026629	10388.1	5190.46	2.00138	1.001
431725	431725	zgc:91909	zgc:91909	ENSDARG00000021287	4522.9	2259.9	2.00138	1.00099
100004331	100004331	hal	histidine ammonia-lyase	ENSDARG00000017444	266.89	133.475	1.99955	0.999673
553377	553377	prg4b	proteoglycan 4b	ENSDARG00000028163	1115.95	559.981	1.99284	0.994822
394060	394060	hmgcs1	3-hydroxy-3-methylglutaryl-Coenzyme A synthase 1 (soluble)	MGC56481|zgc:56481	14849.6	7456.51	1.9915	0.993856
100005065	100005065	stx11b.2	syntaxin 11b.2	ENSDARG00000042231	954.329	479.952	1.98838	0.991596
550432	550432	slc27a4	solute carrier family 27 (fatty acid transporter), member 4	zgc:112138	1041.11	523.817	1.98755	0.990989
100038777	100038777	zgc:163022	zgc:163022	frrs1	1682.32	846.779	1.98673	0.990394
561924	561924	zgc:162630	zgc:162630	ENSDARG00000059836	2831.58	1426.23	1.98535	0.989394
100037314	100037314	zgc:162183	zgc:162183	ENSDARG00000074663	2135.89	1076.69	1.98377	0.988241
100005797	100005797	si:dkey-48j7.5	si:dkey-48j7.5		2159.4	1091.14	1.97903	0.984794
445127	445127	hsd17b14	hydroxysteroid (17-beta) dehydrogenase 14	fb70b05|wu:fb70b05|zgc:100900	4389.43	2218	1.979	0.984773
100009646	100009646	acap3b	ArfGAP with coiled-coil, ankyrin repeat and PH domains 3b	ENSDARG00000039386	1287.95	651.462	1.97702	0.983326
445168	445168	si:dkey-246k9.1	si:dkey-246k9.1	ENSDARG00000030743	2208.24	1117.18	1.97662	0.983032
100150288	100150288	elovl6l	ELOVL family member 6, elongation of long chain fatty acids like	MGC191789|MGC55878	5781.72	2936.51	1.9689	0.977393
562670	562670	zgc:136851	zgc:136851	ENSDARG00000018757	4361.02	2218.22	1.966	0.97526
565677	565677	wnt9b	wingless-type MMTV integration site family, member 9B		5998.04	3055.55	1.963	0.97306
794613	794613	grhl3	grainyhead-like 3	cb467|sb:cb467|si:dkey-221l4.7|wu:fa01c12|wu:fb74c01	2499.58	1276.04	1.95886	0.970014
321046	321046	si:dkey-76b14.4	si:dkey-76b14.4	C3|sb:cb26|wu:fi34b03|wu:fj86e11	40785.5	20824.4	1.95855	0.969784
386994	386994	rab11al	RAB11a, member RAS oncogene family, like	ENSDARG00000014340	5864.48	2994.67	1.95831	0.969605
554141	554141	c9	complement component 9	ENSDARG00000016319	13248.2	6775.55	1.95529	0.967384
450031	450031	tmem189	transmembrane protein 189	ENSDARG00000042732	11736.3	6002.65	1.95519	0.967311
406339	406339	hk2	hexokinase 2	ENSDARG00000026964	3239.09	1657.59	1.9541	0.966502
563087	563087	si:ch211-129c21.1	si:ch211-129c21.1	ENSDARG00000024775	3575.99	1830.37	1.95369	0.966205
100333117	100333117	LOC100333117	ubiquitin carboxyl-terminal hydrolase CYLD-like		1169.12	598.67	1.95285	0.965585
567157	567157	acsl3a	acyl-CoA synthetase long-chain family member 3a	ENSDARG00000032079	802.449	411.1	1.95196	0.96492
337315	337315	fgb	fibrinogen, B beta polypeptide	ENSDARG00000008969	56705.9	29055.5	1.95164	0.964686
619193	619193	sult1st5	sulfotransferase family 1, cytosolic sulfotransferase 5	ENSDARG00000003475	298.25	152.835	1.95145	0.964547
445134	445134	zgc:100864	zgc:100864	ENSDARG00000039669	16733.1	8606.57	1.94423	0.959195
797838	797838	pkp1	plakophilin 1	fb30d08|wu:fb30d08	5568.95	2866.57	1.94272	0.95808
368288	368288	rassf7b	Ras association (RalGDS/AF-6) domain family (N-terminal) member 7b	ENSDARG00000003193	2756.69	1420.99	1.93998	0.956044
445317	445317	zgc:101000	zgc:101000	ENSDARG00000015123	19928.3	10275.5	1.9394	0.955611
373121	373121	mknk2b	MAP kinase-interacting serine/threonine kinase 2b	ENSDARG00000015164	4737.27	2445.39	1.93722	0.953989
368704	368704	ctsc	cathepsin C	ENSDARG00000018806	6142.74	3175.48	1.93443	0.951905
567599	567599	si:dkey-93f15.3	si:dkey-93f15.3	ENSDARG00000029372	886.542	458.561	1.93331	0.951075
373108	373108	xiap	X-linked inhibitor of apoptosis	ENSDARG00000016143	6014.71	3112.77	1.93227	0.950296
404609	404609	oat	organic anion transporter	ENSDARG00000055523	3214.69	1666.4	1.92912	0.947943
556502	556502	LOC556502	ADM-like		1267.18	658.423	1.92457	0.944538
553811	553811	sh3d19	SH3 domain containing 19	ENSDARG00000088202	4163.83	2165.15	1.92311	0.94344
323473	323473	prdm1a	PR domain containing 1a, with ZNF domain	ENSDARG00000002445	5630.28	2928.52	1.92256	0.943032
100005388	100005388	LOC100005388	hypothetical protein LOC100005388		277.925	144.56	1.92256	0.943029
450060	450060	cyp2aa8	cytochrome P450, family 2, subfamily AA, polypeptide 8	ENSDARG00000090403	11675.7	6074.82	1.92199	0.942597
100150224	100150224	si:zfos-1425h8.1	si:zfos-1425h8.1	ENSDARG00000069111	573.629	298.613	1.92098	0.94184
100330171	100330171	LOC100330171	hypothetical protein LOC100330171		4676.97	2436.88	1.91924	0.940536
567956	567956	zgc:123246	zgc:123246	ENSDARG00000042561	2914.41	1519.28	1.91829	0.939818
571911	571911	si:ch73-107c13.2	si:ch73-107c13.2	fdft1	3370.53	1758.34	1.91688	0.938764
406459	406459	zgc:77112	zgc:77112	ENSDARG00000015657	221.095	115.446	1.91514	0.937451
100535409	100535409	LOC100535409	mesothelin-like protein-like		467.542	244.832	1.90964	0.933302
393836	393836	stx11b.1	syntaxin 11b.1	ENSDARG00000029290	7940.13	4161.65	1.90793	0.932008
797527	797527	crfb4	cytokine receptor family member b4	ENSDARG00000068711	455.475	238.799	1.90736	0.931578
406312	406312	zfand5a	zinc finger, AN1-type domain 5a	ENSDARG00000018898	12959.1	6794.38	1.90732	0.931549
100307075	100307075	si:ch73-263f13.4	si:ch73-263f13.4	ENSDARG00000058608	549.247	288.203	1.90576	0.930369
445319	445319	ncaldb	neurocalcin delta b	ENSDARG00000011334	359.631	188.75	1.90533	0.930041
406477	406477	zgc:77836	zgc:77836	ENSDARG00000014386	6337.04	3328.26	1.90401	0.929043
553253	553253	tmem55bb	transmembrane protein 55B-B	ENSDARG00000026387	507.551	266.746	1.90275	0.928086
100330782	100330782	LOC100330782	transmembrane protein 79-like		3201.54	1682.59	1.90275	0.928082
799904	799904	LOC799904	III-FBPL precursor	ENSDARG00000042583	328.053	172.587	1.9008	0.926604
555744	555744	grhl2a	grainyhead-like 2a (Drosophila)	MGC110324|zgc:110324	723.773	380.977	1.89978	0.925832
777629	777629	st14b	suppression of tumorigenicity 14 (colon carcinoma) b	zgc:152947	6634.65	3496.05	1.89776	0.924294
555713	555713	LOC555713	hypothetical LOC555713		1179.08	622.221	1.89496	0.922164
553512	553512	slc27a1b	solute carrier family 27 (fatty acid transporter), member 1b	ENSDARG00000038352	2014.62	1064.41	1.8927	0.920447
60658	60658	nos1	nitric oxide synthase 1 (neuronal)	nNOS|nos	4518.58	2389.8	1.89078	0.918979
445107	445107	capn9	calpain 9	ENSDARG00000012341	28437	15075.8	1.88626	0.915531
324714	324714	styk1	serine/threonine/tyrosine kinase 1	wu:fc39b09|wu:fe11d05	305.01	161.791	1.88521	0.914727
393342	393342	zgc:64051	zgc:64051	MGC64051	432.838	229.817	1.8834	0.913339
678622	678622	tnfrsf9a	tumor necrosis factor receptor superfamily, member 9a	ENSDARG00000060498	653.144	346.953	1.88251	0.912661
368924	368924	fkbp5	FK506 binding protein 5	ENSDARG00000028396	19548.6	10402.7	1.87918	0.910105
553688	553688	bach1	BTB and CNC homology 1, basic leucine zipper transcription factor 1	MGC112205|zgc:112205	3042.84	1620.24	1.87802	0.909213
195815	195815	lmna	lamin A	cb948|fk66d12|wu:fk66d12	5560.82	2964.34	1.8759	0.907585
100002200	100002200	barx2	BarH-like homeobox 2		3137.81	1672.93	1.87564	0.907385
286748	286748	b3gnt7	UDP-GlcNAc:betaGal beta-1,3-N-acetylglucosaminyltransferase 7	cb543|ssp1	2212.24	1180.36	1.87421	0.906281
569617	569617	zgc:123347	zgc:123347	MGC123347	6281.38	3352.49	1.87364	0.905847
561589	561589	ezr	ezrin	ENSDARG00000025091	20937.8	11176.7	1.87334	0.905614
557352	557352	zgc:114170	zgc:114170	ENSDARG00000025670	1148.83	613.54	1.87246	0.904935
406471	406471	tnfrsf1a	tumor necrosis factor receptor superfamily, member 1a	ENSDARG00000018569	6055.78	3255.6	1.86011	0.895388
553618	553618	zgc:110410	zgc:110410	ENSDARG00000055138	328.466	176.741	1.85847	0.894112
406601	406601	stap2b	signal transducing adaptor family member 2b	ENSDARG00000043281	943.581	508.069	1.85719	0.893123
100329879	100329879	LOC100329879	clathrin light chain B-like		9586.42	5168.91	1.85463	0.891131
503601	503601	zgc:110788	zgc:110788	ENSDARG00000070746	1065.94	574.816	1.8544	0.89095
492813	492813	fut9	fucosyltransferase 9	ENSDARG00000067524	2568.2	1385.14	1.85411	0.890731
100334848	100334848	LOC100334848	hypothetical protein LOC100334848		4784.77	2581.78	1.85329	0.890085
393167	393167	zgc:56136	zgc:56136	ENSDARG00000042630	8647.27	4670.29	1.85155	0.888732
327566	327566	lpcat4	lysophosphatidylcholine acyltransferase 4	ENSDARG00000035028	1919.53	1037.06	1.85093	0.888248
556591	556591	prkchb	protein kinase C, eta, b	ENSDARG00000043243	459.902	248.593	1.85002	0.88754
386711	386711	myh6	myosin, heavy polypeptide 6, cardiac muscle, alpha	ENSDARG00000090637	1128.96	611.598	1.84591	0.884335
393611	393611	c6	complement component 6	ENSDARG00000057113	3922.7	2128.72	1.84274	0.881856
406541	406541	slc25a25a	solute carrier family 25 (mitochondrial carrier; phosphate carrier), member 25a	ENSDARG00000010572	11447.9	6217.5	1.84123	0.88067
550444	550444	arl4ca	ADP-ribosylation factor-like 4Ca	si:ch211-246m6.1|zgc:112100	2282.49	1239.82	1.84098	0.880477
64807	64807	vox	ventral homeobox	ENSDARG00000014277	582.696	316.528	1.8409	0.880409
550483	550483	znf750	zinc finger protein 750	ENSDARG00000040098	1885.86	1024.73	1.84035	0.87998
57933	57933	caspa	caspase a	ENSDARG00000008165	2151.88	1170.36	1.83866	0.878652
554092	554092	tbc1d17	TBC1 domain family, member 17	wu:fc56c02|zgc:110443	3230.42	1758.13	1.83741	0.877675
574424	574424	zgc:112037	zgc:112037		882.949	480.972	1.83576	0.876379
561790	561790	LOC561790	hemoglobin subunit alpha-1-like		1086.63	593.13	1.83202	0.873438
30078	30078	nccrp1	nonspecific cytotoxic cell receptor protein 1	ENSDARG00000035326	8666.61	4731.25	1.83178	0.873245
378438	378438	sepw2b	selenoprotein W, 2b	ENSDARG00000089936	12204.8	6666.61	1.83074	0.872423
100037357	100037357	zgc:163064	zgc:163064	ENSDARG00000070165	211.673	115.738	1.8289	0.870977
567414	567414	agpat9l	1-acylglycerol-3-phosphate O-acyltransferase 9, like	ENSDARG00000006491	1835.64	1003.78	1.82872	0.870837
559754	559754	tmprss13a	transmembrane protease, serine 13a	ENSDARG00000057040	1554.36	851.494	1.82545	0.868254
678639	678639	zgc:136639	zgc:136639	ENSDARG00000031709	3677.12	2019.62	1.8207	0.864493
100536634	100536634	LOC100536634	hypothetical LOC100536634		480.236	263.848	1.82012	0.864037
373874	373874	ripk2	receptor-interacting serine-threonine kinase 2	ENSDARG00000033713	1596.54	877.657	1.81909	0.863218
100537740	100537740	LOC100537740	hypothetical protein LOC100537740		425.954	234.352	1.81758	0.862019
30694	30694	nkx2.7	NK2 transcription factor related 7	ENSDARG00000021232	582.879	320.86	1.81662	0.861253
553706	553706	zgc:112315	zgc:112315	ENSDARG00000071871	3983.13	2195.15	1.81451	0.859584
402797	402797	sycp1	synaptonemal complex protein 1	ENSDARG00000003904	1533.08	845.273	1.81371	0.858945
449649	449649	galca	galactosylceramidase a	ENSDARG00000037064	3273.86	1807.15	1.81162	0.857277
562834	562834	slc12a10.2	solute carrier family 12 (sodium/potassium/chloride transporters), member 10.2	ENSDARG00000071173	724.446	400.376	1.80941	0.855522
569006	569006	upf2	UPF2 regulator of nonsense transcripts homolog (yeast)		14187.4	7844.08	1.80868	0.854937
321449	321449	ctgf	connective tissue growth factor	ENSDARG00000042934	10707.1	5921.94	1.80804	0.854423
794692	794692	si:ch211-251f6.6	si:ch211-251f6.6	fc30h09|wu:fc30h09	1079.33	597.538	1.8063	0.853041
100192213	100192213	zgc:194282	zgc:194282	zgc:194283	714.074	395.35	1.80618	0.852944
321460	321460	zgc:55671	zgc:55671	ENSDARG00000051888	23301.5	12907.6	1.80525	0.852202
445297	445297	gna14	guanine nucleotide binding protein (G protein), alpha 14	si:ch73-270f14.1|zgc:100897	4977.34	2757.26	1.80518	0.852141
100005482	100005482	si:dkey-182g1.2	si:dkey-182g1.2		1087.76	603.624	1.80205	0.849637
541520	541520	zgc:113071	zgc:113071	ENSDARG00000058943	1061.24	589.557	1.80006	0.848047
565437	565437	si:dkey-221j11.2	si:dkey-221j11.2		2093.8	1164.15	1.79856	0.846845
556744	556744	zgc:194768	zgc:194768	ENSDARG00000070394	2736.81	1523.51	1.79638	0.84509
386933	386933	kcnj1	potassium inwardly-rectifying channel, subfamily J, member 1	ENSDARG00000091232	326.406	181.804	1.79538	0.844285
554091	554091	zgc:110447	zgc:110447	ENSDARG00000016886	767.379	427.64	1.79445	0.843541
792268	792268	galk2	galactokinase 2	ENSDARG00000004059	1131.18	630.589	1.79384	0.843054
100536666	100536666	LOC100536666	hypothetical protein LOC100536666		369.071	205.881	1.79265	0.84209
751741	751741	zgc:153766	zgc:153766	MGC153766	980.456	547.226	1.79168	0.841314
100149386	100149386	bnipl	BCL2/adenovirus E1B 19kD interacting protein like	si:dkey-77n11.1	2784.28	1555	1.79054	0.840396
100148342	100148342	atp8b1	ATPase, aminophospholipid transporter, class I, type 8B, member 1		6565.93	3671.7	1.78825	0.838551
393909	393909	pitpna	phosphatidylinositol transfer protein, alpha	ENSDARG00000039490	16522.7	9249.25	1.78638	0.83704
556921	556921	arl14	ADP-ribosylation factor-like 14	ENSDARG00000063223	443.48	248.337	1.7858	0.836572
30689	30689	epha2	eph receptor A2	ENSDARG00000017354	8881.51	4975.57	1.78502	0.835943
393311	393311	plekhf1	pleckstrin homology domain containing, family F (with FYVE domain) member 1	ENSDARG00000027852	2227.26	1247.81	1.78493	0.835871
100317168	100317168	si:dkey-221j11.3	si:dkey-221j11.3		2636.4	1478.02	1.78374	0.834904
557850	557850	trpv4	transient receptor potential cation channel, subfamily V, member 4	ENSDARG00000061941	1101.12	617.456	1.78332	0.834564
100332827	100332827	LOC100332827	CBL-interacting protein kinase 26-like		948.133	532.005	1.78219	0.833649
751641	751641	cyb5r2	cytochrome b5 reductase 2	ENSDARG00000051925	1086.54	610.805	1.77886	0.830956
100332149	100332149	crfb14	cytokine receptor family member B14	ENSDARG00000087131	295.554	166.196	1.77834	0.830535
573992	573992	zgc:113983	zgc:113983	ENSDARG00000068941	251.742	141.606	1.77777	0.830065
431763	431763	gadd45ab	growth arrest and DNA-damage-inducible, alpha, b	ENSDARG00000069991	2792.21	1571.18	1.77714	0.829555
393128	393128	manba	mannosidase, beta A, lysosomal	ENSDARG00000008238	416.282	234.366	1.7762	0.828797
64273	64273	atp1b1b	ATPase, Na+/K+ transporting, beta 1b polypeptide	cb710	28353.9	15995	1.77267	0.825924
406340	406340	dusp1	dual specificity phosphatase 1	ENSDARG00000007628	16038	9053.57	1.77145	0.824933
30519	30519	cmyb	transcription factor cmyb		3788.66	2138.84	1.77136	0.824861
100000832	100000832	LOC100000832	zinc-binding protein A33-like		1354.63	765.391	1.76985	0.823627
557729	557729	LOC557729	hypothetical protein LOC557729		1010.13	570.866	1.76947	0.823315
100150844	100150844	LOC100150844	protein kinase C delta type-like		828.995	468.747	1.76853	0.822554
394146	394146	dusp4	dual specificity phosphatase 4	MGC55423|zgc:55423	5007.55	2834.32	1.76675	0.8211
793075	793075	zgc:194626	zgc:194626	zgc:194647	2519.15	1427	1.76534	0.81995
405857	405857	msrb2	methionine sulfoxide reductase B2	MGC85965|zgc:85965	4695.44	2659.91	1.76526	0.819882
386799	386799	wu:fd11e11	wu:fd11e11	fd11e11	14035.6	7953.44	1.76472	0.819438
393602	393602	zgc:63489	zgc:63489	ENSDARG00000021891	3867.04	2192.42	1.76382	0.818706
100034376	100034376	taar10	trace amine-associated receptor 10	si:dkey-7c18.8	503.428	285.453	1.76361	0.818535
100004946	100004946	LOC100004946	transient receptor potential cation channel subfamily M member 4-like		2305.11	1307.16	1.76345	0.818398
378440	378440	rdh1	retinol dehydrogenase 1	ENSDARG00000017882	729.025	413.581	1.76271	0.817799
560512	560512	LOC560512	poliovirus receptor-related protein 4-like		1873.71	1064.91	1.75951	0.815171
570012	570012	LOC570012	extended synaptotagmin-2-like		2307.74	1312.07	1.75886	0.814637
568159	568159	eif2c3	eukaryotic translation initiation factor 2C, 3	Argonaute3|ago3|eif2c3b|si:dkey-3n22.3	2006.16	1140.77	1.7586	0.814427
393904	393904	gipc2	GIPC PDZ domain containing family, member 2	ENSDARG00000009488	4641.27	2641.03	1.75737	0.813419
565029	565029	tnk2b	tyrosine kinase, non-receptor, 2b	ENSDARG00000069433	5367.21	3054.23	1.7573	0.813361
259183	259183	tagln2	transgelin 2	ENSDARG00000033466	28987.7	16503.7	1.75644	0.812653
447889	447889	pnp5b	purine nucleoside phosphorylase 5b	ENSDARG00000019553	1582.46	901.13	1.75608	0.812362
335206	335206	arrdc2	arrestin domain containing 2	ENSDARG00000020761	3576.9	2038.33	1.75482	0.811323
323681	323681	tmem154	transmembrane protein 154	ENSDARG00000074776	1387.41	790.791	1.75446	0.811026
323099	323099	nfkbiab	nuclear factor of kappa light polypeptide gene enhancer in B-cells inhibitor, alpha b	ENSDARG00000007693	10307.9	5877.49	1.7538	0.810484
322720	322720	si:dkey-233h2.3	si:dkey-233h2.3	fb71g04|im:7157984|wu:fb71g04	217.35	123.944	1.75361	0.810328
573111	573111	zgc:101684	zgc:101684		924.017	527.607	1.75134	0.808457
393144	393144	trim25	tripartite motif-containing 25	ENSDARG00000015865	914.974	522.608	1.75079	0.808002
494151	494151	efna1b	ephrin A1b	ENSDARG00000018787	4654.28	2659.24	1.75023	0.807542
58054	58054	pim1	pim-1 oncogene	ENSDARG00000059001	5162.24	2953.34	1.74793	0.805649
641560	641560	slc7a7	solute carrier family 7 (cationic amino acid transporter, y+ system), member 7	ENSDARG00000055226	3194.69	1828.48	1.74719	0.805034
570890	570890	si:dkey-11f4.16	si:dkey-11f4.16		231.941	132.939	1.74472	0.802997
431726	431726	zgc:91908	zgc:91908	ENSDARG00000054122	5693.89	3267.95	1.74234	0.801026
114437	114437	spry4	sprouty (Drosophila) homolog 4	cb511|sprouty4|wu:fb92b06|zSpry4	5823.34	3343.48	1.7417	0.800497
494054	494054	tm7sf2	transmembrane 7 superfamily member 2	ENSDARG00000032816	1445.98	830.507	1.74108	0.79998
360145	360145	mxc	myxovirus (influenza virus) resistance C	ENSDARG00000024789	1272.17	730.921	1.7405	0.799505
553349	553349	zgc:152778	zgc:152778	ENSDARG00000057726	17918.5	10295.6	1.74041	0.799424
558477	558477	f2r	coagulation factor II (thrombin) receptor	ENSDARG00000060012	225.465	129.581	1.73995	0.799047
791197	791197	zgc:158263	zgc:158263	ENSDARG00000037267	2996.4	1723.19	1.73886	0.798144
797943	797943	zgc:162126	zgc:162126	ENSDARG00000069135	5989.35	3448.36	1.73687	0.796491
405846	405846	stx11a	syntaxin 11a	ENSDARG00000044039	447.536	257.669	1.73686	0.796484
561747	561747	plcg2	phospholipase C, gamma 2	ENSDARG00000068763	286.886	165.19	1.7367	0.796349
335494	335494	fuca1	fucosidase, alpha-L- 1, tissue	ENSDARG00000035890	18677.7	10756.3	1.73644	0.796132
100101646	100101646	zgc:165423	zgc:165423	ENSDARG00000052905	505.83	291.505	1.73524	0.795132
561563	561563	si:dkey-261e22.1	si:dkey-261e22.1		706.15	406.961	1.73518	0.795084
562445	562445	arl8bb	ADP-ribosylation factor-like 8Bb		341.364	196.794	1.73462	0.794623
406841	406841	tmem184a	transmembrane protein 184a	ENSDARG00000037857	2629.32	1515.93	1.73446	0.794487
449656	449656	osbpl7	oxysterol binding protein-like 7	ENSDARG00000012981	6573.43	3791.43	1.73376	0.793906
560883	560883	ptpn13	protein tyrosine phosphatase, non-receptor type 13	MGC162319|wu:fb50g04|zgc:162319	7937.57	4584.1	1.73155	0.79206
793362	793362	b3gnt2b	UDP-GlcNAc:betaGal beta-1,3-N-acetylglucosaminyltransferase 2b	B3GNT1|MGC113947|ssp5|wu:fa55h04|wu:fc39c01|zgc:113947	5005.76	2891.8	1.73102	0.791622
64613	64613	atp1a1a.2	ATPase, Na+/K+ transporting, alpha 1a.2 polypeptide	ENSDARG00000007739	31824.7	18387.9	1.73074	0.791392
541408	541408	zgc:101788	zgc:101788	ENSDARG00000055644	405.378	234.281	1.7303	0.791026
323482	323482	slc35c2	solute carrier family 35, member C2	ENSDARG00000037517	3409.59	1970.76	1.73009	0.790843
336830	336830	mpzl2	myelin protein zero-like 2	ENSDARG00000027345	5746.74	3322.61	1.72959	0.790428
58122	58122	mcl1a	myeloid cell leukemia sequence 1a	ENSDARG00000009779	14754.8	8531.97	1.72935	0.790234
83908	83908	ucp1	uncoupling protein 1	ENSDARG00000023151	4643.87	2688.19	1.72751	0.788692
558816	558816	LOC558816	ferritin, middle subunit-like		1832.86	1061.42	1.72681	0.788107
100148804	100148804	LOC100148804	mucin-2-like		739.415	428.277	1.72649	0.787841
100538217	100538217	LOC100538217	protein NLRC3-like		607.293	351.894	1.72578	0.787251
100006778	100006778	il6st	interleukin 6 signal transducer	gp130	2058.55	1192.85	1.72574	0.787214
793480	793480	kcnk1	potassium channel, subfamily K, member 1	ENSDARG00000045067	628.791	364.541	1.72489	0.786501
791159	791159	galns	galactosamine (N-acetyl)-6-sulfate sulfatase	ENSDARG00000051853	2011.58	1166.78	1.72404	0.785794
352912	352912	krt18	keratin 18	ENSDARG00000018404	73224.1	42476.1	1.72389	0.785666
445495	445495	tmem144a	transmembrane protein 144a	ENSDARG00000037409	1740.06	1009.49	1.7237	0.785513
559076	559076	klf11b	Kruppel-like factor 11b	ENSDARG00000013794	3559.76	2066.18	1.72286	0.784809
324942	324942	grhl1	grainyhead-like 1 (Drosophila)	fc49a04|wu:fc49a04	8415.99	4885.56	1.72262	0.784607
100038771	100038771	zgc:162495	zgc:162495	ENSDARG00000059053	8483.18	4930.93	1.7204	0.782744
117509	117509	klf2b	Kruppel-like factor 2b	MGC91780|cb125|sb:cb125|zgc:91780	6477.59	3767.31	1.71942	0.781921
562473	562473	ncf2	neutrophil cytosolic factor 2	ENSDARG00000005821	259.452	151.069	1.71744	0.780261
562009	562009	zgc:153795	zgc:153795	ENSDARG00000069476	27076.2	15815.3	1.71203	0.775704
541497	541497	slc47a1	solute carrier family 47, member 1	ENSDARG00000046012	1221.69	714.501	1.70985	0.773867
323613	323613	hexa	hexosaminidase A (alpha polypeptide)	fc04h11|si:dkey-35i22.2|wu:fc04h11|wu:fv09f06	8837.82	5168.81	1.70984	0.773858
553184	553184	crybb3	crystallin, beta B3		355.206	207.811	1.70927	0.773379
447825	447825	mfsd6b	major facilitator superfamily domain containing 6b		1854.48	1085.69	1.7081	0.772395
767710	767710	smcr7b	Smith-Magenis syndrome chromosome region, candidate 7b	MGC152920|im:7149098|smcr7|zgc:152920	1686.37	987.585	1.70757	0.771947
559113	559113	zgc:193505	zgc:193505	ENSDARG00000093584	42439.6	24857	1.70735	0.77176
503566	503566	drd4-rs	dopamine receptor D4 related sequence	ENSDARG00000001912	253.626	148.626	1.70647	0.771015
393984	393984	aacs	acetoacetyl-CoA synthetase	MGC56105|zgc:56105	1647.02	966.211	1.70461	0.769445
777768	777768	fam46ba	family with sequence similarity 46, member Ba	ENSDARG00000039943	13554.7	7962.77	1.70226	0.767448
561689	561689	si:ch211-139k15.1	si:ch211-139k15.1	magi3	4513.69	2652.44	1.70171	0.766985
568129	568129	si:dkey-56i24.1	si:dkey-56i24.1	ENSDARG00000078152	515.169	303.011	1.70017	0.765677
81587	81587	cldnh	claudin h	ENSDARG00000069503	10958.9	6455.63	1.69757	0.763472
335916	335916	jun	jun proto-oncogene	ENSDARG00000043531	19423.9	11453.9	1.69583	0.761988
556989	556989	LOC556989	myosin-VIIa-like		1423.15	840.106	1.69401	0.760442
337597	337597	lgals9l1	lectin, galactoside-binding, soluble, 9 (galectin 9)-like 1	ENSDARG00000025903	1051.34	621.081	1.69275	0.759372
561280	561280	zfp36l1a	zinc finger protein 36, C3H type-like 1a	id:ibd1247|wu:fb80h11|wu:fb92f07|wu:fk89d11|zfp36l1|zfp36l2|zgc:153979	37484.5	22173.7	1.69049	0.757444
555805	555805	zgc:162320	zgc:162320	ENSDARG00000059110	173.707	102.849	1.68896	0.756136
553223	553223	LOC553223	hypothetical protein LOC553223		860.426	509.773	1.68786	0.755196
30483	30483	gata4	GATA-binding protein 4	ENSDARG00000035759	210.695	125.013	1.68538	0.753074
65225	65225	ctsd	cathepsin D	ENSDARG00000057698	52608.9	31221	1.68505	0.752791
768134	768134	si:dkey-184p18.2	si:dkey-184p18.2	ENSDARG00000070413	1355.63	805.572	1.68281	0.750876
436600	436600	ebp	emopamil binding protein (sterol isomerase)	ENSDARG00000046098	2815.74	1673.88	1.68216	0.750316
393385	393385	slc44a4	solute carrier family 44, member 4		797.644	474.368	1.68149	0.749739
560956	560956	myo9b	myosin IXb	fb53f01|si:dkeyp-66d1.8|wu:fb53f01|wu:fc47c07	392.64	233.568	1.68105	0.749364
445070	445070	cldnk	claudin k	ENSDARG00000042357	514.227	305.948	1.68077	0.74912
566465	566465	apob	apolipoprotein B	fb79f11|im:6911942|wu:fb30e06|wu:fb79f11	609.803	363.053	1.67965	0.748161
100005937	100005937	LOC100005937	transmembrane gamma-carboxyglutamic acid protein 2-like	ENSDARG00000087193	2303.4	1371.4	1.6796	0.748119
562050	562050	zgc:158225	zgc:158225	ENSDARG00000030006	3363.75	2002.88	1.67946	0.747994
571403	571403	znf395a	zinc finger protein 395a	ENSDARG00000060113	4846.43	2886.51	1.67899	0.747596
321453	321453	ctsl1a	cathepsin L, 1 a	ENSDARG00000007836	303762	181174	1.67663	0.745564
556728	556728	crfb8	cytokine receptor family member b8	ENSDARG00000032571	1655.2	989.214	1.67324	0.742648
550346	550346	cyr61l1	cysteine-rich, angiogenic inducer 61 like 1	ENSDARG00000035422	431.558	257.959	1.67297	0.742413
563356	563356	si:dkey-5g7.3	si:dkey-5g7.3	ENSDARG00000042859	198.139	118.513	1.67188	0.741468
560140	560140	adipor2	adiponectin receptor 2	si:ch211-281k12.9|zgc:136273	16119.9	9647.79	1.67084	0.740571
504116	504116	im:7153078	im:7153078		443.158	265.284	1.6705	0.740284
30303	30303	atoh1a	atonal homolog 1a	Atoh1.1|MGC136417|ZATH-1|ath1|atoh1|zath1|zgc:136417	1723.83	1033.63	1.66774	0.737897
406633	406633	tesc	tescalcin	ENSDARG00000028346	2234.96	1340.49	1.66727	0.737486
541527	541527	zgc:113651	zgc:113651	ENSDARG00000022139	170.662	102.459	1.66566	0.736094
100534682	100534682	LOC100534682	myelin protein zero-like protein 2-like		329.276	198.008	1.66294	0.733739
407680	407680	sc:d0144	sc:d0144	ENSDARG00000040543	4108.77	2471.47	1.66248	0.733338
553330	553330	npc1	Niemann-Pick disease, type C1	ENSDARG00000017180	11350.3	6828.63	1.66217	0.733064
445091	445091	zgc:92480	zgc:92480	ENSDARG00000090014	6312.7	3798.37	1.66195	0.732878
406482	406482	gdpd3	glycerophosphodiester phosphodiesterase domain containing 3	gdpd1l|wu:fl20d04|zgc:77781	3108.2	1872.66	1.65978	0.730992
445102	445102	c8a	complement component 8, alpha polypeptide	ENSDARG00000039516	6027.3	3631.89	1.65955	0.73079
406669	406669	pdcd6ip	programmed cell death 6 interacting protein	ENSDARG00000025269	14762.4	8897.34	1.65919	0.730477
570610	570610	bcar3	breast cancer anti-estrogen resistance 3		4132.03	2490.74	1.65895	0.730273
569876	569876	rgs4	regulator of G-protein signalling 4	ENSDARG00000070047	10148.5	6118.48	1.65866	0.730022
492647	492647	si:rp71-39b20.7	si:rp71-39b20.7	im:7144703	13801.9	8324.7	1.65794	0.729393
100332494	100332494	LOC100332494	canalicular multispecific organic anion transporter 2-like		2016.65	1217.26	1.65672	0.728328
790957	790957	cyp2aa9	cytochrome P450, family 2, subfamily AA, polypeptide 9	ENSDARG00000070020	2351.27	1419.4	1.65652	0.72816
550330	550330	zgc:110234	zgc:110234	ENSDARG00000030753	4130.61	2494.85	1.65565	0.7274
100038797	100038797	rhcga	Rhesus blood group, C glycoprotein a	ENSDARG00000003203	3798.22	2296.49	1.65392	0.725891
100034578	100034578	si:dkey-97m3.1	si:dkey-97m3.1	ENSDARG00000009262	713.617	431.763	1.6528	0.724909
407987	407987	arhgef18a	rho/rac guanine nucleotide exchange factor (GEF) 18a	ENSDARG00000011157	5012.61	3034.34	1.65196	0.72418
795590	795590	LOC795590	hypothetical protein LOC795590		303.273	183.657	1.6513	0.723603
798787	798787	rnasel3	ribonuclease like 3	ENSDARG00000036171	8146.53	4933.82	1.65116	0.723479
570867	570867	srgn	serglycin	ENSDARG00000077069	5926.1	3590.24	1.65062	0.723004
114465	114465	ceacam1	carcinoembryonic antigen-related cell adhesion molecule 1	hm:zeh0068|zeh0068	13270.4	8043.71	1.64979	0.72228
100330622	100330622	LOC100330622	homeodomain-only protein-like		2124.9	1288.16	1.64956	0.722078
100535973	100535973	LOC100535973	complement factor H-like		207.8	126.043	1.64864	0.721276
563346	563346	capn5a	calpain 5a	zgc:153446	7196.48	4366.44	1.64814	0.720836
100149956	100149956	rgl3a	ral guanine nucleotide dissociation stimulator-like 3a		197.055	119.579	1.64791	0.720637
406762	406762	pgd	phosphogluconate hydrogenase	ENSDARG00000015343	14571.3	8843.94	1.6476	0.720366
793341	793341	slc12a9	solute carrier family 12 (potassium/chloride transporters), member 9	ENSDARG00000060366	852.81	518.636	1.64433	0.717502
30197	30197	dkk1b	dickkopf 1b	ENSDARG00000045219	1223.28	745.182	1.64159	0.715091
393775	393775	clu	clusterin (complement lysis inhibitor, SP-40,40, sulfated glycoprotein 2, testosterone-repressed prostate message 2, apolipoprotein J)	ENSDARG00000010434	2260.91	1377.33	1.64152	0.715035
393386	393386	cybb	cytochrome b-245, beta polypeptide (chronic granulomatous disease)	ENSDARG00000056615	731.843	445.94	1.64112	0.714684
541529	541529	sh2d5	SH2 domain containing 5	ENSDARG00000014324	302.649	184.447	1.64084	0.714437
393806	393806	snrk1	SNF related kinase 1	ENSDARG00000017665	1731.57	1055.51	1.64051	0.714149
641321	641321	zgc:123218	zgc:123218	ENSDARG00000055252	613.099	374.022	1.6392	0.712995
751628	751628	gpd2	glycerol-3-phosphate dehydrogenase 2 (mitochondrial)	MGC153729|cb853|fe02f02|im:7147983|wu:fe02f02|zgc:153729	696.216	426.456	1.63256	0.707138
30415	30415	jup	junction plakoglobin	ENSDARG00000070787	45419.7	27835.5	1.63172	0.70639
767662	767662	slc25a38a	solute carrier family 25, member 38a	ENSDARG00000059805	1297.43	795.727	1.63049	0.70531
571688	571688	dock5	dedicator of cytokinesis 5	ENSDARG00000001968	726.955	446.012	1.6299	0.704783
571323	571323	foxg1c	forkhead box G1c	ENSDARG00000068380	207.277	127.201	1.62952	0.704448
280650	280650	copeb	core promoter element binding protein	ENSDARG00000029072	23598	14486.7	1.62895	0.70394
555536	555536	si:dkey-240h12.4	si:dkey-240h12.4		324.291	199.117	1.62864	0.703669
436641	436641	ctsl.1	cathepsin L.1	ENSDARG00000003902	498.603	306.48	1.62687	0.702101
100536673	100536673	LOC100536673	alpha-1,6-mannosyl-glycoprotein 2-beta-N-acetylglucosaminyltransferase-like		2408.99	1481.28	1.62629	0.701589
386940	386940	traf3ip2	TRAF3 interacting protein 2	fn06a08|wu:fn06a08	487.734	300.063	1.62544	0.70083
560190	560190	esrp1	epithelial splicing regulatory protein 1	ENSDARG00000011245	8425.28	5188.06	1.62398	0.699531
767681	767681	btr12	bloodthirsty-related gene family, member 12	MGC153732|zgc:153732	3261.97	2009.32	1.62342	0.699037
436979	436979	lygl1	lysozyme g-like 1	zgc:92608	1257.17	774.502	1.62319	0.698835
566880	566880	myo18l2	myosin XVIII-like 2	myo18aa	2135.71	1315.82	1.6231	0.69875
393307	393307	maff	v-maf musculoaponeurotic fibrosarcoma oncogene homolog f (avian)	MGC63868|zgc:63868	5477.5	3375.12	1.6229	0.698577
550134	550134	ubb	ubiquitin B		74767.4	46074.7	1.62274	0.698436
565637	565637	fgl2	fibrinogen-like 2	ENSDARG00000019861	311.82	192.16	1.62271	0.698406
556298	556298	si:ch211-192p3.1	si:ch211-192p3.1		639.918	394.611	1.62165	0.697458
565606	565606	ptpn22	protein tyrosine phosphatase, non-receptor type 22	ptpn12|si:dkey-78k11.1	1873.38	1156.71	1.61957	0.695609
562242	562242	LOC562242	ribosomal protein S6 kinase beta-1-like		6683.26	4126.84	1.61946	0.695515
415100	415100	nfkb2	nuclear factor of kappa light polypeptide gene enhancer in B-cells 2, p49/p100	ENSDARG00000038687	3558.02	2197.53	1.6191	0.695191
406777	406777	aqp3a	aquaporin 3a	ENSDARG00000003808	47395.5	29279.8	1.61871	0.694844
334167	334167	mknk2a	MAP kinase-interacting serine/threonine kinase 2a	ENSDARG00000011373	842.987	520.827	1.61855	0.694706
30683	30683	ft1	alpha(1,3)fucosyltransferase gene 1	ENSDARG00000059056	218.405	134.941	1.61853	0.69468
768160	768160	zgc:154176	zgc:154176	ENSDARG00000071558	1972.06	1218.44	1.61851	0.694663
322420	322420	zgc:65788	zgc:65788	ENSDARG00000093193	308.602	190.687	1.61837	0.694546
569018	569018	he1a	hatching enzyme 1a	ENSDARG00000023656	42920.5	26530	1.61781	0.694046
569261	569261	pkhd1l1	polycystic kidney and hepatic disease 1 (autosomal recessive)-like 1	ENSDARG00000091116	2248.49	1390.76	1.61674	0.693086
569084	569084	cldni	claudin i	ENSDARG00000054616	80477	49806.8	1.61578	0.692235
564246	564246	zgc:171680	zgc:171680		11329.4	7011.86	1.61575	0.692206
100536977	100536977	LOC100536977	hypothetical protein LOC100536977		2406.56	1490.34	1.61477	0.691328
406265	406265	agpat4	1-acylglycerol-3-phosphate O-acyltransferase 4 (lysophosphatidic acid acyltransferase, delta)	ENSDARG00000069044	4163.09	2578.33	1.61465	0.69122
541442	541442	zgc:113115	zgc:113115	ENSDARG00000021209	162.229	100.663	1.6116	0.688496
571830	571830	zgc:162913	zgc:162913	ENSDARG00000063667	722.931	448.742	1.61102	0.687972
394203	394203	sox7	SRY-box containing gene 7	ENSDARG00000030125	2690.51	1670.68	1.61043	0.687449
503609	503609	baxb	bcl2-associated X protein, b	ENSDARG00000030881	609.849	378.695	1.6104	0.687416
323020	323020	lass5	LAG1 homolog, ceramide synthase 5 (S. cerevisiae)	ENSDARG00000002365	6952.85	4318.83	1.60989	0.686965
324818	324818	ctsh	cathepsin H	ENSDARG00000041108	2748.46	1708.08	1.60909	0.686243
619259	619259	dao.1	D-amino-acid oxidase 1	MGC113922|wu:fb55b11|zgc:113922	9983.11	6213.36	1.60672	0.684114
100002243	100002243	si:ch211-229n2.7	si:ch211-229n2.7	ENSDARG00000094088	1797.5	1118.84	1.60658	0.683992
100330987	100330987	LOC100330987	uncharacterized protein C11orf96-like		711.098	442.782	1.60598	0.683451
100007926	100007926	p2ry11	purinergic receptor P2Y, G-protein coupled, 11		520.102	323.993	1.60529	0.682833
791518	791518	hmox1	heme oxygenase (decycling) 1	ENSDARG00000027529	15262.2	9507.51	1.60527	0.68282
503595	503595	tnfsf10l4	tumor necrosis factor (ligand) superfamily, member 10 like 4	ENSDARG00000058068	225.4	140.478	1.60452	0.68214
378986	378986	fga	fibrinogen alpha chain	ENSDARG00000020741	45487.4	28359.5	1.60396	0.681636
327556	327556	zgc:63480	zgc:63480	fb60a10|fi17c02|im:7051962|wu:fb60a10|wu:fi17c02	3941.39	2457.69	1.6037	0.6814
393880	393880	vps4b	vacuolar protein sorting 4b (yeast)	MGC63682|zgc:63682	18286.5	11406.7	1.60313	0.680896
100537591	100537591	LOC100537591	cathepsin L1-like		1289.98	805.007	1.60244	0.680273
393193	393193	zgc:56292	zgc:56292	ENSDARG00000077953	1254.57	783.461	1.60131	0.679254
561967	561967	si:ch211-93f2.1	si:ch211-93f2.1	wu:fb62a02	3159.82	1976.25	1.5989	0.677077
565576	565576	plk2b	polo-like kinase 2b (Drosophila)	ENSDARG00000019130	3340.34	2091.95	1.59676	0.675147
436635	436635	ppfibp2b	protein tyrosine phosphatase, receptor-type, F interacting protein, binding protein 2b	zgc:92104	374.662	234.816	1.59555	0.674056
562138	562138	zgc:158784	zgc:158784	MGC158784|hip1r	3737.04	2342.29	1.59546	0.673977
560581	560581	asap2b	ArfGAP with SH3 domain, ankyrin repeat and PH domain 2b	ENSDARG00000019564	9157.83	5740.72	1.59524	0.673775
393609	393609	zgc:64042	zgc:64042	ENSDARG00000009133	8733.51	5477.93	1.59431	0.672932
322795	322795	csrnp1b	cysteine-serine-rich nuclear protein 1b	fb73e11|wu:fb73e11|zgc:66340	9797.54	6152.86	1.59236	0.671163
30396	30396	ef1	ETS-related factor1	ENSDARG00000020759	8495.14	5335.43	1.59221	0.671034
678540	678540	gale	UDP-galactose-4-epimerase	ENSDARG00000002401	7776.64	4885.63	1.59174	0.670603
571299	571299	nenf	neuron derived neurotrophic factor	ENSDARG00000040192	3635.38	2285.08	1.59092	0.669863
796425	796425	card9	caspase recruitment domain family, member 9	ENSDARG00000067672	486.511	305.857	1.59065	0.669617
562930	562930	papln	papilin, proteoglycan-like sulfated glycoprotein		1332.28	838.226	1.5894	0.668481
557061	557061	igf2r	insulin-like growth factor 2 receptor	ENSDARG00000006094	881.97	554.966	1.58923	0.66833
368519	368519	stat4	signal transducer and activator of transcription 4	ENSDARG00000028731	526.512	331.445	1.58854	0.667697
100136861	100136861	socs8	suppressor of cytokine signaling 8	ENSDARG00000016773	831.445	523.543	1.58811	0.667312
569735	569735	slco3a1	solute carrier organic anion transporter family, member 3A1	ENSDARG00000018726	494.252	311.645	1.58595	0.665345
555443	555443	plcd1a	phospholipase C, delta 1a	zgc:165641	8120.76	5121.91	1.58549	0.664932
431762	431762	zgc:92357	zgc:92357	si:dkey-8m7.1	5992.79	3781.35	1.58483	0.664326
114423	114423	f7	coagulation factor VII	ENSDARG00000034862	2875.18	1814.93	1.58418	0.66374
555288	555288	LOC555288	similar to SI:bZ30I22.3 (novel protein similar to vertebrate UDP-galactose transporters)	ENSDARG00000058990	2707.05	1709.16	1.58385	0.663438
246226	246226	ptgs1	prostaglandin-endoperoxide synthase 1	ENSDARG00000052148	2179.47	1377.09	1.58267	0.662358
567019	567019	ptpmt1	protein tyrosine phosphatase, mitochondrial 1	MGC158719|im:7137979|zgc:158719	2514.35	1588.69	1.58265	0.662344
386589	386589	hopx	HOP homeobox	hop	2840.33	1795.38	1.58202	0.66177
568288.chr12.1	568288	plce1	phospholipase C, epsilon 1		1325.24	838.227	1.581	0.66084
321028.chr8.1	321028	apeh	acylpeptide hydrolase	cb5|sb:cb5|wu:fi37d02	170.383	107.795	1.58062	0.660491
406725	406725	elovl1b	elongation of very long chain fatty acids (FEN1/Elo2, SUR4/Elo3, yeast)-like 1b	ENSDARG00000058356	9209.61	5827.83	1.58028	0.66018
553983	553983	pcdh1g1	protocadherin 1 gamma 1		1292.91	819.275	1.57811	0.6582
445222	445222	zgc:100963	zgc:100963		10197.7	6470.23	1.5761	0.656363
353314	353314	dusp6	dual specificity phosphatase 6	ENSDARG00000070914	20135.8	12784.9	1.57497	0.65532
795400	795400	lss	lanosterol synthase (2,3-oxidosqualene-lanosterol cyclase)	ENSDARG00000061274	1010.95	642.42	1.57365	0.654118
568593	568593	sdc4	syndecan 4	ENSDARG00000059906	18332.5	11654.5	1.57299	0.653514
796684	796684	LOC796684	hypothetical protein LOC796684		9411.71	5992.73	1.57052	0.651243
100002015	100002015	LOC100002015	CDP-diacylglycerol synthase 1-like		477.012	303.808	1.57011	0.650866
445244	445244	zgc:100915	zgc:100915	MGC174740	4760.48	3034.26	1.56891	0.649764
791773	791773	gpr39	G protein-coupled receptor 39		381.61	243.422	1.56769	0.648638
60632	60632	wnt3a	wingless-type MMTV integration site family, member 3A	ENSDARG00000058822	180.88	115.417	1.56719	0.648179
567528	567528	sid4	secreted immunoglobulin domain 4	ENSDARG00000034273	9669.52	6173.37	1.56633	0.647385
406327	406327	fgg	fibrinogen, gamma polypeptide	ENSDARG00000037281	69080.3	44103.5	1.56632	0.647381
793280	793280	LOC793280	putative solute carrier family 22 member ENSG00000182157-like		759.299	485.041	1.56543	0.646561
751763	751763	bbc3	BCL2 binding component 3	ENSDARG00000069282	372.319	237.898	1.56504	0.646197
571746	571746	tmem176l.4	transmembrane protein 176l.4		4572.41	2921.82	1.56492	0.64609
449819	449819	tmbim1	transmembrane BAX inhibitor motif containing 1	zgc:103528	5073.74	3242.69	1.56467	0.645857
327060	327060	wee1	WEE1 homolog (S. pombe)	fa20h03|wu:fa20h03|zgc:136514	6093.35	3895.68	1.56413	0.645359
323182	323182	pkn3	protein kinase N3	prkcl2|si:dkey-202g15.3|wu:fb92a02	510.69	326.67	1.56332	0.644611
368917	368917	adam8a	a disintegrin and metalloproteinase domain 8a	ENSDARG00000001452	1319.63	844.155	1.56326	0.644553
563923	563923	lrrc8db	leucine rich repeat containing 8 family, member Db	ENSDARG00000044146	771.809	493.871	1.56278	0.644111
541320	541320	itga6b	integrin, alpha 6b	ENSDARG00000069946	13101	8383.79	1.56265	0.643999
565503	565503	osbpl1a	oxysterol binding protein-like 1A	si:dkey-121a11.8	2108.65	1351.07	1.56073	0.64222
405781	405781	nfe2l1	nuclear factor, erythroid derived 2,-like 1	ENSDARG00000030616	889.766	570.212	1.56041	0.641928
567241	567241	lepr	leptin receptor	obr	2728.82	1750.23	1.55912	0.640736
777614	777614	zgc:152898	zgc:152898	ENSDARG00000068381	1688.2	1086.42	1.5539	0.635898
794462	794462	LOC794462	insulin receptor substrate 2-B-like		262.013	168.631	1.55377	0.635772
436916	436916	slc2a3	solute carrier family 2 (facilitated glucose transporter), member 3	wu:fb92c06|zgc:92476	5040.36	3244.01	1.55374	0.635748
550528	550528	baiap2l1b	BAI1-associated protein 2-like 1b	ENSDARG00000031119	504.619	324.906	1.55312	0.635171
431731	431731	litaf	lipopolysaccharide-induced TNF factor	ENSDARG00000052666	4551.18	2930.37	1.55311	0.635161
798347	798347	tpp1	tripeptidyl peptidase I	cln2|fa01b09|im:7149243|wu:fa01b09	6025.34	3882.63	1.55187	0.634006
100007431	100007431	zgc:172051	zgc:172051	ENSDARG00000086569	384.881	248.029	1.55176	0.633903
751742	751742	urah	HIU hydrolase	ENSDARG00000068644	7477.44	4819.19	1.5516	0.633754
564694	564694	ckba	creatine kinase, brain a	ENSDARG00000069752	6147.75	3963.4	1.55113	0.633319
569989	569989	ca5	carbonic anhydrase V	zgc:171653	6071.68	3915.63	1.55062	0.63285
321264	321264	sp8a	sp8 transcription factor a	ENSDARG00000011870	6606.14	4264.49	1.5491	0.631434
564868	564868	LOC564868	hypothetical LOC564868	ENSDARG00000059824	803.102	518.706	1.54828	0.630668
492500	492500	zgc:101897	zgc:101897		6097.66	3940.5	1.54743	0.629876
324023	324023	dspa	desmoplakin a	im:6911953|sb:cb570|wu:fc17a08|wu:fk73d01	14734.6	9525.9	1.54679	0.62928
100000389	100000389	wu:fb12c09	wu:fb12c09	fb12c09	8093.23	5234.53	1.54612	0.628654
569326	569326	zgc:174855	zgc:174855	ENSDARG00000094559	4280.41	2770.35	1.54508	0.627679
402981	402981	zgc:77775	zgc:77775	ENSDARG00000021293	3477.64	2253.85	1.54298	0.625716
373084	373084	hig1	hypoxia induced gene 1	cb659|wu:fb57h02|zgc:77692	15631.6	10133	1.54264	0.6254
553952	553952	ugt2a2	UDP glucuronosyltransferase 2 family, polypeptide A2	ENSDARG00000051940	562.952	365.115	1.54185	0.624661
492766	492766	svopl	SVOP-like	ENSDARG00000057983	3704.77	2402.91	1.54178	0.6246
100332544	100332544	fermt1	fermitin family member 1		899.501	583.923	1.54044	0.623346
335269	335269	itgb4	integrin, beta 4	MGC136313|fl03d06|wu:fb72e01|wu:fc27g01|wu:fl03d06|zgc:136313	8403.02	5455.65	1.54024	0.623156
563606	563606	sigirr	single immunoglobulin and toll-interleukin 1 receptor (TIR) domain	ENSDARG00000062204	585.12	379.944	1.54002	0.622946
386629	386629	tob1a	transducer of ERBB2, 1a	ENSDARG00000032619	13363.8	8681.79	1.53929	0.62227
553232	553232	znf296	zinc finger protein 296	ENSDARG00000077897	7613.27	4949.56	1.53817	0.621216
100005680	100005680	zgc:172085	zgc:172085	ENSDARG00000078076	383.427	249.337	1.53779	0.620857
327396	327396	rrad	Ras-related associated with diabetes	ENSDARG00000052011	846.036	550.176	1.53776	0.620827
393221	393221	slc43a2a	solute carrier family 43, member 2a	MGC56271|si:dkey-118k5.2|slc43a2|zgc:56271	19674.4	12800.4	1.53701	0.620127
564300	564300	LOC564300	leucine-rich repeat-containing protein 58-like		8506.26	5534.46	1.53696	0.620084
100537014	100537014	LOC100537014	CUB domain-containing protein 1-like		502.759	327.115	1.53695	0.620067
795670	795670	llgl2	lethal giant larvae homolog 2 (Drosophila)	ENSDARG00000023920	11113.3	7233.98	1.53627	0.619431
791479	791479	sepp1b	selenoprotein P, plasma, 1b	ENSDARG00000079727	5565.76	3624.62	1.53554	0.618746
562946	562946	LOC562946	collagen alpha-1(XII) chain-like		11754.6	7656.26	1.53529	0.618511
494104	494104	zgc:101583	zgc:101583		1097.2	714.673	1.53525	0.61847
436907	436907	nipal3	NIPA-like domain containing 3	ENSDARG00000021147	6589.36	4293.14	1.53486	0.618106
337131	337131	c1galt1b	core 1 synthase, glycoprotein-N-acetylgalactosamine 3-beta-galactosyltransferase, 1b	c1galt1|fa98f05|wu:fa98f05|zgc:66485	11466.8	7472.62	1.5345	0.61777
117603	117603	klf3	Kruppel-like factor 3 (basic)	ENSDARG00000015495	14347.8	9352.56	1.5341	0.617392
407650	407650	rabac1	Rab acceptor 1 (prenylated)	MGC174771|wu:fe26d12|zgc:86749	11865.7	7738.66	1.53331	0.616645
554089	554089	s100z	S100 calcium binding protein Z	ENSDARG00000038729	620.859	405.423	1.53139	0.614839
393649	393649	zgc:66030	zgc:66030	MGC66030	3119.66	2038.08	1.53068	0.614177
100537576	100537576	LOC100537576	hypothetical protein LOC100537576		2169.14	1417.38	1.53038	0.613893
541514	541514	zgc:113255	zgc:113255	ENSDARG00000043182	3592.39	2347.77	1.53013	0.613655
30333	30333	pou5f1	POU domain, class 5, transcription factor 1	ENSDARG00000044774	170.357	111.368	1.52968	0.613228
559122	559122	cfhl4	complement factor H like 4	ENSDARG00000094496	19117.1	12509.5	1.5282	0.611835
100150119	100150119	LOC100150119	apolipoprotein L1-like		357.416	233.968	1.52763	0.611296
393351	393351	chmp5	chromatin modifying protein 5	ENSDARG00000041900	12565.7	8226.81	1.52741	0.61109
571972	571972	sc:d0374	sc:d0374		378.057	247.596	1.52691	0.610613
393849	393849	zgc:63504	zgc:63504	ENSDARG00000006112	4931.13	3229.72	1.5268	0.610509
678546	678546	zgc:136867	zgc:136867		191.92	125.749	1.52621	0.609956
100007732	100007732	zgc:172253	zgc:172253	ENSDARG00000074191	217	142.246	1.52552	0.6093
100333456	100333456	LOC100333456	GTPase IMAP family member 4-like		3961.39	2599.62	1.52383	0.607705
100333057	100333057	LOC100333057	tumor susceptibility gene 101 protein-like		3181.36	2087.81	1.52378	0.607654
450084	450084	gss	glutathione synthetase	ENSDARG00000037706	890.026	584.204	1.52348	0.607374
436844	436844	aqp12	aquaporin 12	ENSDARG00000043279	4783.78	3141.68	1.52268	0.606614
100538007	100538007	LOC100538007	arylsulfatase B-like		271.39	178.369	1.52151	0.605505
447895	447895	gpx1b	glutathione peroxidase 1b	ENSDARG00000006207	1057.61	695.287	1.52111	0.605126
569259	569259	si:dkey-33i11.3	si:dkey-33i11.3	ENSDARG00000090967	285.379	187.702	1.52038	0.604435
550612	550612	zgc:113229	zgc:113229	ENSDARG00000037398	705.017	464.011	1.5194	0.603499
751703	751703	lcn15	lipocalin 15	ENSDARG00000067851	1573.8	1036.85	1.51787	0.602048
100124608	100124608	si:dkey-10o6.2	si:dkey-10o6.2	ENSDARG00000074628	2299.64	1515.21	1.51771	0.601893
407698	407698	LOC407698	anoctamin 1, calcium activated chloride channel		1415.83	933.213	1.51715	0.601366
100126011	100126011	zgc:171516	zgc:171516	ENSDARG00000074219	272.115	179.366	1.51709	0.601308
393371	393371	dnajc5gb	DnaJ (Hsp40) homolog, subfamily C, member 5 gamma b	MGC63689|wu:fa01g12|zgc:63689	4591.92	3027.01	1.51698	0.601204
562529	562529	flna	filamin A, alpha (actin binding protein 280)	fb98b06|wu:fb98b06|wu:fd09g03|wu:fd49a06	1639.96	1082.05	1.5156	0.599888
449995	449995	atl3	atlastin 3	im:6911985|zgc:103512	3994.27	2635.75	1.51542	0.59972
799247	799247	si:ch211-160d20.1	si:ch211-160d20.1		2715.9	1794.12	1.51378	0.598151
447894	447894	zgc:101715	zgc:101715		435.957	288.041	1.51352	0.597912
100000322	100000322	trpv6	transient receptor potential cation channel, subfamily V, member 6	ENSDARG00000014496	1548.27	1022.95	1.51352	0.597911
553341	553341	lmo7a	LIM domain only 7a	ENSDARG00000004930	8673.5	5733.56	1.51276	0.597184
560193	560193	si:ch211-239j19.3	si:ch211-239j19.3	ENSDARG00000069128	300.587	198.815	1.51189	0.596355
553374	553374	rab11fip1a	RAB11 family interacting protein 1 (class I) a	MGC122989|zgc:122989	3438.32	2279.3	1.5085	0.593116
569714	569714	apom	apolipoprotein M	ENSDARG00000076838	23274.6	15455.7	1.50589	0.59062
100321338	100321338	slc2a1b	solute carrier family 2 (facilitated glucose transporter), member 1b	si:dkey-92f12.1	7428.65	4933.77	1.50567	0.59041
403021	403021	ap1m2	adaptor-related protein complex 1, mu 2 subunit	Ap1m1|MGC103537|zgc:103537	2341.47	1556.56	1.50426	0.589049
327246	327246	dusp7	dual specificity phosphatase 7	ENSDARG00000032738	5827.91	3874.76	1.50407	0.588874
436656	436656	zgc:92061	zgc:92061	ENSDARG00000000212	39563.9	26308.2	1.50386	0.588675
100004261	100004261	LOC100004261	mitogen-activated protein kinase kinase kinase 14-like		1399.73	931.135	1.50325	0.588087
445153	445153	si:ch211-175f11.2	si:ch211-175f11.2	ENSDARG00000054973	8200.38	5456.05	1.50299	0.587832
100001532	100001532	plcb3	phospholipase C, beta 3 (phosphatidylinositol-specific)	Plcbeta3|she|si:ch211-188c22.1|si:zc188c22.1|wu:fl04b08	3057.71	2034.77	1.50273	0.587584
503753	503753	zgc:113263	zgc:113263		1052.39	700.366	1.50264	0.587495
338307	338307	ftr82	finTRIM family, member 82	ENSDARG00000055647	6598.23	4392.77	1.50207	0.586948
449936	449936	ppl	periplakin	ENSDARG00000037898	49650	33094.4	1.50025	0.585206
570584	570584	moxd1	monooxygenase, DBH-like 1	fj65c11|si:dkeyp-119b4.5|wu:fj65c11	458.523	305.864	1.49911	0.584103
560411	560411	LOC560411	uncharacterized protein C14orf43-like		1529.07	1020.07	1.49899	0.583987
393464.chr2.1	393464	tmem68	transmembrane protein 68		404.111	269.753	1.49808	0.583111
387257	387257	foxi3a	forkhead box I3a	ENSDARG00000055926	1856.17	1239.06	1.49804	0.583078
564266	564266	itgb3a	integrin beta 3a	itgb3.2	6660.77	4446.33	1.49804	0.583073
327626	327626	si:dkey-97i18.2	si:dkey-97i18.2	fi20g04|wu:fi20g04	1423.83	950.793	1.49752	0.582577
558275	558275	cdc42ep1	CDC42 effector protein (Rho GTPase binding) 1	MGC153966|wu:fi19g04|zgc:153966	9588.43	6404.42	1.49716	0.582226
553668	553668	galnt7	UDP-N-acetyl-alpha-D-galactosamine: polypeptide N-acetylgalactosaminyltransferase 7	ENSDARG00000057303	16287.9	10882	1.49678	0.581863
552997	552997	fdps	farnesyl diphosphate synthase (farnesyl pyrophosphate synthetase, dimethylallyltranstransferase, geranyltranstransferase)	ENSDARG00000040890	13624.4	9102.66	1.49675	0.581832
322228	322228	bhmt	betaine-homocysteine methyltransferase	ENSDARG00000013430	513652	343239	1.49648	0.581575
393451	393451	cyp46a2	cytochrome P450, family 46, subfamily A, polypeptide 2	ENSDARG00000039492	260.108	173.996	1.49491	0.580057
100002236	100002236	LOC100002236	brain protein I3-like	ENSDARG00000086332	12214.7	8172.16	1.49467	0.579831
333957	333957	ndel1b	nudE nuclear distribution gene E homolog like 1 (A. nidulans) B	wu:fi23c04|wu:fi23e06	4743.14	3175.79	1.49353	0.578729
394112	394112	zgc:63907	zgc:63907	ENSDARG00000024940	2760.46	1848.92	1.49301	0.578227
557389	557389	si:dkeyp-51c11.1	si:dkeyp-51c11.1	SOUL2|cb976|fc10e09|wu:fc10e09|wu:fc69a12	7969.79	5339.56	1.49259	0.577819
564304	564304	si:dkey-91f15.6	si:dkey-91f15.6	ENSDARG00000059651	562.913	377.19	1.49239	0.577621
492760.chr5.2	492760	b4galt4	UDP-Gal:betaGlcNAc beta 1,4- galactosyltransferase, polypeptide 4		948.47	635.574	1.49231	0.577543
100536519	100536519	LOC100536519	myosin-Vb-like		3351.42	2246.08	1.49212	0.577363
568864	568864	LOC568864	hypothetical LOC568864		6262.53	4199.62	1.49121	0.576487
335119	335119	serpinb1l3	serpin peptidase inhibitor, clade B (ovalbumin), member 1, like 3	ENSDARG00000014556	3762.05	2526.31	1.48915	0.57449
559403	559403	acaca	acetyl-Coenzyme A carboxylase alpha	im:7138837|si:ch211-199d18.1|wu:fj43d01	687.394	461.791	1.48854	0.573895
100149745	100149745	sesn2	sestrin 2	ENSDARG00000070012	1837.96	1234.96	1.48828	0.573647
447908	447908	osbpl3a	oxysterol binding protein-like 3a	ENSDARG00000033251	1445.81	971.507	1.48822	0.573584
321324	321324	slc39a1	solute carrier family 39 (zinc transporter), member 1	ENSDARG00000058257	860.152	578.188	1.48767	0.573052
393998	393998	prkacba	protein kinase, cAMP-dependent, catalytic, beta a	ENSDARG00000001782	1586.85	1067.2	1.48693	0.572338
563011	563011	myh10	myosin, heavy chain 10, non-muscle		4268.86	2871.52	1.48662	0.572035
560569	560569	zgc:162964	zgc:162964	ENSDARG00000024602	1666.62	1121.32	1.4863	0.571726
556291	556291	LOC556291	glucosamine-6-phosphate isomerase 2-like		32979.9	22197.6	1.48574	0.571185
797433	797433	krt8	keratin 8	ENSDARG00000058358	185911	125140	1.48563	0.571074
792539	792539	LOC792539	ras association domain-containing protein 5-like		4881.07	3286.39	1.48524	0.570694
563028	563028	syngr2a	synaptogyrin 2a	ENSDARG00000052429	4210.46	2835.73	1.48479	0.570258
100006088	100006088	sobpb	sine oculis binding protein homolog (Drosophila) b	ENSDARG00000017386	261.025	175.811	1.48469	0.570158
436832	436832	zgc:92765	zgc:92765	ENSDARG00000016745	6932.18	4669.72	1.4845	0.569974
393318	393318	zgc:63942	zgc:63942	ENSDARG00000059247	4799.1	3233.72	1.48408	0.569566
100003903	100003903	LOC100003903	novel protein similar to vertebrate RAP2A, member of RAS oncogene family (RAP2A)	ENSDARG00000040246	696.921	469.604	1.48406	0.569551
565172	565172	LOC565172	similar to CDNA sequence BC019977		1021.54	688.5	1.48372	0.56922
436734	436734	zgc:92903	zgc:92903	ENSDARG00000044125	8772.16	5912.37	1.48369	0.569194
449666	449666	rtkn2	rhotekin 2	ENSDARG00000053558	2262.27	1525.01	1.48344	0.56895
555218	555218	oatx	organic anion transporter X		3965.7	2673.47	1.48336	0.568865
100005268	100005268	cpeb3	cytoplasmic polyadenylation element binding protein 3	ENSDARG00000060103	271.217	182.948	1.48248	0.568011
563108	563108	si:dkey-206d17.12	si:dkey-206d17.12		760.046	512.842	1.48203	0.567573
335616	335616	agr2	anterior gradient homolog 2 (Xenopus laevis)	MGC112187|wu:fj29g05|zgc:112187	11150	7527.71	1.4812	0.566767
564690	564690	zgc:174904	zgc:174904		1375	928.911	1.48023	0.565824
449805	449805	glipr2l	GLI pathogenesis-related 2, like	ENSDARG00000016837	1152.3	779.063	1.47909	0.564709
368684	368684	scel	sciellin	si:by173d22.2|wu:fc20b10	9992.6	6756.15	1.47904	0.56466
568697	568697	LOC568697	hypothetical LOC568697	ENSDARG00000089019	537.675	363.655	1.47853	0.564162
606663	606663	zgc:112414	zgc:112414	MGC112414	6326.31	4279.53	1.47827	0.563911
100333420	100333420	LOC100333420	hypothetical protein LOC100333420		1297.98	878.178	1.47804	0.563686
114421	114421	angptl3	angiopoietin-like 3	ENSDARG00000044365	1039.35	703.201	1.47803	0.563673
100170833	100170833	zgc:194125	zgc:194125		1142.54	773.07	1.47792	0.563572
567180	567180	LOC567180	novel protein similar to vertebrate Rho guanine exchange factor (GEF) 16 (ARHGEF16)		2441.75	1652.98	1.47718	0.562842
30449	30449	hsp47	heat shock protein 47	ENSDARG00000019949	16546	11203.5	1.47687	0.562538
406578	406578	stxbp2	syntaxin binding protein 2	ENSDARG00000007603	5639.51	3820.42	1.47615	0.561838
559430	559430	im:7137006	im:7137006		1235.2	837.475	1.47491	0.560631
415255	415255	zgc:63914	zgc:63914	ENSDARG00000006712	2437.4	3607.82	0.675587	-0.565787
492810	492810	mfsd2aa	major facilitator superfamily domain containing 2aa	ENSDARG00000030630	426.75	631.674	0.675586	-0.565789
30155	30155	odz3	odd Oz/ten-m homolog 3	cb399|id:ibd3379|tenm3	4761.73	7049.08	0.675511	-0.565949
57931	57931	axin1	axin 1	ENSDARG00000026534	4497.15	6658.14	0.675436	-0.56611
445292	445292	sgcg	sarcoglycan, gamma	zgc:100924	911.991	1350.36	0.675371	-0.566248
393728	393728	zgc:73228	zgc:73228	ENSDARG00000056163	188.644	279.334	0.675337	-0.566321
562140	562140	smarcd3b	SWI/SNF related, matrix associated, actin dependent regulator of chromatin, subfamily d, member 3b		4653.11	6890.62	0.675282	-0.566438
100149522	100149522	zswim5	zinc finger, SWIM-type containing 5	KIAA1511|sb:cb802|si:ch73-38p6.1|wu:fc05d01	11613.8	17198.4	0.675281	-0.56644
405780	405780	rnd1	Rho family GTPase 1	ENSDARG00000030547	1791.75	2653.42	0.675259	-0.566488
767664	767664	zgc:153177	zgc:153177	ENSDARG00000069464	188.848	279.728	0.675111	-0.566803
555962	555962	zgc:112355	zgc:112355	ENSDARG00000040569	998.567	1479.2	0.675072	-0.566887
565176	565176	cart1	cartilage paired-class homeoprotein 1	ENSDARG00000062824	473.312	701.163	0.675038	-0.56696
100151347	100151347	fb06f03	high-mobility group nucleosome binding domain 1-like	ENSDARG00000087636	53992.6	79985	0.675034	-0.566967
569196	569196	atrnl1	attractin-like 1	fj51h04|wu:fj51h04	3162.07	4685.22	0.674905	-0.567245
406536	406536	cbwd	COBW domain containing	ENSDARG00000004318	1601.05	2372.69	0.674781	-0.56751
557055	557055	si:dkey-3j24.1	si:dkey-3j24.1		3036.43	4500.27	0.674721	-0.567636
65234	65234	cdk5	cyclin-dependent protein kinase 5	ENSDARG00000056683	1794.97	2660.91	0.674569	-0.567962
562496	562496	col2a1a	collagen type II, alpha-1a	ENSDARG00000069093	56205.9	83324.4	0.674543	-0.568017
406591	406591	exoc6	exocyst complex component 6	ENSDARG00000020521	920.43	1364.74	0.674434	-0.568251
568195	568195	si:rp71-81o21.2	si:rp71-81o21.2	ENSDARG00000069101	118.504	175.754	0.674263	-0.568618
246275	246275	myhz2	myosin, heavy polypeptide 2, fast muscle specific	ENSDARG00000012944	54204	80410.8	0.674089	-0.56899
327176.chr24.1	327176	pcmtd1	protein-L-isoaspartate (D-aspartate) O-methyltransferase domain containing 1	MGC111953|MGC123165|fd15e12|wu:fd15e12|wu:fi15f10|zgc:123165	289.011	428.803	0.673996	-0.569189
767640	767640	ppm1lb	protein phosphatase, Mg2+/Mn2+ dependent, 1Lb	ENSDARG00000089641	270.682	401.646	0.673931	-0.569326
791209	791209	zgc:158254	zgc:158254		317.371	470.942	0.673908	-0.569376
393369	393369	zgc:63675	zgc:63675	ENSDARG00000027129	202.302	300.203	0.673882	-0.569431
100009623	100009623	zgc:158479	zgc:158479		110.954	164.676	0.673769	-0.569674
565228	565228	si:ch211-215a10.4	si:ch211-215a10.4	MGC162261|fd21a03|wu:fd21a03	1433.69	2128.32	0.673625	-0.569982
100535670	100535670	LOC100535670	hypothetical protein LOC100535670		588.756	874.118	0.673543	-0.570157
393442	393442	crispld1b	cysteine-rich secretory protein LCCL domain containing 1b	ENSDARG00000013293	645.267	958.174	0.673434	-0.570391
569216	569216	lrp11	low density lipoprotein receptor-related protein 11	si:dkey-181i3.7|wu:fj36e03	1464.92	2175.37	0.673411	-0.57044
553584	553584	zgc:110053	zgc:110053	ENSDARG00000020122	3076.62	4568.77	0.673402	-0.570459
450043	450043	ank2	ankyrin 2, neuronal	ENSDARG00000043313	169.745	252.096	0.673334	-0.570606
560387	560387	c14orf159	c14orf159 homolog (H. sapiens)		136.054	202.071	0.673299	-0.570681
562355	562355	si:ch211-227i14.2	si:ch211-227i14.2		1597.19	2372.32	0.673259	-0.570766
449792	449792	zgc:101859	zgc:101859	cryba1c	5629.35	8362.54	0.673163	-0.570972
100126134	100126134	crygm2d10	crystallin, gamma M2d10	ENSDARG00000087765	40600.2	60313.8	0.67315	-0.571001
436632	436632	sccpdha	saccharopine dehydrogenase a	ENSDARG00000075766	209.697	311.535	0.673108	-0.571089
557556	557556	dlgap3	discs, large (Drosophila) homolog-associated protein 3	ENSDARG00000055459	272.241	404.459	0.673099	-0.57111
406315	406315	zgc:73061	zgc:73061	ENSDARG00000034215	863.977	1283.63	0.673072	-0.571167
334273	334273	pls1	plastin 1 (I isoform)	ENSDARG00000039272	196.378	291.768	0.673062	-0.571189
100333351	100333351	LOC100333351	inactive carboxypeptidase-like protein X2-like		334.96	497.917	0.672723	-0.571917
325288	325288	olig2	oligodendrocyte lineage transcription factor 2	ENSDARG00000040946	2488.74	3699.51	0.672722	-0.571918
564250	564250	lctlb	lactase-like b	ENSDARG00000016337	1464.34	2176.77	0.672711	-0.571941
100330008	100330008	znf618	zinc finger protein 618		617.428	917.834	0.672702	-0.571961
368250	368250	prickle2	prickle-like 2 (Drosophila)	cb886|im:7138215|pk2	2112.99	3141.22	0.672664	-0.572042
415139	415139	cryba2a	crystallin, beta A2a	ENSDARG00000030349	38942	57913.2	0.67242	-0.572565
327627	327627	cnot3b	CCR4-NOT transcription complex, subunit 3b	cnot3|wu:fi20g07|zgc:55934	2777.16	4130.89	0.67229	-0.572845
324137	324137	cd82b	CD82 antigen, b	cd82|kai1|wu:fc19g11	7278.45	10827.2	0.672237	-0.572959
447862	447862	nucks1a	nuclear casein kinase and cyclin-dependent kinase substrate 1a	ENSDARG00000078473	57336.3	85295.1	0.672212	-0.573012
560687	560687	cmya5	cardiomyopathy associated 5	ENSDARG00000061379	532.457	792.166	0.672154	-0.573137
336082	336082	nell2b	NEL-like 2b	fj47f01|si:dkey-234l24.6|wu:fj47f01	1194.15	1777.3	0.67189	-0.573703
553696	553696	zgc:112257	zgc:112257	ENSDARG00000014976	2860.98	4258.18	0.671879	-0.573726
564021	564021	wu:fc66h01	wu:fc66h01	fc66h01	298.176	443.881	0.671748	-0.574008
559297	559297	ankle2	ankyrin repeat and LEM domain containing 2	ENSDARG00000035607	786.286	1170.52	0.67174	-0.574025
561667	561667	tysnd1	trypsin domain containing 1	ENSDARG00000074895	333.2	496.136	0.671589	-0.574349
560078	560078	si:dkeyp-51b7.1	si:dkeyp-51b7.1	ENSDARG00000078050	623.507	928.537	0.671494	-0.574553
494088	494088	jazf1b	JAZF zinc finger 1b	zgc:103778	1307.52	1947.28	0.671459	-0.574628
563077	563077	si:ch211-219a15.3	si:ch211-219a15.3	ENSDARG00000087659	170.67	254.179	0.671455	-0.574637
569656	569656	zbtb44	zinc finger and BTB domain containing 44	ENSDARG00000061110	336.183	500.735	0.67138	-0.574799
436764	436764	olfm1a	olfactomedin 1a	ENSDARG00000018270	434.699	647.472	0.671379	-0.5748
322056	322056	sulf2l	sulfatase 2, like	ENSDARG00000013838	7995.96	11910.2	0.671352	-0.574858
406278	406278	ggct	gamma-glutamyl cyclotransferase	ENSDARG00000005085	1335.24	1989.38	0.671185	-0.575217
555955	555955	si:dkey-72g22.1	si:dkey-72g22.1	ENSDARG00000005749	995.77	1483.72	0.671131	-0.575334
30066	30066	meis2.1	myeloid ecotropic viral integration site 2.1	ENSDARG00000077840	15103.7	22505.1	0.671124	-0.575349
557118	557118	LOC557118	similar to protein kinase beta like (3E511)		1948.43	2903.84	0.670982	-0.575654
492795	492795	c3orf58a	C3orf58 chromosome 3 open reading frame 58, a	ENSDARG00000012816	374.398	558.066	0.670884	-0.575864
564110	564110	prmt8b	protein arginine methyltransferase 8b	ENSDARG00000045760	103.219	153.898	0.670697	-0.576266
402916	402916	mtx3	metaxin 3	ENSDARG00000090195	407.476	607.563	0.670672	-0.576321
553764	553764	zgc:109949	zgc:109949	MGC109949	239.747	357.547	0.670534	-0.576619
503788	503788	si:ch211-221p4.4	si:ch211-221p4.4	ENSDARG00000077691	114.037	170.096	0.670427	-0.576847
558728	558728	pdp1	pyruvate dehyrogenase phosphatase catalytic subunit 1	im:7157162|zgc:174908	1762.86	2629.53	0.670408	-0.576888
100001408	100001408	LOC100001408	protein APCDD1-like		198.511	296.113	0.670388	-0.576932
100536256	100536256	LOC100536256	homeobox protein PKNOX1-like		410.074	611.816	0.670257	-0.577214
83773	83773	dmd	dystrophin	ENSDARG00000008487	1522.92	2272.29	0.670216	-0.577302
556847	556847	zgc:162271	zgc:162271	cuedc1b	1723.28	2571.26	0.67021	-0.577315
334113	334113	bcan	brevican	ENSDARG00000016736	354.205	528.553	0.670142	-0.577461
445507	445507	asb12b	ankyrin repeat and SOCS box-containing protein 12b	ENSDARG00000037558	314.817	469.9	0.669966	-0.57784
791150	791150	gripap1	GRIP1 associated protein 1	zgc:158787	646.811	965.442	0.669964	-0.577845
449830	449830	jagn1a	jagunal homolog 1a (Drosophila)	ENSDARG00000041071	2018.42	3013.15	0.669871	-0.578046
100141360	100141360	btbd6a	BTB (POZ) domain containing 6a	ENSDARG00000076440	1359.91	2030.38	0.66978	-0.57824
541492	541492	zgc:110843	zgc:110843		1838.2	2744.53	0.669769	-0.578265
553650	553650	fam58a	family with sequence similarity 58, member A	ENSDARG00000037537	1435.57	2143.51	0.669729	-0.57835
394239.chr5.1	394239	tal2	T-cell acute lymphocytic leukemia 2		856.023	1278.38	0.669616	-0.578593
100003889	100003889	zeb2a	zinc finger E-box binding homeobox 2a	ENSDARG00000062338	6286.67	9388.48	0.669616	-0.578595
30119	30119	frzb	frizzled-related protein	ENSDARG00000018383	207.326	309.622	0.669612	-0.578603
100000252	100000252	pik3r3	phosphoinositide-3-kinase, regulatory subunit, polypeptide 3 (p55, gamma)	ENSDARG00000034409	7259.29	10843.5	0.669461	-0.578929
64615	64615	atp1a1a.4	ATPase, Na+/K+ transporting, alpha 1a.4 polypeptide	ENSDARG00000001870	4077.29	6093.23	0.669151	-0.579596
565088	565088	LOC565088	RNA pseudouridylate synthase domain-containing protein 2-like		940.088	1404.9	0.66915	-0.579599
558432	558432	LOC558432	sprouty-related, EVH1 domain-containing protein 2-like		800.263	1196.21	0.669001	-0.579921
555391	555391	trim3b	tripartite motif-containing 3b	ENSDARG00000005397	2033.87	3040.3	0.668972	-0.579983
404633	404633	b3galt2	UDP-Gal:betaGlcNAc beta 1,3-galactosyltransferase, polypeptide 2	MGC76904|zgc:76904	2510.3	3752.58	0.668953	-0.580024
100170795	100170795	zgc:172285	zgc:172285		2076.67	3104.4	0.668946	-0.580039
494044	494044	efemp2	EGF-containing fibulin-like extracellular matrix protein 2	wu:fb22f10|wu:fc49d09|zgc:103659	2003.11	2994.55	0.668916	-0.580102
368475	368475	htr5al	5-hydroxytryptamine (serotonin) receptor 5A like	ENSDARG00000068557	118.596	177.301	0.6689	-0.580137
30112	30112	svil	supervillin	ENSDARG00000055075	2965.96	4434.13	0.668892	-0.580154
386700	386700	stm	starmaker	ENSDARG00000035694	10409.2	15561.9	0.668891	-0.580156
503742	503742	zgc:113334	zgc:113334	tmem182	8880.8	13278.6	0.668807	-0.580337
569321	569321	nr2c2	nuclear receptor subfamily 2, group C, member 2	ENSDARG00000042477	798.644	1194.23	0.668752	-0.580458
100144559	100144559	ncoa6	nuclear receptor coactivator 6	gb:dq017635|wu:fb25d11	186.705	279.188	0.668745	-0.580473
393180	393180	fxr2	fragile X mental retardation, autosomal homolog 2	ENSDARG00000016260	8458.79	12649.1	0.668726	-0.580512
563089	563089	LOC563089	transmembrane protein 108-like		218.296	326.45	0.668697	-0.580576
567022	567022	si:ch211-284g18.3	si:ch211-284g18.3	wu:fj98c02	3868.65	5785.38	0.668695	-0.58058
555423	555423	scn1ba	sodium channel, voltage-gated, type I, beta a	scn1b|si:ch211-265p12.1	1251.09	1871.36	0.668545	-0.580903
541362	541362	zgc:113336	zgc:113336		214.634	321.086	0.668462	-0.581082
100535346	100535346	LOC100535346	dnaJ homolog subfamily C member 7-like		760.655	1138.03	0.668398	-0.581221
780844	780844	neu3.1	sialidase 3.1		339.581	508.189	0.668217	-0.581611
494079	494079	iqcb1	IQ motif containing B1	ENSDARG00000058525	1023.64	1531.89	0.668217	-0.581611
553589	553589	lyrm5a	LYR motif containing 5a		1062.32	1589.85	0.668186	-0.581678
378997	378997	glcci1	glucocorticoid induced transcript 1	ENSDARG00000008503	508.181	760.577	0.668152	-0.581751
555192	555192	epas1b	endothelial PAS domain protein 1b	ENSDARG00000057671	370.945	555.194	0.668136	-0.581786
564734	564734	si:dkey-45m5.4	si:dkey-45m5.4		1095.23	1639.27	0.668122	-0.581816
327198	327198	micall2a	mical-like 2a	ENSDARG00000052694	463.984	694.527	0.668057	-0.581958
30465	30465	lhx5	LIM homeobox 5	ENSDARG00000057936	3877.23	5804.77	0.667939	-0.582212
360137	360137	dixdc1a	DIX domain containing 1a	ENSDARG00000025302	2417.55	3619.67	0.667893	-0.582312
437008	437008	lctla	lactase-like a	ENSDARG00000036139	3169.49	4745.69	0.667868	-0.582366
100331156	100331156	LOC100331156	hypothetical protein LOC100331156		133.517	199.931	0.667813	-0.582483
563365	563365	podxl	podocalyxin-like	ENSDARG00000031228	3932.68	5890.06	0.66768	-0.582771
791709	791709	zgc:101848	zgc:101848	MGC101848|scocb	6433.08	9635.17	0.667667	-0.5828
405776	405776	glcea	glucuronyl C5-epimerase a	ENSDARG00000005095	677.043	1014.19	0.667568	-0.583013
497135	497135	fgfrl1b	fibroblast growth factor receptor-like 1b	ENSDARG00000052556	1523.2	2281.96	0.667498	-0.583164
553604	553604	klhl36	kelch-like 36 (Drosophila)	ENSDARG00000030251	778.084	1165.73	0.667463	-0.583241
569386	569386	LOC569386	platelet endothelial cell adhesion molecule-like		698.896	1047.15	0.66743	-0.583311
394043	394043	ephx1	epoxide hydrolase 1, microsomal (xenobiotic)	ENSDARG00000042854	1093.07	1638.27	0.667207	-0.583794
30316	30316	otpb	orthopedia homolog b	ENSDARG00000058379	5700.32	8543.82	0.667186	-0.583838
678653	678653	unc119b	unc-119 homolog b (C. elegans)	ENSDARG00000044362	2276.96	3413.08	0.667126	-0.583968
322226	322226	lztfl1	leucine zipper transcription factor-like 1	ENSDARG00000041997	4481.23	6717.24	0.667125	-0.583972
100535740	100535740	LOC100535740	putative uncharacterized protein ENSP00000382790-like		754.651	1131.43	0.66699	-0.584263
560773	560773	LOC560773	LON peptidase N-terminal domain and RING finger protein 1-like		2697.9	4045.56	0.66688	-0.5845
555250	555250	dhx57	DEAH (Asp-Glu-Ala-Asp/His) box polypeptide 57	fc68d07|si:ch211-250c4.7|wu:fc68d07	463.958	695.95	0.666653	-0.584992
566878	566878	sfrp2	secreted frizzled-related protein 2	ENSDARG00000070050	8279.2	12419.8	0.666611	-0.585083
30259	30259	prph	peripherin	plasticin|zgc:111926	1808.21	2712.7	0.666571	-0.58517
566473	566473	emilin1a	elastin microfibril interfacer 1a	ENSDARG00000024537	2321.07	3483.19	0.666362	-0.585622
678606	678606	fam69a	family with sequence similarity 69, member A	ENSDARG00000062955	852.817	1279.81	0.666362	-0.585622
445140	445140	mipa	major intrinsic protein of lens fiber a	ENSDARG00000037285	12678.2	19029.5	0.666237	-0.585892
30173	30173	nog3	noggin 3	ENSDARG00000079003	249.053	373.823	0.666233	-0.585901
83776	83776	cry5	cryptochrome 5	ENSDARG00000019498	861.289	1292.88	0.666176	-0.586024
566022	566022	LOC566022	ferredoxin-fold anticodon binding domain containing 1	ENSDARG00000095750	323.796	486.063	0.666159	-0.586061
100034498	100034498	pag1	ZDB-PUB-030905-1	si:ch211-203l9.1	3176.44	4768.4	0.666144	-0.586094
767687	767687	zgc:153332	zgc:153332	ENSDARG00000062418	470.763	706.704	0.666139	-0.586105
569240	569240	LOC569240	similar to Rabenosyn-5 (FYVE finger-containing Rab5 effector protein rabenosyn-5) (Zinc finger FYVE domain-containing protein 20) (110 kDa protein)		470.292	706.03	0.666108	-0.586173
415210	415210	efcab7	EF-hand calcium binding domain 7	ENSDARG00000020279	1010.63	1517.24	0.666097	-0.586195
570314	570314	LOC570314	novel protein similar to vertebrate fascin homolog 1, actin-bundling protein (Strongylocentrotus purpuratus) (FSCN1)	ENSDARG00000037747	149.226	224.035	0.666082	-0.586229
100332031	100332031	LOC100332031	protein KIAA0317-like		1132.57	1701.11	0.665782	-0.586878
100144553	100144553	adck1	aarF domain containing kinase 1	ENSDARG00000062561	481.568	723.414	0.665689	-0.58708
100003866	100003866	LOC100003866	zinc finger protein		5560.64	8354.54	0.665583	-0.58731
573122	573122	tuba1l	tubulin, alpha 1, like	ENSDARG00000055216	59775.2	89812.8	0.665553	-0.587374
100536616	100536616	LOC100536616	hypothetical protein LOC100536616		431.738	648.74	0.665502	-0.587485
541398	541398	kcnmb2	potassium large conductance calcium-activated channel, subfamily M, beta member 2	ENSDARG00000006568	300.985	452.314	0.665433	-0.587635
114467	114467	maf	v-maf musculoaponeurotic fibrosarcoma (avian) oncogene homolog	ENSDARG00000015890	1429.96	2149.03	0.665399	-0.587709
322482	322482	adh8a	alcohol dehydrogenase 8a	ENSDARG00000091211	137.681	206.922	0.665377	-0.587757
563332	563332	phf20a	PHD finger protein 20, a	si:ch211-274p22.2	838.835	1261	0.665216	-0.588104
561832	561832	lpgat1	lysophosphatidylglycerol acyltransferase 1	ENSDARG00000013542	1834.49	2757.96	0.66516	-0.588226
170454.chr17.2	170454	meis2.2	myeloid ecotropic viral integration site 2.2		4691.77	7053.63	0.665158	-0.588232
100537552	100537552	LOC100537552	trimethylguanosine synthase-like		613.996	923.086	0.665156	-0.588235
445233	445233	me2	malic enzyme 2, NAD(+)-dependent, mitochondrial	zgc:100941	775.61	1166.08	0.665142	-0.588265
556600	556600	wfdc2	WAP four-disulfide core domain 2	si:ch211-153a8.3	350.641	527.176	0.665131	-0.58829
606659	606659	vgll2b	vestigial like 2b	ENSDARG00000053773	418.113	628.661	0.665085	-0.58839
336116	336116	bnip3	BCL2/adenovirus E1B interacting protein 3	fj49c01|nip3c|wu:fj49c01|zgc:198406	800.297	1203.59	0.664924	-0.588739
541384	541384	mybpc2b	myosin binding protein C, fast type b	im:7137115|zgc:110761	11006.4	16555.7	0.664812	-0.588982
559245	559245	rorca	RAR-related orphan receptor C a	rorc|rorg	1110.87	1670.98	0.664799	-0.58901
394239.chr5.2	394239	tal2	T-cell acute lymphocytic leukemia 2	zgc:111884	1868.54	2811.09	0.664704	-0.589215
449541	449541	zgc:91861	zgc:91861		6825.32	10268.6	0.664679	-0.58927
567050	567050	usp28	ubiquitin specific peptidase 28	im:7138195	181.754	273.482	0.66459	-0.589463
336227	336227	cdr2l	cerebellar degeneration-related protein 2-like	ENSDARG00000026834	2786.26	4192.62	0.664563	-0.589522
751667	751667	ccdc85ca	coiled-coil domain containing 85C, a	MGC153295|zgc:153295	1169.75	1760.32	0.664511	-0.589636
793471	793471	mocs1	molybdenum cofactor synthesis step-1	ENSDARG00000078479	157.153	236.513	0.664457	-0.589753
557148	557148	mdm1	transformed 3T3 cell double minute 1 homolog (mouse)	ENSDARG00000045675	228.968	344.691	0.66427	-0.590159
550575	550575	rgra	retinal G protein coupled receptor a	ENSDARG00000054890	437.496	658.729	0.664152	-0.590415
393789	393789	hdac9b	histone deacetylase 9b	ENSDARG00000056642	339.682	511.481	0.664114	-0.590497
751718	751718	zgc:153710	zgc:153710	ENSDARG00000057394	465.015	700.359	0.663967	-0.590816
30567	30567	pax6a	paired box gene 6a	PAXZF-A|Pax6.1|cb280|fc20e07|pax-a|pax6|pax[zf-a]|paxzfa|wu:fc20e07|zfpax-6a|zfpax-6b	4974.36	7492	0.663956	-0.59084
30230	30230	inab	internexin neuronal intermediate filament protein, alpha b	MGC110516|gefiltin|zgc:110516	4295.55	6469.79	0.66394	-0.590876
563175	563175	LOC563175	SWI/SNF-related matrix-associated actin-dependent regulator of chromatin subfamily A containing DEAD/H box 1-like		3095.98	4664.48	0.663735	-0.59132
407077	407077	nkx1.2lb	NK1 transcription factor related 2-like,b	ENSDARG00000012697	1543.67	2325.85	0.663699	-0.591398
566838	566838	zgc:114196	zgc:114196	ENSDARG00000023272	1426.75	2150.13	0.663568	-0.591684
437023	437023	rab30	RAB30, member RAS oncogene family	zgc:100889	2173.94	3276.71	0.663452	-0.591937
394130	394130	acad8	acyl-Coenzyme A dehydrogenase family, member 8	ENSDARG00000042658	1921.27	2896.64	0.663277	-0.592317
559169	559169	mpnd	MPN domain containing	ENSDARG00000061989	2198.78	3315.66	0.663152	-0.592589
613247	613247	pygo2	pygopus homolog 2 (Drosophila)	ENSDARG00000036772	6160.28	9290.8	0.663052	-0.592807
30418	30418	nr2f1a	nuclear receptor subfamily 2, group F, member 1a	ENSDARG00000052695	13059.9	19698.4	0.662994	-0.592932
407079	407079	klhl31	kelch-like 31 (Drosophila)	fb95e08|kbtbd1|klhl|wu:fa31h10|wu:fb95e08	6949.32	10483.3	0.662893	-0.593153
436963	436963	csdc2	cold shock domain containing C2, RNA binding	ENSDARG00000041323	2403.09	3625.25	0.662875	-0.593191
58117	58117	ctnnbip1	catenin, beta interacting protein 1	ENSDARG00000038954	9549.76	14408.3	0.662797	-0.593362
100536633	100536633	LOC100536633	hypothetical protein LOC100536633		489.229	738.221	0.662713	-0.593543
566131	566131	eif4g3	eukaryotic translation initiation factor 4 gamma, 3		664.45	1002.65	0.662694	-0.593584
497312	497312	cobl	cordon-bleu homolog (mouse)	im:7136115	452.19	682.391	0.662655	-0.59367
30223.chr8.2	30223	efna5b	ephrin A5b		133.953	202.157	0.662617	-0.593754
564400	564400	si:dkey-223d7.5	si:dkey-223d7.5	ENSDARG00000038909	2632.5	3972.99	0.662598	-0.593794
550441	550441	zgc:112531	zgc:112531	ENSDARG00000036189	154.674	233.44	0.662588	-0.593816
100537473	100537473	LOC100537473	hypothetical protein LOC100537473		2619.13	3953.86	0.662423	-0.594174
352942	352942	rapsn	receptor-associated protein of the synapse, 43kD	rapsyn	1314.48	1984.41	0.662403	-0.594218
619268	619268	sagb	S-antigen; retina and pineal gland (arrestin) b	MGC114197|sag|zgc:114197	1534.71	2317.1	0.662339	-0.594357
335521	335521	si:ch211-281l24.1	si:ch211-281l24.1	EFHD2|efhd1|fj19b07|wu:fj19b07	1876.94	2834.09	0.662271	-0.594506
561061	561061	zmiz1	zinc finger, MIZ-type containing 1	MGC175159|wu:fb80e10|zgc:175159	6224.97	9399.72	0.66225	-0.594551
100001853	100001853	nrip1b	nuclear receptor interacting protein 1b	fc76h12|wu:fc76h12	1851.12	2795.54	0.662167	-0.594732
100332205	100332205	LOC100332205	guanine nucleotide-binding protein subunit beta-4-like		2584.28	3902.98	0.662129	-0.594815
100537961	100537961	LOC100537961	cohesin subunit SA-2-like		317.672	479.777	0.662124	-0.594828
100006371	100006371	zgc:171639	zgc:171639	ENSDARG00000060034	868.747	1312.28	0.662014	-0.595066
794522	794522	LOC794522	similar to gamma subunit of Na,K-ATPase		939.357	1419.01	0.66198	-0.59514
497637	497637	xirp1	xin actin-binding repeat containing 1	cmya1|xin	654.109	988.145	0.661956	-0.595192
404208	404208	myf6	myogenic factor 6	ENSDARG00000029830	201.228	304.065	0.661794	-0.595546
368255	368255	clic4	chloride intracellular channel 4	ENSDARG00000022995	6905.29	10434.2	0.661794	-0.595547
558831	558831	zgc:175222	zgc:175222	ENSDARG00000074997	2559.56	3869.08	0.661542	-0.596096
556313	556313	zgc:153733	zgc:153733	ENSDARG00000053257	202.359	306.061	0.661172	-0.596902
568219	568219	LOC568219	heat-stable enterotoxin receptor-like		757.811	1146.54	0.660955	-0.597376
562450	562450	LOC562450	similar to LOC495693 protein		237.495	359.505	0.660616	-0.598116
791612	791612	zgc:110847	zgc:110847	MGC110847|MGC191580	1987.64	3009.78	0.660395	-0.598599
58114	58114	actc1b	actin, alpha, cardiac muscle 1b	ENSDARG00000037840	504242	763776	0.660197	-0.599031
497395	497395	spata18	spermatogenesis associated 18	ENSDARG00000052343	253.545	384.1	0.660102	-0.599239
30607	30607	thrb	thyroid hormone receptor beta	NR1A2|TR-beta|TR[b]1|fj24f03|trb|wu:fj24f03	803.061	1216.78	0.659988	-0.599488
402875	402875	dzip1	DAZ interacting protein 1	ENSDARG00000000943	1812.5	2746.67	0.659889	-0.599706
557848	557848	LOC557848	hypothetical protein LOC557848		358.051	542.649	0.65982	-0.599855
58056	58056	hoxb10a	homeo box B10a	ENSDARG00000011579	1068.85	1620.33	0.659648	-0.600231
445286	445286	picalml	phosphatidylinositol binding clathrin assembly protein, like	picalm|wu:fa01d03|wu:fa05d03|wu:fb69g01|wu:fe17e02|zgc:91993	1731.55	2625.24	0.659579	-0.600382
100000911	100000911	LOC100000911	transcription termination factor 1-like		201.383	305.337	0.659544	-0.600459
556121	556121	sfxn4	sideroflexin 4	ENSDARG00000069832	792.466	1201.54	0.659542	-0.600463
553412	553412	dpysl2b	dihydropyrimidinase-like 2b	CRMP-2|CRMP2|dpysl2	6621.32	10039.4	0.659531	-0.600487
407734	407734	gpm6ab	glycoprotein M6Ab	ENSDARG00000004621	26864.3	40739.3	0.65942	-0.60073
541371	541371	eng1b	engrailed 1b	ENSDARG00000015073	1975.98	2996.59	0.65941	-0.600753
791161	791161	si:dkey-48f17.1	si:dkey-48f17.1	ENSDARG00000060152	1295.49	1964.77	0.659358	-0.600866
100005886	100005886	si:dkey-204a24.6	si:dkey-204a24.6		814.99	1236.04	0.659358	-0.600866
447930	447930	zgc:103639	zgc:103639	ENSDARG00000002589	155869	236401	0.65934	-0.600906
100006941	100006941	chrnb1	cholinergic receptor, nicotinic, beta 1 (muscle)		123.921	187.951	0.65933	-0.600928
100148736	100148736	LOC100148736	IQ motif and SEC7 domain-containing protein 1-like		1286.57	1951.34	0.659327	-0.600934
569976	569976	LOC569976	hypothetical protein LOC569976		4375.73	6638.24	0.659171	-0.601276
796556	796556	myct1	myc target 1	ENSDARG00000056125	266.394	404.168	0.659117	-0.601394
323154	323154	wu:fb83c11	wu:fb83c11	fb83c11	603.481	915.619	0.659096	-0.60144
567110	567110	col9a3	collagen, type IX, alpha 3	cb367|sb:cb367|si:ch73-162j3.1|wu:fa04f01	16539.4	25094.3	0.659092	-0.601447
568932	568932	si:dkey-24f15.3	si:dkey-24f15.3	id:ibd5103	373.583	566.909	0.658983	-0.601687
100002095	100002095	zgc:162707	zgc:162707	ENSDARG00000061664	1053.09	1598.06	0.658981	-0.60169
797907	797907	LOC797907	cysteine string protein-like		6118.27	9286.36	0.658845	-0.601989
393517	393517	nkain1	Na+/K+ transporting ATPase interacting 1	ENSDARG00000006859	7381.54	11203.9	0.658835	-0.602012
447836	447836	pfkma	phosphofructokinase, muscle a	ENSDARG00000014179	2878.66	4369.4	0.658824	-0.602036
555472	555472	cnnm2a	cyclin M2a	ENSDARG00000061195	145.825	221.342	0.658822	-0.602039
553579	553579	fabp11b	fatty acid binding protein 11b	ENSDARG00000002311	3517.53	5339.17	0.658816	-0.602054
504167	504167	gpr22	G protein-coupled receptor 22	ENSDARG00000004592	399.789	606.893	0.658747	-0.602204
566905	566905	si:ch211-242b18.1	si:ch211-242b18.1	fb73f05|wu:fb73f05	763.288	1158.71	0.658741	-0.602216
30037	30037	tnc	tenascin C	tenc|wu:fk04d02	11506.5	17470.1	0.658639	-0.60244
793789	793789	LOC793789	ubiquitin thioesterase ZRANB1-like		1984.56	3013.23	0.658616	-0.60249
553318	553318	gtf3c3	general transcription factor IIIC, polypeptide 3	im:7136784	624.144	947.726	0.65857	-0.602591
790908	790908	crygm2d3	crystallin, gamma M2d3	ENSDARG00000088823	37911.2	57566.5	0.658563	-0.602607
561970	561970	gpr126	G protein-coupled receptor 126	ENSDARG00000054137	390.409	592.82	0.658562	-0.602609
436940	436940	slc25a36a	solute carrier family 25, member 36a	zgc:92447	2543.15	3862.61	0.658403	-0.602957
335170	335170	rassf10b	Ras association (RalGDS/AF-6) domain family (N-terminal) member 10b	fk83g08|rassf10|wu:fk83g08	172.845	262.522	0.658402	-0.602959
140744	140744	ckbb	creatine kinase, brain b	ENSDARG00000043257	56803.2	86303.4	0.65818	-0.603445
798688	798688	hint2	histidine triad nucleotide binding protein 2	ENSDARG00000067690	635.624	965.93	0.658043	-0.603746
556537	556537	nrcam	neuronal cell adhesion molecule	ENSDARG00000006396	572.983	870.977	0.657862	-0.604143
557430.chr11.2	557430	atp2b2	ATPase, Ca++ transporting, plasma membrane 2		499.216	758.952	0.657771	-0.604343
368217	368217	calm1b	calmodulin 1b	CaMbeta-2|zgc:73137	5373.71	8170.1	0.657729	-0.604435
566075	566075	slc4a2a	solute carrier family 4, anion exchanger, member 2a	slc4a2	1623.88	2469.38	0.657608	-0.6047
561685	561685	slit1b	slit homolog 1b (Drosophila)	ENSDARG00000039528	1813.11	2757.29	0.657568	-0.604788
30726	30726	cntn2	contactin 2	ENSDARG00000000472	934.961	1421.89	0.657548	-0.604831
563498	563498	enpp5	ectonucleotide pyrophosphatase/phosphodiesterase 5	ENSDARG00000070625	358.649	545.46	0.657517	-0.6049
572862	572862	zgc:63972	zgc:63972	ENSDARG00000054288	201.473	306.448	0.657446	-0.605055
64277	64277	arnt2	aryl hydrocarbon receptor nuclear translocator 2	Arnt|arnt2X|arnt2a|chunp6921|zfARNT2|zfARNT2a|zfARNT2b|zfARNT2c	3303.02	5024.79	0.657346	-0.605276
100001904	100001904	LOC100001904	cyclin-J-like		2846.83	4331.15	0.657293	-0.605391
321421	321421	tgfbi	transforming growth factor, beta-induced	ENSDARG00000071586	29128.4	44319.1	0.657243	-0.6055
100124594	100124594	aspg	asparaginase homolog (S. cerevisiae)	ENSDARG00000052942	1096.73	1668.7	0.657233	-0.605524
336334	336334	zgc:73138	zgc:73138	ENSDARG00000039502	1934.96	2944.1	0.657232	-0.605525
570547	570547	uckl1	uridine-cytidine kinase 1-like 1	ENSDARG00000001686	104.106	158.403	0.657221	-0.605549
100151145	100151145	LOC100151145	zinc finger protein 585A-like		240.709	366.281	0.65717	-0.605661
550304	550304	im:7156494	im:7156494		1397.66	2127.25	0.65703	-0.605968
553582	553582	tusc3	tumor suppressor candidate 3	ENSDARG00000078854	1652.91	2515.73	0.657029	-0.605971
64610	64610	atp1a3a	ATPase, Na+/K+ transporting, alpha 3a polypeptide	ENSDARG00000018259	7740.38	11781.1	0.657015	-0.606001
100001267	100001267	mast2	microtubule associated serine/threonine kinase 2		486.196	740.011	0.657012	-0.606009
567531	567531	zgc:195001	zgc:195001	zgc:194997	4617.17	7028.59	0.656913	-0.606225
436666	436666	ccdc75	coiled-coil domain containing 75	ENSDARG00000026892	1518.79	2312.18	0.656864	-0.606334
407658	407658	acta1b	actin, alpha 1b, skeletal muscle	ENSDARG00000055618	141665	215702	0.656764	-0.606554
553281	553281	abcc8	ATP-binding cassette, sub-family C (CFTR/MRP), member 8	ENSDARG00000051879	456.062	694.597	0.656584	-0.606948
561969	561969	gpr176	G protein-coupled receptor 176	ENSDARG00000042515	256.725	391.028	0.656539	-0.607048
568910	568910	zgc:152897	zgc:152897	ENSDARG00000059789	592.481	902.433	0.656537	-0.607052
447809	447809	tagap	T-cell activation GTPase activating protein	ENSDARG00000043475	105.508	160.722	0.656464	-0.607212
566226	566226	wu:fk11d03	wu:fk11d03	fk11d03	5889.77	8973.32	0.656365	-0.60743
568320	568320	bcr	breakpoint cluster region	si:dkey-83d9.7|zK83D9.7	2189.15	3335.64	0.65629	-0.607594
100034405	100034405	si:dkey-12h9.9	si:dkey-12h9.9		4558.87	6949.65	0.655986	-0.608264
559967	559967	trim8	tripartite motif-containing 8	ENSDARG00000060729	6167.01	9401.46	0.655963	-0.608313
368404	368404	gulp1	GULP, engulfment adaptor PTB domain containing 1	ENSDARG00000001733	1589.93	2423.93	0.65593	-0.608386
100334994	100334994	LOC100334994	erythrocyte membrane protein band 4.1-like 2-like		1847.74	2817.23	0.65587	-0.608519
327554	327554	zgc:66483	zgc:66483	fi17b06|wu:fi17b06	488.123	744.242	0.655866	-0.608528
565225	565225	cpne2	copine II	ENSDARG00000007753	341.074	520.078	0.655814	-0.608642
559143	559143	zbtb12.1	zinc finger and BTB domain containing 12, tandem duplicate 1		113.298	172.772	0.655765	-0.60875
445113	445113	lysmd2	LysM, putative peptidoglycan-binding, domain containing 2	ENSDARG00000091771	2305.82	3516.77	0.655663	-0.608974
557170	557170	im:7165146	im:7165146	im:7140706|sgca	1882.47	2871.51	0.655567	-0.609185
100537698	100537698	LOC100537698	kinesin-like protein KIF21A-like		543.54	829.399	0.655342	-0.609679
492349	492349	fbxl4	F-box and leucine-rich repeat protein 4	ENSDARG00000026941	866.334	1322.21	0.655216	-0.609958
557188	557188	si:dkey-27f16.4	si:dkey-27f16.4		355.494	542.567	0.655208	-0.609975
393809	393809	cap2	CAP, adenylate cyclase-associated protein, 2 (yeast)	ENSDARG00000045948	1912.85	2919.76	0.655139	-0.610127
30630	30630	kal1a	Kallmann syndrome 1a sequence	kal1.1|wu:fl91z45	1546.8	2361.04	0.655133	-0.610141
100148022	100148022	si:dkey-52k20.7	si:dkey-52k20.7	ENSDARG00000060350	166.32	253.873	0.655129	-0.610148
559842	559842	si:dkey-200c24.1	si:dkey-200c24.1		4636.35	7077.49	0.655084	-0.610248
566398	566398	adpgk2	ADP-dependent glucokinase 2		109.43	167.052	0.655065	-0.610291
777625	777625	zgc:153976	zgc:153976	ENSDARG00000060900	2834.13	4327.02	0.654983	-0.61047
30619	30619	fli1a	friend leukemia integration 1a	ENSDARG00000054632	3960.63	6047.05	0.654969	-0.610501
100149130	100149130	ptprb	protein tyrosine phosphatase, receptor type, b	ENSDARG00000076624	1231.74	1880.64	0.654958	-0.610526
393182	393182	zgc:56223	zgc:56223	MGC56223	1740.16	2656.99	0.654935	-0.610577
436742.chr2.2	436742	napg	N-ethylmaleimide-sensitive factor attachment protein, gamma	cb476|zgc:92890	1897	2896.48	0.654934	-0.610579
336348	336348	rcan1	regulator of calcineurin 1	dscr1|wu:fr92c05	217.709	332.478	0.654808	-0.610856
327506	327506	zgc:56085	zgc:56085		1725.01	2634.74	0.654716	-0.611058
556485	556485	jph1b	junctophilin 1b	MGC136916|zgc:136916	7163.15	10945.1	0.654462	-0.611619
326706	326706	lgals1l1	lectin, galactoside-binding, soluble, 1 (galectin 1)-like 1	ENSDARG00000088711	15927.4	24336.9	0.654456	-0.611632
565268.chr7.1	565268	arhgef11	Rho guanine nucleotide exchange factor (GEF) 11		864.715	1321.59	0.654301	-0.611974
449539	449539	tspan7b	tetraspanin 7b	ENSDARG00000008407	5881.61	8990.51	0.654202	-0.612192
796174	796174	si:dkey-174n20.1	si:dkey-174n20.1	ENSDARG00000035579	830.685	1269.92	0.654125	-0.612361
794169	794169	si:ch73-67g20.1	si:ch73-67g20.1	im:7158669	436.509	667.317	0.654125	-0.612361
100331601	100331601	LOC100331601	protein pellino homolog 1-like		510.805	780.986	0.654052	-0.612523
386963	386963	pcp4b	Purkinje cell protein 4b	fv02d03|wu:fv02d03	3567.07	5453.98	0.65403	-0.612571
541419	541419	cx23	connexin 23	ENSDARG00000054150	3421.57	5231.68	0.654009	-0.612617
555686	555686	nrxn1b	neurexin 1b	ENSDARG00000063635	182.971	279.772	0.653998	-0.612641
560768	560768	zgc:162187	zgc:162187	ENSDARG00000062446	724.957	1108.87	0.65378	-0.613124
336257	336257	nmnat2	nicotinamide nucleotide adenylyltransferase 2	ENSDARG00000004580	2956.08	4522.51	0.653637	-0.613438
192122	192122	dachb	dachshund b	ENSDARG00000034785	1196.99	1831.71	0.653486	-0.613772
394155	394155	gys1	glycogen synthase 1 (muscle)	ENSDARG00000016875	3668.56	5614.12	0.653453	-0.613845
334494	334494	zgc:152851	zgc:152851	ENSDARG00000025233	654	1000.97	0.653366	-0.614037
100536798	100536798	LOC100536798	hypothetical protein LOC100536798		324.277	496.326	0.653354	-0.614063
567881	567881	sat1b	spermidine/spermine N1-acetyl transferase 1b	ENSDARG00000032272	726.971	1112.74	0.653315	-0.61415
555470	555470	si:ch1073-186e1.1	si:ch1073-186e1.1	gpgb1	1227.42	1879.07	0.653207	-0.614388
554985	554985	gdi1	GDP dissociation inhibitor 1	MGC110600|zgc:110600	11418.1	17484.5	0.65304	-0.614758
562351	562351	slc4a1ap	solute carrier family 4 (anion exchanger), member 1, adaptor protein		243.735	373.259	0.652991	-0.614865
245948	245948	gbx2	gastrulation brain homeo box 2	ENSDARG00000002933	1537.7	2355.21	0.652892	-0.615084
556765	556765	dcun1d4	DCN1, defective in cullin neddylation 1, domain containing 4 (S. cerevisiae)	ENSDARG00000092394	2198.74	3368.09	0.652815	-0.615253
405902	405902	nrp2b	neuropilin 2b	ENSDARG00000038446	4094.24	6271.9	0.652791	-0.615306
777735	777735	fgf12	fibroblast growth factor 12	ENSDARG00000027957	189.736	290.745	0.652586	-0.61576
557578	557578	anxa5a	annexin A5a	ENSDARG00000026406	140.885	215.936	0.652436	-0.616091
553768	553768	lin7b	lin-7 homolog B (C. elegans)	ENSDARG00000037932	2047.62	3138.63	0.652392	-0.616189
751706	751706	zgc:152916	zgc:152916	ENSDARG00000070868	232.555	356.483	0.652361	-0.616259
334956	334956	larp7	La ribonucleoprotein domain family, member 7	ENSDARG00000017315	3371.48	5168.99	0.652251	-0.616501
567170	567170	pafah1b2	platelet-activating factor acetylhydrolase 1b, catalytic subunit 2	si:ch211-139a5.3	954.529	1463.57	0.652191	-0.616634
570492	570492	LOC570492	kelch-like protein 31-like		854.998	1311.12	0.652111	-0.61681
100136872	100136872	rbm15b	RNA binding motif protein 15B	zgc:175165	2796.52	4289.18	0.651994	-0.617069
100330442	100330442	LOC100330442	triple functional domain protein-like		257.957	395.723	0.651862	-0.617362
30236	30236	cx43	connexin 43	ENSDARG00000041799	8410.2	12903.3	0.651787	-0.617528
393961	393961	tcea2	transcription elongation factor A (SII), 2	ENSDARG00000012927	895.763	1374.72	0.651595	-0.617953
541510	541510	accs	1-aminocyclopropane-1-carboxylate synthase homolog (Arabidopsis)(non-functional)	ENSDARG00000052124	1218.73	1870.49	0.651554	-0.618043
557571	557571	znf652	zinc finger protein 652	fi21c12|wu:fi21c12	150.855	231.537	0.651538	-0.618079
325033	325033	ptprn2	protein tyrosine phosphatase, receptor type, N polypeptide 2	IA-2[b]|fc52a08|im:7153814|wu:fc52a08	3088.69	4741.21	0.651456	-0.618261
246090.chr3.1	246090	cygb1	cytoglobin 1		4008.9	6154.09	0.651422	-0.618337
568603	568603	zgc:158426	zgc:158426	MGC158426|fe06f11|h14c5orf5|wu:fe06f11	7642.11	11732.3	0.651371	-0.618449
555414	555414	wu:fa07b03	wu:fa07b03	fa07b03	531.751	816.4	0.651337	-0.618524
550496	550496	snx30	sorting nexin family member 30	ENSDARG00000069601	1322.69	2030.96	0.651264	-0.618685
323702	323702	pou2f1b	POU class 2 homeobox 1b	ENSDARG00000007996	5557.6	8534.62	0.651183	-0.618864
100329606	100329606	LOC100329606	hypothetical protein LOC100329606		5074.37	7794.06	0.651056	-0.619146
561336	561336	pcdh17	protocadherin 17		1938.74	2977.84	0.651056	-0.619147
794589	794589	metap2l	methionyl aminopeptidase 2 like	ENSDARG00000069261	788.441	1211.09	0.651019	-0.619228
566581	566581	si:ch211-9d9.3	si:ch211-9d9.3		218.877	336.237	0.65096	-0.61936
100004617	100004617	csf1a	colony stimulating factor 1a (macrophage)	ENSDARG00000075343	644.407	990.12	0.650837	-0.619633
30542	30542	foxb1.2	forkhead box B1.2	ENSDARG00000089042	420.919	646.868	0.650703	-0.619929
553201	553201	nova2	neuro-oncological ventral antigen 2	nova1a	12768.1	19622	0.650702	-0.61993
497281.chr19.1	497281	ext1c	exostoses (multiple) 1c	MGC136662|MGC175009|fa93b07|wu:fa93b07|zgc:136662	653.091	1003.77	0.650635	-0.62008
767735	767735	tmem229b	transmembrane protein 229B	MGC153098|zgc:153098	835.089	1283.81	0.65048	-0.620424
415146	415146	hprt1l	hypoxanthine phosphoribosyltransferase 1, like	ENSDARG00000014866	780.348	1199.75	0.650423	-0.62055
550546	550546	necab1	N-terminal EF-hand calcium binding protein 1	ENSDARG00000056566	222.894	342.703	0.650402	-0.620597
450023	450023	cldn5b	claudin 5b	ENSDARG00000014059	2568.14	3948.84	0.650353	-0.620705
100005075	100005075	prkcea	protein kinase C, epsilon a	fj59b07|prkce|wu:fj59b07	676.671	1040.62	0.650259	-0.620913
606657	606657	trmt2b	TRM2 tRNA methyltransferase 2 homolog B (S. cerevisiae)	ENSDARG00000033967	381.177	586.234	0.650212	-0.621017
553433	553433	pisd	phosphatidylserine decarboxylase	ENSDARG00000052462	2665.05	4099.2	0.650138	-0.621182
792041	792041	tbxas1	thromboxane A synthase 1 (platelet, cytochrome P450, family 5, subfamily A)	ENSDARG00000002249	424.188	652.705	0.649892	-0.621728
100148439	100148439	mcf2l	mcf.2 cell line derived transforming sequence-like	si:dkey-269p14.1|si:dkey-46k9.10	2124.06	3268.54	0.64985	-0.621821
797423	797423	znf668	zinc finger protein 668	ENSDARG00000025226	1037.67	1596.91	0.649801	-0.621931
566326	566326	wu:fc51c09	wu:fc51c09	fc51c09	100.958	155.392	0.649697	-0.622161
336121	336121	calm2a	calmodulin 2a (phosphorylase kinase, delta)	ENSDARG00000031427	15354.9	23634.8	0.649674	-0.622211
793880	793880	zgc:194423	zgc:194423	ENSDARG00000076831	132.145	203.402	0.649674	-0.622213
492525	492525	zgc:101797	zgc:101797	ENSDARG00000018605	171.407	263.844	0.649653	-0.622258
58003	58003	evla	Enah/Vasp-like a	ENSDARG00000035650	2169.69	3339.97	0.649613	-0.622348
100535486	100535486	LOC100535486	aquaporin-8-like		581.973	896.052	0.649486	-0.62263
64000.chr23.2	64000	lima1	LIM domain and actin binding 1	cb1006|eplin|wu:fd15g06|wu:fd20b10	171.317	263.832	0.649341	-0.622951
114377	114377	efnb1	ephrin B1		2850.61	4391.23	0.64916	-0.623353
325902	325902	wu:fd44c07	wu:fd44c07	fd44c07	1213.43	1869.25	0.649152	-0.623371
550345	550345	syt13	synaptotagmin XIII	ENSDARG00000012306	155.423	239.477	0.649012	-0.623682
571995	571995	zgc:123269	zgc:123269	ENSDARG00000041750	820.576	1264.41	0.64898	-0.623754
321855	321855	ift88	intraflagellar transport 88 homolog	ENSDARG00000027234	1046.33	1612.34	0.648955	-0.623811
799361	799361	cbx8b	chromobox homolog 8b	ENSDARG00000070329	822.525	1267.74	0.648813	-0.624125
566491	566491	bcl11ab	B-cell CLL/lymphoma 11Ab	si:ch211-127m10.2	8775.61	13526.1	0.648793	-0.624169
793954	793954	cadm2a	cell adhesion molecule 2a	ENSDARG00000009930	149.787	230.889	0.648742	-0.624283
564967	564967	LOC564967	zinc finger and BTB domain-containing protein 17-like		1073.45	1654.68	0.648736	-0.624297
570108	570108	gnaq	guanine nucleotide binding protein (G protein), q polypeptide	ENSDARG00000011487	417.284	643.23	0.648733	-0.624304
550429	550429	si:dkey-53p21.1	si:dkey-53p21.1	ENSDARG00000055901	193.686	298.594	0.648661	-0.624463
445280	445280	zgc:92411	zgc:92411	ENSDARG00000022437	879.339	1355.81	0.64857	-0.624666
100359398	100359398	rnf6	ring finger protein (C3H2C3 type) 6		751.351	1158.48	0.648564	-0.624679
393384	393384	zgc:64105	zgc:64105	ENSDARG00000004874	101.785	156.967	0.648451	-0.624931
553189	553189	dnmt6	DNA (cytosine-5-)-methyltransferase 6		1227.29	1892.71	0.648428	-0.624981
558970	558970	dmrt2b	doublesex and mab-3 related transcription factor 2b	ENSDARG00000070013	174.343	268.891	0.648378	-0.625093
436981	436981	pde6d	phosphodiesterase 6D, cGMP-specific, rod, delta	ENSDARG00000074892	1029.19	1587.52	0.648297	-0.625273
100536943	100536943	LOC100536943	hypothetical protein LOC100536943		2183.4	3369.03	0.64808	-0.625755
321212	321212	col9a2	procollagen, type IX, alpha 2	ENSDARG00000024492	20361.6	31421.6	0.648013	-0.625905
559355	559355	bcl2l13	BCL2-like 13 (apoptosis facilitator)	ENSDARG00000062370	3877.7	5984.03	0.648008	-0.625916
569881	569881	si:dkey-12h9.11	si:dkey-12h9.11	fj62e10|wu:fj62e10	202.596	312.651	0.647994	-0.625948
403076	403076	vangl1	vang-like 1 (van gogh, Drosophila)	stb2	575.85	888.796	0.647899	-0.62616
100537812	100537812	LOC100537812	GDNF-inducible zinc finger protein 1-like		1388.61	2144.13	0.647635	-0.626748
567154	567154	sox6	SRY-box containing gene 6		1172.7	1810.85	0.647596	-0.626834
327379	327379	calm3a	calmodulin 3a (phosphorylase kinase, delta)	ENSDARG00000044537	6998.84	10807.6	0.647582	-0.626864
378959	378959	lhx8a	LIM homeobox 8a	ENSDARG00000002330	376.63	581.67	0.647498	-0.627052
406660	406660	calm1a	calmodulin 1a	ENSDARG00000021811	13816.4	21338.3	0.647496	-0.627056
557280	557280	kcnf1a	potassium voltage-gated channel, subfamily F, member 1a	ENSDARG00000027940	124.015	191.557	0.647402	-0.627266
336060	336060	sema6a	sema domain, transmembrane domain (TM), and cytoplasmic domain, (semaphorin) 6A	fj46c12|wu:fj46c12|zgc:66106	3417.46	5280.58	0.647175	-0.627772
171479	171479	crabp1a	cellular retinoic acid binding protein 1a	ENSDARG00000045926	2015.26	3114.91	0.646973	-0.628222
445476	445476	syt9b	synaptotagmin IXb	ENSDARG00000029239	462.806	715.486	0.646841	-0.628516
556310	556310	zgc:158293	zgc:158293	MGC158293	3022.07	4672.05	0.64684	-0.628518
79375	79375	foxc1b	forkhead box C1b	ENSDARG00000055398	2479.49	3833.95	0.646719	-0.628788
560399	560399	drgx	dorsal root ganglia homeobox	ENSDARG00000069329	291.933	451.487	0.646604	-0.629047
352937	352937	dio2	deiodinase, iodothyronine, type II	ENSDARG00000094857	104.978	162.364	0.646559	-0.629146
327496	327496	mthfd2l	methylenetetrahydrofolate dehydrogenase (NADP+ dependent) 2-like	ENSDARG00000054199	241.43	373.473	0.646445	-0.6294
449775	449775	zgc:103657	zgc:103657	prrg1	859.007	1329.31	0.646208	-0.62993
100006275	100006275	LOC100006275	novel protein similar to vertebrate porcupine homolog		416.9	645.247	0.646108	-0.630152
402807	402807	pvalb7	parvalbumin 7	ENSDARG00000034705	289.846	448.613	0.646094	-0.630184
572909	572909	myoz1a	myozenin 1a	ENSDARG00000056209	3946.97	6110.14	0.645971	-0.630458
562822	562822	bmpr2a	bone morphogenetic protein receptor, type II a (serine/threonine kinase)		1515.95	2347.29	0.645829	-0.630776
553401	553401	hadha	hydroxyacyl-Coenzyme A dehydrogenase/3-ketoacyl-Coenzyme A thiolase/enoyl-Coenzyme A hydratase, alpha subunit	ENSDARG00000057128	2669.92	4134.4	0.645781	-0.630884
794477	794477	LOC794477	metastasis-associated protein MTA1-like		945.934	1464.91	0.645729	-0.630999
100003354	100003354	LOC100003354	novel protein similar to human and mouse bromodomain and PHD finger containing, 3 (BRPF3)		101.445	157.138	0.645582	-0.631327
799492	799492	ckmt2	creatine kinase, mitochondrial 2 (sarcomeric)	MGC174485|MGC73059|ckmt2-2|zgc:73059	7061.94	10939.9	0.645524	-0.631458
393355	393355	mif4gda	MIF4G domain containing a	ENSDARG00000011511	689.701	1068.57	0.645441	-0.631643
564632	564632	usp10	ubiquitin specific peptidase 10	id:ibd1190|wu:fc19h08|wu:fc76g05|wu:fi11g01	1486.75	2303.48	0.645436	-0.631655
572077	572077	si:ch211-223p9.1	si:ch211-223p9.1	im:7154980	5754.47	8916.5	0.645374	-0.631793
792467	792467	si:ch211-270n8.1	si:ch211-270n8.1		1118.27	1732.82	0.645344	-0.631859
556784	556784	dtnbp1b	dystrobrevin binding protein 1b	ENSDARG00000055206	308.054	477.351	0.645342	-0.631865
559096	559096	kcnc3a	potassium voltage-gated channel, Shaw-related subfamily, member 3a	ENSDARG00000055855	206.557	320.078	0.645333	-0.631885
557996	557996	si:dkey-19f21.3	si:dkey-19f21.3	ENSDARG00000032238	327.964	508.229	0.645307	-0.631943
30080	30080	mitfa	microphthalmia-associated transcription factor a	ENSDARG00000003732	877.664	1360.41	0.645148	-0.632298
100005476	100005476	LOC100005476	FXYD domain containing ion transport regulator 7-like		523.77	812.174	0.644898	-0.632856
558156	558156	ttll11	tubulin tyrosine ligase-like family, member 11	ENSDARG00000060374	172.437	267.428	0.644799	-0.633078
100537796	100537796	LOC100537796	transcriptional regulator ERG-like		429.087	665.507	0.644752	-0.633184
553666	553666	wdr16	WD repeat domain 16	ENSDARG00000041321	203.803	316.098	0.644748	-0.633194
445024	445024	rab3aa	RAB3A, member RAS oncogene family, a	ENSDARG00000056347	1465.9	2273.66	0.644733	-0.633227
692278	692278	zgc:136552	zgc:136552	ENSDARG00000042551	743.006	1152.67	0.644597	-0.633532
541373	541373	nbea	neurobeachin	im:7138260|si:ch211-125n11.1|zgc:113510	1177.8	1827.48	0.644496	-0.633757
266751	266751	adra2b	adrenergic, alpha-2B-, receptor	ENSDARG00000019819	146.544	227.459	0.644265	-0.634273
559418	559418	vlk	vertebrate lonesome kinase		2601.76	4038.65	0.644214	-0.634387
692287	692287	zgc:136354	zgc:136354	ENSDARG00000033444	422.141	655.288	0.644207	-0.634403
550541	550541	nudt18	nudix (nucleoside diphosphate linked moiety X)-type motif 18	ENSDARG00000041576	208.219	323.227	0.64419	-0.634442
563730	563730	si:ch211-106n13.1	si:ch211-106n13.1	ENSDARG00000004291	673.366	1045.65	0.643966	-0.634943
562861	562861	plekhg5a	pleckstrin homology domain containing, family G (with RhoGef domain) member 5a	plekhg5|si:ch211-15p9.7	422.07	655.581	0.64381	-0.635293
678607	678607	pmp22b	peripheral myelin protein 22b	ENSDARG00000060457	15531.3	24125.1	0.643782	-0.635356
100330805	100330805	LOC100330805	hypothetical protein LOC100330805		933.224	1449.72	0.643728	-0.635476
100536758	100536758	LOC100536758	hypothetical LOC100536758		1839.76	2857.99	0.643725	-0.635485
724013	724013	zgc:136839	zgc:136839		322.04	500.337	0.643647	-0.635659
654828	654828	lgi2b	leucine-rich repeat LGI family, member 2b	ENSDARG00000069701	493.772	767.16	0.643636	-0.635682
100005952	100005952	hepacam	hepatocyte cell adhesion molecule	ENSDARG00000056934	783.475	1217.46	0.643534	-0.635913
570841	570841	trpc1	transient receptor potential cation channel, subfamily C, member 1	ENSDARG00000061203	173.108	269.022	0.64347	-0.636055
565051	565051	LOC565051	hypothetical LOC565051		269.515	418.849	0.643468	-0.636061
777737	777737	clstn1	calsyntenin 1	ENSDARG00000031720	8869.2	13783.9	0.643447	-0.636107
323011	323011	lgi1a	leucine-rich, glioma inactivated 1a	ENSDARG00000020493	3618.94	5624.89	0.643379	-0.636259
30345	30345	hoxc4a	homeo box C4a	ENSDARG00000070338	2250.85	3498.97	0.643289	-0.636462
558271	558271	fscn1	fascin homolog 1, actin-bundling protein (Strongylocentrotus purpuratus)	MGC153632|sb:cb589|zgc:153632	18355.1	28533.5	0.643283	-0.636475
445130	445130	zgc:100896	zgc:100896		4073.64	6333.68	0.643171	-0.636726
100141480	100141480	ccl-c11b	chemokine CCL-C11b	ENSDARG00000074772	120.362	187.167	0.643071	-0.63695
563644	563644	kdm6bb	lysine (K)-specific demethylase 6B, b	ENSDARG00000056929	6917.03	10756.7	0.643046	-0.637007
334108	334108	kif5bb	kinesin family member 5B, b	wu:fi31h03	1473.06	2290.97	0.642984	-0.637146
100534832	100534832	LOC100534832	RING finger protein 122-like		2269.49	3529.82	0.642948	-0.637225
692315	692315	zgc:136597	zgc:136597		273.92	426.074	0.642894	-0.637348
437005	437005	zgc:100799	zgc:100799		3960.87	6161.08	0.642886	-0.637366
492462	492462	yif1b	Yip1 interacting factor homolog B (S. cerevisiae)	zgc:103562	1531.81	2382.93	0.642826	-0.637501
568084	568084	grip2l	glutamate receptor interacting protein 2-like	ENSDARG00000087187	172.684	268.634	0.642823	-0.637507
560780	560780	si:dkey-238o13.4	si:dkey-238o13.4	ENSDARG00000078847	2154.48	3352.88	0.642575	-0.638062
335652	335652	wu:fk53b01	wu:fk53b01	fk53b01	456.356	710.293	0.64249	-0.638254
100004460	100004460	pcsk2	proprotein convertase subtilisin/kexin type 2		656.186	1021.38	0.642452	-0.638339
100126805	100126805	zgc:173905	ADAM metallopeptidase domain 22-like		5796.56	9023.28	0.6424	-0.638455
100330617	100330617	tsc1	tuberous sclerosis 1		116.469	181.318	0.642348	-0.638574
664718	664718	krt1-19d	keratin, type 1, gene 19d		383.043	596.324	0.64234	-0.638592
556181	556181	slc1a3b	solute carrier family 1 (glial high affinity glutamate transporter), member 3b	si:dkey-21n12.2	4260.26	6632.57	0.642324	-0.638626
393395	393395	aes	amino-terminal enhancer of split	MGC64216|zgc:64216	3280.8	5112.23	0.641756	-0.639903
100330276	100330276	LOC100330276	threonyl-tRNA synthetase-like		148.125	230.816	0.641747	-0.639924
100003863	100003863	prox2	prospero homeobox 2	ENSDARG00000041952	373.273	581.681	0.641713	-0.639999
794088	794088	ptena	phosphatase and tensin homolog A	MGC73086|wu:fc52g04|zgc:73086	10322	16087.7	0.641611	-0.64023
565830	565830	mapk6	mitogen-activated protein kinase 6	ENSDARG00000032103	15276.9	23815.6	0.641467	-0.640554
567331	567331	sparcl1	SPARC-like 1	ENSDARG00000074989	2181.29	3400.75	0.641416	-0.640669
554123	554123	2013-09-03	septin 3	ENSDARG00000030656	2407.72	3753.83	0.641402	-0.640699
553670	553670	klf7	Kruppel-like factor 7 (ubiquitous)	ENSDARG00000073857	358.564	559.038	0.641396	-0.640714
100037330	100037330	zgc:162590	zgc:162590	ENSDARG00000073705	697.456	1087.55	0.641312	-0.640902
323326	323326	zgc:73225	zgc:73225	fam57ba|fb95d07|wu:fb95d07	3741.79	5834.62	0.641308	-0.64091
393696	393696	hpca	hippocalcin	ENSDARG00000018397	4794.75	7476.79	0.641284	-0.640964
436732	436732	cplx2l	complexin 2, like	ENSDARG00000018997	4942.91	7710.12	0.641093	-0.641394
405892	405892	nlk1	nemo like kinase, type 1	nlk|nlkb|zgc:111875	6855.72	10695.2	0.641006	-0.64159
570143	570143	si:ch211-151i8.2	si:ch211-151i8.2	si:dkeyp-34c12.3	493.307	769.646	0.640952	-0.641711
567355	567355	gpr27	G protein-coupled receptor 27	ENSDARG00000006607	1687.46	2632.76	0.640947	-0.641723
30634	30634	nadl1.2	neural adhesion molecule L1.2	wu:fq26g05	957.556	1494.41	0.640757	-0.64215
431717	431717	mapre3b	microtubule-associated protein, RP/EB family, member 3b	ENSDARG00000012330	1244.18	1941.74	0.640755	-0.642156
368657	368657	calhm2	calcium homeostasis modulator 2	ENSDARG00000039482	427.311	666.942	0.640702	-0.642275
100003493	100003493	si:dkey-229p15.1	si:dkey-229p15.1		2509.97	3917.91	0.640641	-0.642411
100004688	100004688	col27a1a	collagen, type XXVII, alpha 1a	sb:cb221	1052.65	1643.17	0.640619	-0.642462
368415	368415	ptenb	phosphatase and tensin homolog B (mutated in multiple advanced cancers 1)	MGC123112|fa11a08|fb73f10|fc83f12|fd16b10|fk90e11|pten|si:bz1g13.4|wu:fa11a08|wu:fb73f10|wu:fc83f12|wu:fd16b10|wu:fk90e11	8187.93	12783.2	0.640522	-0.642679
541391	541391	zgc:110143	zgc:110143		2197.65	3431.3	0.640471	-0.642794
100002872	100002872	cyfip2	cytoplasmic FMR1 interacting protein 2	ENSDARG00000036375	3363.61	5252.07	0.640436	-0.642875
692261	692261	zgc:136336	zgc:136336	ENSDARG00000067832	2555.04	3990.64	0.640259	-0.643273
100007702	100007702	rspo3	R-spondin 3 homolog (Xenopus laevis)	ENSDARG00000070081	981.49	1533.39	0.640077	-0.643682
562810	562810	pmelb	premelanosome protein b	ENSDARG00000033760	5184.43	8099.88	0.640062	-0.643716
569409	569409	cx50.5	44.1 protein-like		385.453	602.24	0.640032	-0.643784
449648	449648	hoxc8a	homeo box C8a	ENSDARG00000070346	2902.99	4536.63	0.6399	-0.644082
368230	368230	sgce	sarcoglycan, epsilon	ENSDARG00000012138	2962.31	4630.06	0.639799	-0.64431
550430	550430	zgc:112142	zgc:112142		2505.69	3917.22	0.63966	-0.644623
797948	797948	LOC797948	highly divergent homeobox		1587.09	2481.15	0.639658	-0.644627
386701	386701	tubb5	tubulin, beta 5	ENSDARG00000037997	66329.7	103700	0.639631	-0.644688
794095	794095	sst6	somatostatin 6	ENSDARG00000093804	125.759	196.616	0.639617	-0.64472
797512	797512	fut8	fucosyltransferase 8 (alpha (1,6) fucosyltransferase)	wu:fd47h04	2460.78	3847.59	0.639566	-0.644835
553718	553718	zgc:112359	zgc:112359	ENSDARG00000021351	2315.68	3622.9	0.63918	-0.645706
100534697	100534697	LOC100534697	cleavage stimulation factor subunit 2-like		831.69	1301.2	0.639169	-0.64573
436780	436780	nrn1	neuritin 1	zgc:92828	4412.8	6905.36	0.639039	-0.646024
360138.chr14.1	360138	pcdh10b	protocadherin 10b	pcdh10|wu:fq16b02	1066.65	1669.16	0.639033	-0.646037
436683	436683	cryba1a	crystallin, beta A1a	ENSDARG00000041141	209.387	327.735	0.638891	-0.646358
326033	326033	zgc:56622	zgc:56622	fd58h08|wu:fd58h08	333.12	521.419	0.638871	-0.646404
560759	560759	otpa	orthopedia homolog a		9101.18	14246.5	0.638838	-0.646479
325372	325372	scrt2	scratch homolog 2, zinc finger protein (Drosophila)	ENSDARG00000056175	3172.37	4967.73	0.638597	-0.647023
566722	566722	fsd1	fibronectin type III and SPRY domain containing 1	ENSDARG00000062017	843.711	1321.22	0.638584	-0.647052
64611	64611	atp1a3b	ATPase, Na+/K+ transporting, alpha 3b polypeptide	ENSDARG00000036815	1892.79	2964.64	0.638456	-0.647341
415184	415184	msrb3	methionine sulfoxide reductase B3	ENSDARG00000045658	2049.19	3209.94	0.638389	-0.647491
436756	436756	sox1a	SRY-box containing gene 1a	ENSDARG00000069866	1767.6	2768.97	0.638361	-0.647556
564575	564575	setmar	SET domain and mariner transposase fusion gene	ENSDARG00000074836	162.454	254.528	0.638257	-0.64779
565508	565508	loxl2a	lysyl oxidase-like 2a		230.028	360.437	0.638192	-0.647938
406504	406504	zgc:85717	zgc:85717	ENSDARG00000035715	55358.4	86760.4	0.63806	-0.648235
30560	30560	fgf6a	fibroblast growth factor 6a	ENSDARG00000009351	184.34	289.007	0.63784	-0.648735
558662	558662	xpo5	exportin 5		732.865	1149.17	0.637732	-0.648978
100004969	100004969	zgc:162212	zgc:162212	ENSDARG00000077555	903.452	1416.72	0.637706	-0.649036
100332959	100332959	LOC100332959	hypothetical protein LOC100332959		20219.9	31707.3	0.637705	-0.649039
797705	797705	wu:fb17g07	wu:fb17g07		32778.9	51405.9	0.637648	-0.649167
559490	559490	LOC559490	tubulin polymerization-promoting protein family member 3-like		2020.68	3170.35	0.637369	-0.6498
767690	767690	zgc:153974	zgc:153974	ENSDARG00000058995	590.553	926.554	0.637365	-0.649809
562939	562939	LOC562939	ER degradation-enhancing alpha-mannosidase-like 3-like		426.685	669.487	0.637331	-0.649884
550279	550279	lypla1	lysophospholipase I	ENSDARG00000041337	236.421	371.138	0.637016	-0.650599
30192	30192	ntn1b	netrin 1b	net1|ntn1	1703.16	2673.71	0.637003	-0.650629
327065	327065	rtn1b	reticulon 1b	ENSDARG00000021143	11280.9	17714.8	0.636809	-0.651067
30424	30424	nr2f2	nuclear receptor subfamily 2, group F, member 2	ENSDARG00000040926	12176.6	19122.6	0.636764	-0.65117
799354	799354	cxcl12b	chemokine (C-X-C motif) ligand 12b (stromal cell-derived factor 1)	ENSDARG00000055100	5741.11	9016.22	0.636753	-0.651194
436681	436681	crygm2d13	crystallin, gamma M2d13	ENSDARG00000057460	38361.8	60261.4	0.63659	-0.651565
100536002	100536002	LOC100536002	pre-mRNA-splicing factor RBM22-like		775.826	1218.8	0.63655	-0.651654
555362	555362	si:ch211-148j1.1	si:ch211-148j1.1	fa11e05|wu:fa11e05	312.564	491.038	0.636539	-0.65168
541438	541438	tmem22	transmembrane protein 22	ENSDARG00000045447	1661.33	2610.46	0.636412	-0.651966
436996.chr7.2	436996	zgc:92594	zgc:92594		401.542	631.059	0.636299	-0.652223
544667	544667	flt1	fms-related tyrosine kinase 1 (vascular endothelial growth factor/vascular permeability factor receptor)	ENSDARG00000019371	225.245	354.011	0.636266	-0.652298
558487	558487	zgc:153973	zgc:153973	ENSDARG00000070598	190.997	300.194	0.636246	-0.652343
436603	436603	agxta	alanine-glyoxylate aminotransferase a	ENSDARG00000052099	237.949	373.994	0.636239	-0.65236
406416	406416	zgc:64095	zgc:64095	ENSDARG00000045422	1143.7	1798.03	0.636084	-0.65271
100537417	100537417	LOC100537417	hypothetical protein LOC100537417		563.422	885.799	0.63606	-0.652764
436670	436670	gng7	guanine nucleotide binding protein (G protein), gamma 7	zgc:92709	514.962	809.78	0.635929	-0.653063
555567	555567	si:ch211-225p5.8	si:ch211-225p5.8	ENSDARG00000070170	510.883	803.467	0.635847	-0.653248
567605	567605	si:ch211-194d6.1	si:ch211-194d6.1	ENSDARG00000006383	221.942	349.219	0.635537	-0.653953
30574	30574	dlx2a	distal-less homeobox gene 2a	ENSDARG00000079964	2080.56	3274.64	0.635356	-0.654363
100006440	100006440	LOC100006440	hypothetical protein LOC100006440		1066.78	1679.46	0.63519	-0.654739
692273	692273	cadm3	cell adhesion molecule 3	zgc:136589	5952.84	9375.39	0.634943	-0.655301
560631	560631	si:ch211-209p5.2	si:ch211-209p5.2	fj36g07|wu:fj36g07	1174.35	1849.62	0.634916	-0.655363
58037	58037	actn3a	actinin alpha 3a	ENSDARG00000013755	43289.2	68182.2	0.634904	-0.655389
100149007	100149007	LOC100149007	zinc finger protein 319-like		3713.48	5849.16	0.634875	-0.655456
393908	393908	tpm1	tropomyosin 1 (alpha)	MGC55951|Tm1|zgc:55951|zgc:77009	15349.5	24182.1	0.634745	-0.655751
447829	447829	zgc:92806	zgc:92806	ENSDARG00000052783	1779.96	2804.28	0.634731	-0.655784
445478.chr24.1	445478	epb41l3a	erythrocyte membrane protein band 4.1-like 3a	MGC175018|zgc:92004	247.529	390.056	0.634599	-0.656082
798209	798209	wu:fb08e07	wu:fb08e07	fb08e07	871.305	1373.13	0.634538	-0.656221
555286	555286	si:dkey-117i6.1	si:dkey-117i6.1		1939.16	3056.14	0.634514	-0.656276
692255	692255	dachc	dachshund c	ENSDARG00000003142	1140.84	1798.13	0.63446	-0.6564
678600	678600	rab40c	RAB40c, member RAS oncogene family	MGC136966|cb453|fk50d06|wu:fk50d06|zgc:136966	4725.11	7448.18	0.634398	-0.65654
100002223	100002223	olfml2a	olfactomedin-like 2A	ENSDARG00000005648	444.072	700.31	0.634108	-0.6572
570043	570043	si:dkey-57a22.7	si:dkey-57a22.7		1253.61	1976.99	0.634102	-0.657212
560594	560594	garnl3	similar to GTPase activating Rap/RanGAP domain-like 3	ENSDARG00000060631	390.095	615.302	0.63399	-0.657468
403057	403057	zswim6	zinc finger, SWIM-type containing 6		1866.81	2945.19	0.633849	-0.65779
100147955	100147955	LOC100147955	oocyte zinc finger protein XlCOF6-like		835.84	1318.79	0.633794	-0.657914
170450	170450	gria2a	glutamate receptor, ionotropic, AMPA 2a	glur2a|gria2.1|zfGRIA2[a]	1760.22	2777.89	0.633653	-0.658235
751722	751722	zgc:153691	zgc:153691	ENSDARG00000040119	162.516	256.486	0.633624	-0.658301
562710	562710	sox1b	SRY-box containing gene 1b	ENSDARG00000008131	1778.72	2807.42	0.633576	-0.658411
560319	560319	si:dkey-1h24.3	si:dkey-1h24.3	ENSDARG00000061732	1590.51	2510.38	0.633572	-0.65842
569706	569706	LOC569706	phosphorylase b kinase regulatory subunit beta-like		371.789	587.046	0.633322	-0.65899
323364	323364	cd248a	CD248 molecule, endosialin a	ENSDARG00000079898	3712.65	5863.79	0.633149	-0.659383
570025	570025	zgc:174877	zgc:174877	im:6912654	1215.37	1919.86	0.633054	-0.659599
436836	436836	stmn4l	stathmin-like 4, like	ENSDARG00000043932	1154.46	1823.83	0.632984	-0.65976
100148249	100148249	LOC100148249	GTPase IMAP family member 4-like		319.172	504.267	0.632942	-0.659854
795319	795319	LOC795319	kelch repeat and BTB domain-containing protein 5-like		238.197	376.35	0.632913	-0.659922
556781	556781	zgc:165525	zgc:165525	ENSDARG00000001463	1848.69	2920.93	0.632912	-0.659924
561489	561489	kifap3	kinesin-associated protein 3	ENSDARG00000006862	3532.03	5581.48	0.632813	-0.660149
553464	553464	si:ch211-10e8.6	si:ch211-10e8.6	ENSDARG00000053934	199.945	315.99	0.632759	-0.660271
554132	554132	crygmxl2	crystallin, gamma MX, like 2	ENSDARG00000074001	23868	37724.5	0.632692	-0.660424
325356	325356	rcan3	regulator of calcineurin family member 3	ENSDARG00000032623	1299.64	2054.98	0.632435	-0.661012
368645	368645	si:busm1-79m10.4	si:busm1-79m10.4	MGC123085|si:dz79m10.4|zgc:101064	2076.87	3284.53	0.632318	-0.661277
474318	474318	irx4b	iroquois homeobox protein 4b	ENSDARG00000036051	460.561	728.409	0.632284	-0.661356
447857	447857	zgc:92126	zgc:92126	ENSDARG00000026701	1200.03	1898.01	0.632259	-0.661412
100006087	100006087	im:7142403	im:7142403		172.727	273.192	0.632257	-0.661417
566596	566596	si:dkey-153k10.9	si:dkey-153k10.9	ENSDARG00000004386	1918.79	3035.12	0.632194	-0.66156
559473	559473	usp49	ubiquitin specific peptidase 49	si:rp71-11b17.7	3284.72	5197.34	0.632	-0.662005
373872	373872	fyna	FYN oncogene related to SRC, FGR, YES a	c-fyn|fyn|zgc:86720	4274.49	6763.58	0.631986	-0.662035
554102	554102	marcksa	myristoylated alanine rich protein kinase C substrate a	zgc:109978	4278.41	6770.81	0.631891	-0.662252
558010	558010	LOC558010	novel protein similar to vertebrate Lix1 homolog (mouse) like (LIX1L)		2947.57	4665.51	0.631778	-0.66251
561895	561895	sc:d411	sc:d411		1172.58	1856.29	0.631679	-0.662736
557840	557840	si:ch211-212d10.3	si:ch211-212d10.3	ENSDARG00000061692	358.298	567.274	0.631614	-0.662884
415232	415232	zgc:86723	zgc:86723	ENSDARG00000086912	28511.2	45142	0.63159	-0.66294
394094	394094	sh3glb2b	SH3-domain GRB2-like endophilin B2b	ENSDARG00000035470	3656.33	5789.11	0.631588	-0.662944
335881	335881	kidins220b	kinase D-interacting substrate of 220b	ENSDARG00000017338	10044.7	15904.3	0.631573	-0.662978
566899	566899	si:ch211-206a7.2	si:ch211-206a7.2		817.548	1294.61	0.631501	-0.663142
100006279	100006279	prnprs1	prion protein, related sequence 1	MGC123004|PrP-1|PrP1|stPrP-1|zgc:123004	324.478	513.834	0.631484	-0.663182
566432	566432	fmn2b	formin 2b	im:7158925	1568.05	2483.27	0.631446	-0.663268
100332969	100332969	LOC100332969	ras-related protein Rap-2a-like		476.523	754.666	0.631436	-0.663292
407989	407989	adssl1	adenylosuccinate synthase like 1	ENSDARG00000009867	10678.8	16914.3	0.631351	-0.663486
562002	562002	spock3	sparc/osteonectin, cwcv and kazal-like domains proteoglycan (testican) 3	im:7139568|si:dkey-285b22.1	3786.94	5998.43	0.631321	-0.663554
556058	556058	si:ch211-194c3.5	si:ch211-194c3.5		1982.51	3140.62	0.631247	-0.663723
406705	406705	fez1	fasciculation and elongation protein zeta 1 (zygin I)	ENSDARG00000023174	10613.7	16815.6	0.631184	-0.663868
553420	553420	mipb	major intrinsic protein of lens fiber b	ENSDARG00000013963	10459.1	16572.2	0.63112	-0.664013
321248	321248	jhdm1da	jumonji C domain containing histone demethylase 1 homolog Da (S. cerevisiae)	MGC123306|cb414|kdm7a|sb:cb414|si:dkey-105o6.2|zgc:123306	412.503	653.647	0.631079	-0.664108
735248	735248	kctd7	potassium channel tetramerisation domain containing 7	ENSDARG00000061580	298.009	472.231	0.631067	-0.664136
751786	751786	cnga5	cyclic nucleotide gated channel alpha 5		366.418	580.65	0.631048	-0.664178
436745	436745	atp2b3a	ATPase, Ca++ transporting, plasma membrane 3a	atp2b3|pmca3a|zgc:92885	1227.8	1945.96	0.63095	-0.664403
474328	474328	crygm5	crystallin, gamma M5	ENSDARG00000041179	390.101	618.335	0.630888	-0.664543
170454.chr17.1	170454	meis2.2	myeloid ecotropic viral integration site 2.2		1993.48	3159.81	0.630884	-0.664553
335836	335836	slc1a2b	solute carrier family 1 (glial high affinity glutamate transporter), member 2b	ENSDARG00000009563	12311.6	19519.1	0.630748	-0.664865
568789	568789	si:ch73-149o12.1	si:ch73-149o12.1	im:7143469|im:7156224	1187.79	1883.34	0.63068	-0.665019
386762	386762	apc	adenomatosis polyposis coli	ENSDARG00000058868	7653.81	12136.1	0.630665	-0.665055
325242	325242	dtng	dystrobrevin, gamma	GDTN|dtnb|gtnb|wu:fc61h11	2102.92	3334.85	0.630587	-0.665232
566686	566686	epc1	enhancer of polycomb homolog 1 (Drosophila)		3407.8	5404.55	0.630542	-0.665335
100332590	100332590	LOC100332590	ras-related protein Rab-14-like		218.822	347.041	0.630536	-0.665348
360138.chr14.2	360138	pcdh10b	protocadherin 10b	pcdh10|wu:fq16b02	1940.12	3077.48	0.630426	-0.665601
436689	436689	epdr1	ependymin related protein 1	ENSDARG00000045420	882.459	1399.9	0.630373	-0.665723
561709	561709	kif26a	kinesin family member 26A		1293.09	2051.64	0.630274	-0.66595
321383	321383	pfn2l	profilin 2 like	ENSDARG00000012682	34849.3	55298.8	0.6302	-0.666119
572147	572147	wu:fe16b04	wu:fe16b04	fe16b04	3350.09	5316.34	0.630149	-0.666236
140820	140820	ptprsa	protein tyrosine phosphatase, receptor type, s, a	RPTP[s]|RPTPsigma|ptprs|zf-RPTP[s]	905.983	1437.77	0.630132	-0.666273
565492	565492	aplnrb	apelin receptor b	ENSDARG00000036670	1581	2509	0.630131	-0.666276
334100	334100	ldb3b	LIM domain binding 3b	ENSDARG00000019202	18037.4	28628.6	0.630048	-0.666466
368305.chr25.1	368305	nptna	neuroplastin a	sb:cb578|wu:fj19g07|zgc:162565	1032.38	1638.58	0.630042	-0.666479
767804	767804	vwde	von Willebrand factor D and EGF domains	ENSDARG00000077369	2927.98	4647.97	0.629949	-0.666694
570210	570210	zgc:86709	zgc:86709	ENSDARG00000057911	2837.93	4505.38	0.629898	-0.666809
794175	794175	wu:fj40f01	disintegrin and metalloproteinase domain-containing protein 23	wu:fq14a08	474.826	753.99	0.629751	-0.667148
394249	394249	bmi1b	B lymphoma Mo-MLV insertion region 1b	ENSDARG00000013076	2440.11	3875.24	0.629666	-0.667342
445308	445308	cthrc1a	collagen triple helix repeat containing 1a	ENSDARG00000087198	3106.04	4934.1	0.629506	-0.667708
436822	436822	itm2ca	integral membrane protein 2Ca	ENSDARG00000043448	2220.92	3528.23	0.62947	-0.667791
791149	791149	rd3	retinal degeneration 3	ENSDARG00000031600	274.542	436.151	0.629465	-0.667802
563381	563381	wu:fb54a03	wu:fb54a03	fb54a03	144.14	228.989	0.629461	-0.667811
100002505	100002505	LOC100002505	MAP7 domain-containing protein 2-like		4631.42	7358.36	0.629408	-0.667932
553329	553329	cilp	cartilage intermediate layer protein, nucleotide pyrophosphohydrolase	ENSDARG00000053362	2319.81	3686.03	0.629352	-0.668061
436769	436769	homer1	homer homolog 1 (Drosophila)	ENSDARG00000018108	433.743	689.229	0.629316	-0.668143
553559	553559	pacsin1a	protein kinase C and casein kinase substrate in neurons 1a	MGC109968|zgc:109968	332.906	529.107	0.629183	-0.668447
793996	793996	scn8ab	sodium channel, voltage-gated, type VIII, alpha b	ENSDARG00000018032	287.527	457.069	0.629066	-0.668717
572466	572466	sytl2	synaptotagmin-like 2		759.765	1207.83	0.629033	-0.668792
492344	492344	cyp1d1	cytochrome P450, family 1, subfamily D, polypeptide 1	ENSDARG00000035569	520.197	827.014	0.629006	-0.668854
797348	797348	pkib	protein kinase (cAMP-dependent, catalytic) inhibitor beta	ENSDARG00000053110	467.256	742.899	0.628964	-0.668951
565164	565164	LOC565164	amyloid beta A4 precursor protein-binding family B member 1-like		219.743	349.426	0.62887	-0.669166
799244	799244	wu:fk30a05	wu:fk30a05	fk30a05	600.536	955.114	0.628758	-0.669422
751630	751630	zgc:153713	zgc:153713		966.108	1536.6	0.628729	-0.66949
559900	559900	fam98a	family with sequence similarity 98, member A		3410.68	5424.82	0.628719	-0.669514
58052	58052	hoxb5b	homeo box B5b	ENSDARG00000054030	4834.99	7690.57	0.628691	-0.669577
402796	402796	cdkn3	cyclin-dependent kinase inhibitor 3	ENSDARG00000039130	684.857	1089.45	0.628628	-0.669721
751654	751654	hmx4	H6 family homeobox 4	ENSDARG00000007941	1495.73	2379.86	0.628495	-0.670027
798564	798564	sfrp1b	secreted frizzled-related protein 1b	ENSDARG00000057678	515.051	819.58	0.628432	-0.670171
323487	323487	zc4h2	zinc finger, C4H2 domain containing	ENSDARG00000015314	21528.7	34267	0.628262	-0.670562
117604	117604	ywhag1	3-monooxygenase/tryptophan 5-monooxygenase activation protein, gamma polypeptide 1	ENSDARG00000067626	2740.46	4362.98	0.628117	-0.670896
280648	280648	rdh8	retinol dehydrogenase 8	ENSDARG00000028048	725.536	1155.36	0.627975	-0.671221
393724	393724	rpe65a	retinal pigment epithelium-specific protein 65a	ENSDARG00000007480	441.125	702.468	0.627965	-0.671245
553178	553178	cryba4	crystallin, beta A4	ENSDARG00000024548	35127.5	55945.8	0.627885	-0.671427
100006257	100006257	LOC100006257	centrin-1-like		604.264	962.935	0.627523	-0.672259
492790	492790	katnal1	katanin p60 subunit A-like 1		677.596	1079.84	0.627498	-0.672316
100006310	100006310	sprn2	shadow of prion protein 2	MGC123052|PrP-rel-1|Sho2|sprnb|wu:fj12d11|zgc:123052	722.893	1152.06	0.627476	-0.672368
557472	557472	wu:fj55b04	wu:fj55b04	fj55b04	5149.71	8211.03	0.627169	-0.673073
569430	569430	zgc:158346	zgc:158346	ENSDARG00000062251	578.282	922.177	0.627084	-0.67327
550502	550502	adss	adenylosuccinate synthase	AdSS 2|zgc:110327	1519.11	2423.33	0.626867	-0.673768
414272	414272	rgma	RGM domain family, member A	ENSDARG00000012248	8849.65	14117.4	0.62686	-0.673784
445072	445072	fam122b	family with sequence similarity 122B	zgc:91872	1403.35	2238.9	0.626803	-0.673915
791170	791170	zgc:158791	zgc:158791	wu:fa08e04	392.133	625.69	0.626721	-0.674105
393155	393155	zgc:56005	zgc:56005	MGC56005	5230.72	8349.99	0.626434	-0.674765
567500	567500	ctnna2	catenin (cadherin-associated protein), alpha 2	bZ1H10.1|catna2l|im:5410539|si:rp71-1h10.1	2011.68	3211.54	0.626391	-0.674865
100101649	100101649	zgc:165647	zgc:165647	ENSDARG00000075222	3932.07	6277.9	0.626335	-0.674993
553226	553226	tmem198a	transmembrane protein 198a	si:rp71-68g1.6	4016.09	6413.45	0.626198	-0.675308
570683	570683	cacna1sa	calcium channel, voltage-dependent, L type, alpha 1S subunit, a	ENSDARG00000029457	1110.7	1773.79	0.626176	-0.67536
30093	30093	elk4	ELK4, ETS-domain protein	ENSDARG00000077092	279.13	445.915	0.625972	-0.675831
555196	555196	ca4a	carbonic anhydrase IV a	ENSDARG00000043589	187.85	300.101	0.625956	-0.675868
568868	568868	il1rapl1a	interleukin 1 receptor accessory protein-like 1a	ENSDARG00000062045	1539.19	2459.26	0.625874	-0.676057
393928	393928	zgc:66299	zgc:66299	Kns2|MGC66299|klc1a	2767.15	4421.53	0.625835	-0.676146
100003170.chr22.1	100003170	mark1	MAP/microtubule affinity-regulating kinase 1	ENSDARG00000055343	162.579	259.813	0.625753	-0.676334
555222	555222	LOC555222	hypothetical LOC555222		1142.81	1826.91	0.625544	-0.676816
553439	553439	zgc:136338	zgc:136338	ENSDARG00000077357	186.861	298.721	0.625539	-0.676829
386951.chr18.2	386951	idh2	isocitrate dehydrogenase 2 (NADP+), mitochondrial	wu:fb33c06|wu:fk31e05|wu:fq43b01|zgc:55485	7173.56	11468.2	0.625519	-0.676874
553166	553166	dpysl3	dihydropyrimidinase-like 3	ENSDARG00000002587	15283.9	24440.3	0.625359	-0.677243
100537780	100537780	LOC100537780	guanine nucleotide-binding protein G(I)/G(S)/G(T) subunit beta-1-like		1641.35	2625.89	0.625065	-0.677921
393322	393322	tnfaip8l3	tumor necrosis factor, alpha-induced protein 8-like 3	ENSDARG00000088709	751.849	1203.16	0.624897	-0.678309
436796	436796	rgs17	regulator of G-protein signaling 17	ENSDARG00000039435	349.163	558.762	0.624886	-0.678334
449797	449797	tspan13b	tetraspanin 13b	ENSDARG00000070479	945.112	1512.49	0.624873	-0.678366
324089	324089	det1	de-etiolated homolog 1 (Arabidopsis)	ENSDARG00000006145	594.145	951.01	0.624752	-0.678645
793830	793830	LOC793830	novel protein similar to human and mouse spermatogenesis associated 7 (SPATA7)		623.872	998.683	0.624695	-0.678776
792853	792853	chgb	chromogranin B	si:ch73-355e4.2|si:cu075930.2	922.82	1477.73	0.624487	-0.679256
373866	373866	cbr1	carbonyl reductase 1	ENSDARG00000036587	918.73	1471.38	0.624401	-0.679456
794623	794623	cplx3b	complexin 3b	si:ch1073-122j16.1	141.494	226.626	0.62435	-0.679573
559746	559746	xirp2a	xin actin-binding repeat containing 2a	sb:cb1045|wu:fc12g12|xirp2	1280.22	2050.82	0.624246	-0.679814
353222	353222	gnrh2	gonadotropin-releasing hormone 2	ENSDARG00000044754	118.021	189.065	0.624234	-0.679841
30144	30144	wnt8b	wingless-type MMTV integration site family, member 8b	ENSDARG00000006911	100.408	160.864	0.624181	-0.679963
394032	394032	irx2a	iroquois homeobox protein 2, a	ENSDARG00000001785	1670.19	2676.04	0.624129	-0.680084
553326	553326	LOC553326	hypothetical protein LOC553326		6760.99	10833.4	0.624088	-0.680178
560609	560609	tshr	thyroid stimulating hormone receptor		708.684	1136.04	0.62382	-0.680797
560627	560627	LOC560627	cytosolic 5'-nucleotidase 1A-like		186.138	298.444	0.623696	-0.681086
100141337	100141337	zgc:175139	zgc:175139		201.767	323.519	0.623664	-0.681159
565888	565888	si:dkey-81j5.3	si:dkey-81j5.3		1405.65	2254.13	0.623587	-0.681338
415180	415180	cbx1b	chromobox homolog 1b (HP1 beta homolog Drosophila)	zgc:86924	4015.41	6440.52	0.623461	-0.681629
436811	436811	ppp1r1c	protein phosphatase 1, regulatory (inhibitor) subunit 1C	ENSDARG00000038941	233.417	374.391	0.623457	-0.681639
58051	58051	hoxa1a	homeo box A1a	ENSDARG00000057721	124.926	200.39	0.623415	-0.681736
445034	445034	crygn2	crystallin, gamma N2	ENSDARG00000030411	29919.8	48016.9	0.623108	-0.682445
559084	559084	LOC559084	uncharacterized protein KIAA0240-like		526.708	845.442	0.622997	-0.682702
259187	259187	bbs2	Bardet-Biedl syndrome 2	ENSDARG00000041621	1419.63	2278.74	0.62299	-0.68272
393695	393695	zgc:73124	zgc:73124	ENSDARG00000020798	1983.41	3183.98	0.622934	-0.68285
100535819	100535819	LOC100535819	hypothetical protein LOC100535819		386.581	620.633	0.622882	-0.682969
140428	140428	gnat1	guanine nucleotide binding protein (G protein), alpha transducing activity polypeptide 1	ENSDARG00000044199	158.915	255.132	0.622874	-0.682987
572060	572060	LOC572060	Ras-related protein Rab-33B-like	ENSDARG00000052290	364.86	585.769	0.622874	-0.682988
571349	571349	zgc:153573	zgc:153573	ENSDARG00000019405	227.363	365.09	0.622758	-0.683256
436859	436859	cryba1b	crystallin, beta A1b	ENSDARG00000053875	51272.2	82344	0.622659	-0.683486
554088	554088	styx	serine/threonine/tyrosine interacting protein	ENSDARG00000057699	926.974	1489.07	0.622517	-0.683814
323266	323266	cd99l2	CD99 antigen-like 2	cb969|fb93g04|mic2l1|wu:fb93g04	31534.1	50658.1	0.622488	-0.683883
561882	561882	si:dkey-265c15.2	si:dkey-265c15.2	fe01b06|si:ch211-243o19.5|wu:fe01b06	961.388	1544.46	0.622474	-0.683914
100536103	100536103	LOC100536103	hypothetical LOC100536103		1465.67	2354.7	0.622445	-0.683982
406364	406364	elmo1	engulfment and cell motility 1 (ced-12 homolog, C. elegans)	im:7151147|wu:fq24e08|zgc:85612	4822.86	7748.61	0.622417	-0.684048
436903	436903	bpgm	2,3-bisphosphoglycerate mutase	ENSDARG00000070826	1345.79	2162.25	0.622401	-0.684084
30712	30712	snap25a	synaptosome-associated protein 25a	ENSDARG00000020609	9840.5	15816.6	0.622161	-0.684639
100003572	100003572	tnnt3b	troponin T3b, skeletal, fast	ENSDARG00000068457	167473	269199	0.622116	-0.684744
797445	797445	si:ch211-251d10.5	si:ch211-251d10.5	wu:fi22b07|wu:fk35a11	3822.65	6144.76	0.622099	-0.684783
100000256	100000256	crygm2d12	crystallin, gamma M2d12	ENSDARG00000069801	15390	24740.5	0.622059	-0.684876
494074	494074	ttc26	tetratricopeptide repeat domain 26	ENSDARG00000012039	1322.23	2126.16	0.621889	-0.685272
492356	492356	mybpc1	myosin binding protein C, slow type	ENSDARG00000045560	196.747	316.433	0.621763	-0.685562
406446.chr8.1	406446	zgc:85787	zgc:85787		3053.02	4910.48	0.621736	-0.685626
393794	393794	tfap2e	transcription factor AP-2 epsilon	ENSDARG00000008861	2109.09	3392.36	0.621716	-0.685673
100333973	100333973	LOC100333973	CUGBP Elav-like family member 3-like		938.779	1510.46	0.621517	-0.686134
393146	393146	slmapb	sarcolemma associated protein b	ENSDARG00000020764	473.735	762.411	0.621364	-0.686489
562064	562064	zgc:165373	zgc:165373	MGC165373	2042.49	3287.35	0.621319	-0.686594
393564	393564	nr2f1b	nuclear receptor subfamily 2, group F, member 1b	ENSDARG00000017168	2429.82	3911	0.621278	-0.686688
553712	553712	zgc:112332	zgc:112332	ENSDARG00000058966	327.259	526.861	0.621148	-0.686992
555590	555590	nova1	neuro-oncological ventral antigen 1	ENSDARG00000020178	1228.14	1977.25	0.621132	-0.687028
100000769	100000769	cryaa	crystallin, alpha A	ENSDARG00000053502	4780.36	7696.59	0.621101	-0.6871
492490	492490	zgc:103663	zgc:103663	fj45h10|slc6a1|wu:fj45h10|wu:fq41d04	4512.3	7266.75	0.620952	-0.687447
794616	794616	LOC794616	chemokine CCL-C10b		1512.66	2436.31	0.620881	-0.687612
550249	550249	tnni2b.1	troponin I, skeletal, fast 2b.1	ENSDARG00000035958	2942.71	4740.28	0.620789	-0.687825
565913	565913	kif19	kinesin family member 19		355.767	573.215	0.620652	-0.688143
573644	573644	cldn15a	claudin 15a	ENSDARG00000036463	460.779	742.463	0.620609	-0.688244
100321914	100321914	si:dkeyp-44a8.2	si:dkeyp-44a8.2		8366.64	13483.3	0.620519	-0.688454
560145	560145	col27a1b	collagen, type XXVII, alpha 1b	ENSDARG00000028236	215.777	347.756	0.620486	-0.68853
553590.chr2.1	553590	zgc:110158	zgc:110158	MGC110158	1946.51	3137.25	0.620451	-0.68861
100534920	100534920	LOC100534920	myomegalin-like		933.288	1504.37	0.620384	-0.688766
100002455	100002455	LOC100002455	phytanoyl-CoA hydroxylase-interacting protein-like		303.672	489.552	0.620307	-0.688947
403143	403143	sarm1	sterile alpha and TIR motif containing 1	ENSDARG00000010610	1271.63	2050.12	0.62027	-0.689032
556453	556453	LOC556453	zinc finger homeobox protein 4-like		3064.37	4940.57	0.620246	-0.689087
564815	564815	slc5a9	solute carrier family 5 (sodium/glucose cotransporter), member 9	ENSDARG00000005518	420.929	678.654	0.620241	-0.6891
100038773	100038773	rfx1a	regulatory factor X, 1a (influences HLA class II expression)	ENSDARG00000005883	824.29	1329.09	0.620192	-0.689213
790930	790930	zgc:158375	zgc:158375	nell2	2391.83	3856.73	0.62017	-0.689264
436870	436870	syn2a	synapsin IIa	ENSDARG00000045945	2540.32	4096.32	0.620147	-0.689319
403005	403005	zgc:77409	zgc:77409		2444.09	3941.48	0.620094	-0.689441
553723	553723	zgc:112384	zgc:112384	MGC112384	623.406	1005.41	0.620051	-0.689542
751724	751724	zgc:153278	zgc:153278	KCTD2|MGC153278	305.209	492.3	0.619966	-0.689739
562018	562018	sh3pxd2aa	SH3 and PX domains 2Aa	ENSDARG00000060148	198.739	320.645	0.619811	-0.690099
353363	353363	anxa6	annexin A6	ENSDARG00000013335	3392.5	5474.65	0.619674	-0.690418
100001337	100001337	smyhc3	slow myosin heavy chain 3	ENSDARG00000045242	909.477	1467.78	0.619625	-0.690532
393547	393547	glipr1b	GLI pathogenesis-related 1b	ENSDARG00000030078	335.565	541.589	0.619594	-0.690606
570321	570321	si:dkeyp-117h8.2	si:dkeyp-117h8.2		201.863	325.813	0.619568	-0.690665
58057	58057	pou4f1	POU domain, class 4, transcription factor 1		1148.38	1853.77	0.619483	-0.690863
100307104	100307104	caly	calcyon neuron-specific vesicular protein	si:dkeyp-80c12.9	3287.54	5307.92	0.619365	-0.691139
561144	561144	jazf1a	JAZF zinc finger 1a	si:ch211-204j16.1	614.29	991.838	0.619345	-0.691186
793842	793842	si:dkeyp-72g9.4	si:dkeyp-72g9.4	sb:cb1022	1760.3	2842.81	0.61921	-0.691499
792588	792588	znf319	zinc finger protein 319		706.213	1140.62	0.619149	-0.691641
246222	246222	tbx15	T-box 15	ENSDARG00000002582	1838.58	2970.38	0.61897	-0.692059
323481	323481	wu:fb99e06	wu:fb99e06		921.871	1489.41	0.618952	-0.6921
368889	368889	si:ch211-101n13.9	si:ch211-101n13.9	si:zc101n13.9	299.805	484.41	0.618908	-0.692204
791154	791154	zgc:158741	zgc:158741	wu:fb77g03	728.906	1178.24	0.618637	-0.692834
246091	246091	mab21l1	mab-21-like 1	ENSDARG00000055089	14280.2	23085.2	0.618585	-0.692955
335789	335789	crygmx	crystallin, gamma MX	ENSDARG00000053862	5011.28	8106.03	0.618217	-0.693815
100148274	100148274	LOC100148274	hypothetical protein LOC100148274		1798.86	2909.88	0.618192	-0.693873
30635	30635	six3a	sine oculis homeobox homolog 3a	ENSDARG00000058008	1609.58	2604.28	0.618052	-0.6942
798289	798289	pdzrn4	PDZ domain containing ring finger 4	ENSDARG00000045687	1582.94	2561.61	0.617946	-0.694448
792194	792194	snai1b	snail homolog 1b (Drosophila)	sna2|snail2	415.054	671.683	0.617932	-0.69448
555376	555376	zgc:153333	zgc:153333	ENSDARG00000006926	205.576	332.809	0.617699	-0.695024
777747	777747	zgc:153615	zgc:153615	ENSDARG00000038981	896.024	1450.67	0.617662	-0.69511
445092	445092	olfm1b	olfactomedin 1b	ENSDARG00000014053	1793.57	2904.07	0.617605	-0.695245
100073332	100073332	zgc:165626	zgc:165626	ENSDARG00000019945	365.072	591.259	0.617447	-0.695612
795038	795038	si:dkey-1o2.1	si:dkey-1o2.1	fj67a11|wu:fj67a11	1069.99	1733	0.617419	-0.695678
767643	767643	eml1	echinoderm microtubule associated protein like 1	ENSDARG00000042840	2126.81	3444.87	0.617385	-0.695757
368211	368211	ptn	pleiotrophin	zHBNF|zgc:111787	3115.01	5047.01	0.617198	-0.696194
566868.chr24.4	566868	scn12ab	sodium channel, voltage gated, type XII, alpha b	zscn5a	366.998	594.689	0.617127	-0.696362
30463	30463	lhx1a	LIM homeobox 1a	LHX1|lim1|wu:fe25d04|wu:fj36b06	6144.53	9958.04	0.617042	-0.696559
566086	566086	kif5aa	kinesin family member 5A, a	ENSDARG00000005470	4431.21	7181.85	0.617001	-0.696654
541370	541370	gnb2	guanine nucleotide binding protein (G protein), beta polypeptide 2	im:7138539|zgc:113357	1931.11	3130.67	0.616836	-0.697042
406556.chr21.1	406556	zgc:77377	zgc:77377	jmy	518.164	840.111	0.61678	-0.697171
393682	393682	lin7a	lin-7 homolog A (C. elegans)	MGC73090|lin7b|zgc:73090	1781.51	2888.53	0.616752	-0.697237
793819	793819	cd40lg	CD40 ligand		178.058	288.707	0.616743	-0.697258
100334453	100334453	kcnc1b	potassium voltage-gated channel, Shaw-related subfamily, member 1b	ENSDARG00000032959	129.058	209.372	0.616406	-0.698048
558933	558933	LOC558933	uncharacterized protein KIAA0408-like		723.084	1173.51	0.616174	-0.698589
403001	403001	cfl2	cofilin 2 (muscle)	MGC77288|zgc:77288	7855.02	12748.1	0.61617	-0.698599
562075	562075	zgc:154046	zgc:154046	ENSDARG00000016545	1136.16	1844.04	0.616124	-0.698708
564052	564052	lingo2	leucine rich repeat and Ig domain containing 2		568.034	921.997	0.616092	-0.698783
557637	557637	si:dkey-39a18.1	si:dkey-39a18.1	ENSDARG00000045669	112.319	182.347	0.615961	-0.69909
556807	556807	LOC556807	neural-cadherin-like		719.622	1168.39	0.615909	-0.699211
797503	797503	hmx1	H6 homeo box 1	ENSDARG00000095651	729.596	1184.67	0.615865	-0.699313
791696	791696	accn2b	amiloride-sensitive cation channel 2 b	ENSDARG00000008329	150.476	244.348	0.615825	-0.699407
555584	555584	prr5	proline rich 5 (renal)		1497.87	2432.31	0.615822	-0.699414
100009619	100009619	defbl1	defensin, beta-like 1	db-1	3469.77	5636.54	0.615585	-0.69997
386723	386723	fli1b	friend leukemia integration 1b	ENSDARG00000040080	439.402	713.956	0.615447	-0.700293
335134	335134	heyl	hairy/enhancer-of-split related with YRPW motif-like	ENSDARG00000055798	194.268	315.729	0.615299	-0.700641
100034610	100034610	adat2	adenosine deaminase, tRNA-specific 2, TAD2 homolog (S. cerevisiae)	deadc1|si:ch211-157l15.2	205.105	333.351	0.615281	-0.700683
570033	570033	slco5a1	solute carrier organic anion transporter family, member 5A1	si:dkey-7l6.4	1475.72	2398.46	0.61528	-0.700686
795516	795516	wu:fj46d11	wu:fj46d11	fj46d11	1489.89	2421.54	0.615268	-0.700714
767807	767807	zgc:153739	zgc:153739	ENSDARG00000060072	184.082	299.336	0.614967	-0.70142
567408	567408	im:7152756	im:7152756		197.054	320.467	0.614895	-0.701588
436863	436863	zgc:92715	zgc:92715	ENSDARG00000042448	530.436	862.726	0.614837	-0.701723
559698	559698	sypa	synaptophysin a	ENSDARG00000042974	2526.7	4109.83	0.614795	-0.701822
564151	564151	LOC564151	claspin-like		490.198	797.626	0.614571	-0.702348
555705	555705	zgc:158666	zgc:158666	ENSDARG00000038788	157.326	256.019	0.614507	-0.702499
402958	402958	ppapdc3	phosphatidic acid phosphatase type 2 domain containing 3	ENSDARG00000075020	1857.68	3023.32	0.614449	-0.702634
556822	556822	si:dkey-267i17.5	si:dkey-267i17.5	im:7152528|wu:fd19g03	877.944	1429.04	0.614358	-0.702849
561295	561295	sema5a	sema domain, seven thrombospondin repeats (type 1 and type 1-like), transmembrane domain (TM) and short cytoplasmic domain, (semaphorin) 5A	fa95e03|wu:fa95e03	721.654	1174.72	0.61432	-0.702937
404209	404209	cnr1	cannabinoid receptor 1	ENSDARG00000009020	121.195	197.31	0.614238	-0.703131
561786	561786	si:ch211-222g5.3	si:ch211-222g5.3	ENSDARG00000090963	606.36	987.175	0.614237	-0.703132
567942	567942	si:dkey-22l11.1	si:dkey-22l11.1	ENSDARG00000057942	103.733	168.883	0.61423	-0.703148
100000175	100000175	zgc:162402	zgc:162402	ENSDARG00000091148	25043.7	40774.2	0.614203	-0.703212
335551	335551	zgc:73062	zgc:73062	ENSDARG00000044719	2903.33	4727.95	0.614078	-0.703507
30747	30747	tie2	endothelium-specific receptor tyrosine kinase 2	ENSDARG00000028663	417.658	680.186	0.614034	-0.703609
445029	445029	tnni2b.2	troponin I, skeletal, fast 2b.2	ENSDARG00000029995	5381.44	8765.05	0.613965	-0.703771
393892	393892	bzw2	basic leucine zipper and W2 domains 2	ENSDARG00000035918	2529.73	4120.43	0.61395	-0.703808
548345	548345	nalcn	sodium leak channel, non-selective	ENSDARG00000001835	646.943	1053.82	0.613905	-0.703914
767803	767803	zgc:153063	zgc:153063	MGC153063	275.817	449.429	0.613705	-0.704382
494089	494089	kcnip1b	Kv channel interacting protein 1 b	ENSDARG00000034808	739.006	1204.66	0.613458	-0.704964
325686	325686	parvb	parvin, beta	ENSDARG00000019117	2429.5	3960.47	0.613437	-0.705012
571871	571871	wu:fc10d10	wu:fc10d10	fc10d10	705.483	1150.27	0.613318	-0.705292
100006857.chr11.2	100006857	LOC100006857	engulfment and cell motility protein 2		174.022	283.848	0.613081	-0.70585
100537426	100537426	LOC100537426	zinc finger protein 644-like		358.193	584.29	0.61304	-0.705948
795950	795950	cyb5d2	cytochrome b5 domain containing 2	ENSDARG00000061006	348.085	568.07	0.61275	-0.706631
100148604	100148604	LOC100148604	fizzy-related protein homolog		1190.31	1942.68	0.612715	-0.706711
560064	560064	tmcc2	transmembrane and coiled-coil domain family 2	ENSDARG00000046007	934.685	1525.64	0.612652	-0.70686
564875	564875	zgc:171765	zgc:171765	ENSDARG00000057032	375.479	612.925	0.612602	-0.706979
378728	378728	siah2l	seven in absentia homolog 2 (Drosophila)-like	ENSDARG00000044381	2532.31	4133.89	0.612574	-0.707045
334144	334144	wu:fi33f01	wu:fi33f01	fi33f01|wu:fc76h02	189.97	310.217	0.612379	-0.707503
664748	664748	shox	short stature homeobox	MGC123182|si:ch211-134k13.1|zgc:123182	4296.97	7017.08	0.612359	-0.70755
393957	393957	stk38l	serine/threonine kinase 38 like	MGC55777|zgc:55777	536.92	877.23	0.612063	-0.708248
100005116	100005116	arhgap24	Rho GTPase activating protein 24		215.402	352.029	0.611888	-0.708661
555134	555134	st8sia2	ST8 alpha-N-acetyl-neuraminide alpha-2,8-sialyltransferase 2	cb394|id:ibd5161|siat8	523.276	855.219	0.611862	-0.708721
751729	751729	hnrnpa3	heterogeneous nuclear ribonucleoprotein A3	ENSDARG00000059351	598.748	978.802	0.611715	-0.709068
494532	494532	foxo3a	forkhead box O3A	ENSDARG00000023058	3681.85	6019.05	0.611698	-0.709107
797201	797201	si:ch211-197k23.4	si:ch211-197k23.4	ENSDARG00000039430	2806.12	4588.31	0.61158	-0.709386
492608	492608	fmnl2b	formin-like 2b	im:7143207	5753.5	9409.17	0.611478	-0.709627
777641	777641	scg2b	secretogranin II (chromogranin C), b	ENSDARG00000038574	3210.43	5251.35	0.611352	-0.709925
554269	554269	col4a1	collagen, type IV, alpha 1	col4a5|fj65e07|im:7157877|si:ch211-174g17.1|wu:fj65e07	1732.7	2835.92	0.610984	-0.710794
100037318	100037318	zgc:162213	zgc:162213	ENSDARG00000079397	110.283	180.506	0.610965	-0.710838
792513	792513	LOC792513	collagen alpha-1(XXI) chain-like		1359.55	2225.87	0.610795	-0.711241
563732	563732	uts1	urotensin 1	ENSDARG00000014927	193.348	316.576	0.610747	-0.711352
560290	560290	patz1	POZ (BTB) and AT hook containing zinc finger 1		779.707	1277.09	0.610536	-0.711851
560420.chr7.2	560420	nrxn2b	neurexin 2b		137.8	225.706	0.610529	-0.711869
436617	436617	rxrgb	retinoid X receptor, gamma b	ENSDARG00000004697	701	1148.25	0.610492	-0.711955
566891	566891	crybb1l3	crystallin, beta B1, like 3	ENSDARG00000007655	1039.28	1702.45	0.61046	-0.712032
445061	445061	dnajb4	DnaJ (Hsp40) homolog, subfamily B, member 4	ENSDARG00000038978	401.143	657.163	0.610416	-0.712134
557661	557661	sox14	SRY-box containing gene 14	ENSDARG00000070929	1761.36	2885.77	0.61036	-0.712268
557259	557259	LOC557259	alpha-1B-adrenergic receptor-like		1108.95	1817.18	0.610258	-0.712509
553527	553527	LOC553527	hypothetical protein LOC553527		1465.04	2400.8	0.610231	-0.712573
570094	570094	zgc:165621	zgc:165621	ENSDARG00000025034	906.88	1487.22	0.609781	-0.713637
564470	564470	ltk	leukocyte tyrosine kinase	ENSDARG00000042861	267.706	439.029	0.609769	-0.713666
393897	393897	vldlr	very low density lipoprotein receptor	ENSDARG00000006257	3444.77	5649.34	0.609764	-0.713677
100037349	100037349	mlycd	malonyl-CoA decarboxylase	ENSDARG00000068779	101.995	167.272	0.609752	-0.713706
100001914	100001914	ube2d4	ubiquitin-conjugating enzyme E2D 4 (putative)	ENSDARG00000015057	438.485	719.353	0.609555	-0.714171
436969	436969	zgc:92630	zgc:92630		768.663	1261.03	0.609554	-0.714174
492345	492345	hmgn3	high mobility group nucleosomal binding domain 3	ENSDARG00000036754	9176.73	15058	0.609424	-0.714482
550548	550548	stmn1b	stathmin 1b	ENSDARG00000033655	30177.8	49525.5	0.609338	-0.714686
436585	436585	hic1	hypermethylated in cancer 1	ENSDARG00000055493	397.167	651.866	0.609277	-0.714829
353154	353154	sp5	Sp5 transcription factor	ENSDARG00000076571	721.194	1184.01	0.609111	-0.715223
394170	394170	nme4	non-metastatic cells 4, protein expressed in	ENSDARG00000088390	392.156	644.28	0.608673	-0.716261
570960	570960	zgc:158824	zgc:158824		945.751	1553.98	0.608601	-0.716432
436658	436658	zgc:92052	zgc:92052		2803.84	4607.98	0.608474	-0.716733
568616	568616	smyd2b	SET and MYND domain containing 2b	ENSDARG00000005629	1374.91	2259.97	0.608374	-0.716968
541377	541377	pid1	phosphotyrosine interaction domain containing 1	wu:fb36h10|zgc:113478	955.071	1570.07	0.608298	-0.71715
572372	572372	zgc:194261	zgc:194261	zgc:194299	772.549	1270.05	0.608281	-0.71719
550270	550270	camk4	calcium/calmodulin-dependent protein kinase IV	ENSDARG00000005372	260.568	428.371	0.608277	-0.7172
445123	445123	zgc:100906	zgc:100906		1411.65	2321.38	0.608108	-0.717601
553679	553679	sncgb	synuclein, gamma b (breast cancer-specific protein 1)	MGC112131|sncg|zgc:112131	3666.28	6030.6	0.607945	-0.717986
554050	554050	itgbl1	integrin, beta-like 1	ENSDARG00000040985	1842	3030.2	0.607881	-0.718139
572079	572079	LOC572079	MAGUK p55 subfamily member 3-like		720.027	1184.5	0.607872	-0.718161
563182	563182	olfm3a	olfactomedin 3a	ENSDARG00000071493	226.418	372.479	0.60787	-0.718166
561041	561041	mmp15a	matrix metallopeptidase 15a		724.341	1191.7	0.607819	-0.718286
556701	556701	cplx2	complexin 2		5227.46	8601.99	0.607704	-0.71856
554014	554014	pcdh1g30	protocadherin 1 gamma 30		2172.52	3575.03	0.607691	-0.71859
436720	436720	myoz1b	myozenin 1b	ENSDARG00000071445	15023.6	24726.3	0.607594	-0.718821
570693	570693	LOC570693	BTB/POZ domain-containing protein KCTD20-like		165.53	272.445	0.607573	-0.718871
30623	30623	six9	sine oculis homeobox homolog 9	MGC194500|si:dkey-149j18.3	111.608	183.784	0.60728	-0.719566
100007441	100007441	znf644	zinc finger protein 644	fi40c02|si:ch211-83f14.4|wu:fi40c02	1276.07	2102.05	0.607058	-0.720093
436925	436925	cacnb1	calcium channel, voltage-dependent, beta 1 subunit	zgc:91982	449.171	739.978	0.607006	-0.720218
100073331	100073331	birc7	baculoviral IAP repeat-containing 7	zgc:165605	829.852	1367.25	0.60695	-0.720351
406646	406646	tmem59l	transmembrane protein 59-like	ENSDARG00000003655	6178.1	10180.3	0.606868	-0.720545
556086	556086	nsd1a	nuclear receptor binding SET domain protein 1a		629.905	1038.22	0.606715	-0.720908
568052	568052	celf5	cugbp, Elav-like family member 5	ENSDARG00000071375	156.584	258.086	0.606712	-0.720916
449991	449991	kctd15a	potassium channel tetramerisation domain containing 15a	fa02e12|kctd15l|wu:fa02e12|zgc:103747	3997.29	6588.5	0.606707	-0.720927
394084	394084	msi2b	musashi homolog 2b (Drosophila)	MGC174035|MGC63812|msi2|zgc:174035|zgc:63812	1687.14	2781.9	0.606473	-0.721485
100001552	100001552	pcyt1ba	phosphate cytidylyltransferase 1, choline, beta a	pcyt1b	139.713	230.37	0.606471	-0.721488
394177	394177	zgc:56685	zgc:56685	ENSDARG00000013224	3739.99	6167.69	0.606384	-0.721697
100332911	100332911	gpam	glycerol-3-phosphate acyltransferase, mitochondrial		1296.97	2139.5	0.606203	-0.722128
678512	678512	figf	c-fos induced growth factor	ENSDARG00000056624	139.589	230.294	0.606133	-0.722295
797252	797252	emid1	EMI domain containing 1	si:ch211-149d1.5	508.497	838.999	0.606076	-0.72243
403003	403003	fgf13b	fibroblast growth factor 13b	ENSDARG00000056633	1507.36	2487.68	0.605927	-0.722783
559380	559380	kbtbd12	kelch repeat and BTB (POZ) domain containing 12	ENSDARG00000001882	544.387	898.542	0.605856	-0.722953
571836	571836	tmem56a	transmembrane protein 56a		934.108	1542	0.605775	-0.723145
64269	64269	atp1b2a	ATPase, Na+/K+ transporting, beta 2a polypeptide	ENSDARG00000013605	6853.72	11316.8	0.605623	-0.723507
497167	497167	nr6a1b	nuclear receptor subfamily 6, group A, member 1b	ENSDARG00000014480	223.331	368.821	0.605527	-0.723737
100005195	100005195	LOC100005195	novel protein similar to mouse microtubule-associated protein 7 (Mtap7)		645.438	1065.92	0.605525	-0.723742
550467	550467	zgc:112072	zgc:112072	ENSDARG00000015425	125.536	207.375	0.605356	-0.724144
565514	565514	LOC565514	monocarboxylate transporter 6-like		196.849	325.181	0.605352	-0.724154
100148595	100148595	LOC100148595	fibronectin type-III domain-containing protein C4orf31 homolog		268.081	442.912	0.605269	-0.724352
100004456	100004456	zgc:110625	zgc:110625	ENSDARG00000005377	111.601	184.403	0.605206	-0.724503
58140	58140	pbx3b	pre-B-cell leukemia transcription factor 3b	ENSDARG00000013615	4884.61	8071.96	0.605133	-0.724677
768130	768130	hmga1b	high mobility group AT-hook 1b	ENSDARG00000070951	3060.63	5057.82	0.605128	-0.724687
553702	553702	gdap1	ganglioside-induced differentiation-associated protein 1	ENSDARG00000058601	527.68	872.108	0.605063	-0.724843
550452	550452	grap2a	GRB2-related adaptor protein 2a	ENSDARG00000006468	154.407	255.237	0.604956	-0.725097
100332760	100332760	LOC100332760	RNA-binding protein MEX3B-like		2274.51	3760.44	0.604853	-0.725344
100319240	100319240	serp2	stress-associated endoplasmic reticulum protein family member 2	si:ch211-161h23.3	210.253	347.638	0.604806	-0.725457
792402	792402	kctd4	potassium channel tetramerisation domain containing 4	ENSDARG00000068691	629	1040.07	0.604769	-0.725544
767738	767738	abi1b	abl-interactor 1b	ENSDARG00000062991	248.055	410.195	0.604724	-0.725651
60638	60638	pax2b	paired box gene 2b	ENSDARG00000032578	319.023	527.608	0.604659	-0.725806
558671	558671	myom1a	myomesin 1a (skelemin)	ENSDARG00000061249	9239.35	15281.3	0.60462	-0.7259
335357	335357	syt4	synaptotagmin IV	ENSDARG00000036505	1523.11	2520.45	0.604301	-0.72666
555598	555598	aqp8b	aquaporin 8b	ENSDARG00000015512	478.921	792.525	0.604298	-0.726667
561183	561183	LOC561183	tyrosine-protein kinase transmembrane receptor ROR2-like		126.622	209.545	0.604269	-0.726736
799136	799136	mkxa	mohawk homeobox a	ENSDARG00000075450	2547.23	4216.01	0.60418	-0.72695
58138	58138	pbx1a	pre-B-cell leukemia transcription factor 1a	fi29e01|pbx1b|wu:fi29e01|zgc:55265	1471.69	2435.92	0.60416	-0.726996
393691	393691	calb2a	calbindin 2a	ENSDARG00000041062	1171.86	1939.78	0.60412	-0.727093
100002391	100002391	zgc:152930	zgc:152930	ENSDARG00000009046	417.154	690.637	0.604014	-0.727346
553257	553257	kbtbd5	kelch repeat and BTB (POZ) domain containing 5		1355.9	2245.28	0.603887	-0.72765
100332331	100332331	LOC100332331	hypothetical protein LOC100332331		235.274	389.784	0.603603	-0.728329
569666	569666	tox	thymocyte selection-associated high mobility group box	si:ch211-198j13.2	9867.86	16349.5	0.603558	-0.728435
30464.chr2.1	30464	rxrga	retinoid x receptor, gamma a	NR2B1|RXR|rxra|rxrg	294.708	488.52	0.603267	-0.729131
407661	407661	ncana	neurocan a	cspg3|cspg3l|ncan|ncanl	1464.39	2427.58	0.603233	-0.729214
570147	570147	add2	adducin 2 (beta)	si:dkey-202n14.5	994.68	1648.93	0.603227	-0.729227
100535551	100535551	LOC100535551	uncharacterized protein C16orf52 homolog B-like		1607.7	2665.23	0.603212	-0.729262
561231	561231	LOC561231	Slit-Robo GAP homolog family member (srgp-1)-like		321.003	532.27	0.603083	-0.729571
664761	664761	id4	inhibitor of DNA binding 4	ENSDARG00000045131	2355.94	3907.11	0.602987	-0.7298
550228	550228	golga7ba	golgin A7 family, member Ba	ENSDARG00000036295	1987.62	3296.88	0.602879	-0.73006
336959	336959	mpped2	metallophosphoesterase domain containing 2	ENSDARG00000034443	2288.82	3798.1	0.602622	-0.730675
402990	402990	rlbp1b	retinaldehyde binding protein 1b	ENSDARG00000045808	1245.97	2067.94	0.602517	-0.730926
562793	562793	LOC562793	hypothetical protein LOC562793		164.158	272.498	0.60242	-0.731157
556684	556684	slc15a2	solute carrier family 15 (H+/peptide transporter), member 2	ENSDARG00000032010	526.197	873.738	0.602236	-0.731599
445060	445060	b3gat2	beta-1,3-glucuronyltransferase 2 (glucuronosyltransferase S)	zgc:91925	656.209	1089.86	0.602103	-0.731917
325395	325395	mll5	myeloid/lymphoid or mixed-lineage leukemia 5 (trithorax homolog, Drosophila)	wu:fc74b02|zgc:64223	2328.21	3867.13	0.602051	-0.732042
431744	431744	zgc:91852	zgc:91852	ENSDARG00000036878	490.356	814.879	0.601753	-0.732756
368822	368822	arf3b	ADP-ribosylation factor 3b	ARF1|arf3|si:dz202l16.1	739.758	1229.5	0.601672	-0.732952
100149756	100149756	slc17a6b	solute carrier family 17 (sodium-dependent inorganic phosphate cotransporter), member 6b	VGLUT2.1|blu|si:packt73.2|si:packt90.2|si:xx-packt73.2|slc17a6|vglut2a	1881.91	3131.33	0.600993	-0.73458
558951	558951	LOC558951	G/T mismatch-specific thymine DNA glycosylase-like		515.064	858.125	0.600221	-0.736435
100004597	100004597	phf23b	PHD finger protein 23b	MGC110484|MGC174019|MGC66469|wu:fi23e08|zgc:110484|zgc:66469	2096.56	3493.16	0.600191	-0.736507
566219	566219	dpf1	D4, zinc and double PHD fingers family 1	ENSDARG00000053548	954.399	1590.34	0.600121	-0.736674
541522	541522	rufy3	RUN and FYVE domain containing 3	MGC158578|im:7148884|wu:fj64d11|zgc:110543	2700.78	4502.16	0.599884	-0.737244
798151	798151	pknox1.1	pbx/knotted 1 homeobox 1.1	ENSDARG00000078080	1078.78	1798.82	0.599715	-0.737651
436939	436939	slc1a1	solute carrier family 1 (neuronal/epithelial high affinity glutamate transporter, system Xag), member 1	EAAT3|SLC1A2a|zgc:91959	3133.5	5226.77	0.599511	-0.738142
561769	561769	wu:fq41a10	wu:fq41a10		15714.1	26211.5	0.599509	-0.738146
654446	654446	ripply1	ripply1	ENSDARG00000054103	267.477	446.248	0.599392	-0.738427
100006858	100006858	csnk1e	casein kinase 1, epsilon	ENSDARG00000045150	1378.89	2300.88	0.59929	-0.738674
570435	570435	fgf4	fibroblast growth factor 4	ENSDARG00000068095	505.082	842.975	0.599166	-0.738973
563441	563441	rasgrp3	RAS guanyl releasing protein 3 (calcium and DAG-regulated)	ENSDARG00000077864	163.222	272.446	0.599099	-0.739133
100536568	100536568	LOC100536568	hypothetical protein LOC100536568		131.71	219.872	0.59903	-0.739301
560062	560062	si:ch73-60i13.2	si:ch73-60i13.2	KIAA0029|R3HDM1|fk85b04|wu:fk85b04	305.258	509.605	0.599008	-0.739353
799806	799806	anxa2b	annexin A2b	ENSDARG00000053625	427.495	713.728	0.598961	-0.739466
100334546	100334546	LOC100334546	hypothetical protein LOC100334546		157.821	263.521	0.598892	-0.739632
323320	323320	actn3b	actinin alpha 3b	ENSDARG00000001431	16191.6	27041.1	0.598777	-0.739908
30181	30181	ptch2	patched 2	ptc-1|ptc1|ptch1	4459.71	7448.58	0.598733	-0.740016
100038781	100038781	trdn	triadin	si:dkey-72g4.2|zgc:162523	2313.8	3865.2	0.598624	-0.740277
567751	567751	ebf3	early B-cell factor 3	zgc:158829	8192.93	13687.2	0.598581	-0.740381
445124	445124	chst1	carbohydrate (keratan sulfate Gal-6) sulfotransferase 1	ENSDARG00000088593	906.853	1515.13	0.598532	-0.740499
100535638	100535638	LOC100535638	hypothetical protein LOC100535638		192.427	321.545	0.598446	-0.740707
554176	554176	cygb2	cytoglobin 2	ENSDARG00000070148	236.595	395.535	0.598165	-0.741384
407979	407979	cpe	carboxypeptidase E	ENSDARG00000055874	11866.3	19839.1	0.598129	-0.741472
394134	394134	mpp6b	membrane protein, palmitoylated 6b (MAGUK p55 subfamily member 6)	MGC55662|mpp6|zgc:55662	3401.79	5687.51	0.598116	-0.741503
556158	556158	nlgn2b	neuroligin 2b	nlgn2a	187.257	313.1	0.598075	-0.741601
791770	791770	dhrs11b	dehydrogenase/reductase (SDR family) member 11b	ENSDARG00000031299	681.098	1138.86	0.598054	-0.741653
100033772	100033772	mir205	microRNA 205	dre-mir-205	396.169	662.442	0.598042	-0.74168
81883	81883	nkx2.1b	NK2 homeobox 1b	ENSDARG00000019835	556.474	930.99	0.597723	-0.742451
559315	559315	ptger1b	prostaglandin E receptor 1, subtype EP1b	ENSDARG00000078605	131.942	220.752	0.597694	-0.74252
266721	266721	trh	thyrotropin-releasing hormone	ENSDARG00000006868	142.737	238.886	0.597511	-0.742963
568420	568420	tsc1b	tuberous sclerosis 1b		180.639	302.356	0.597439	-0.743137
550384	550384	zgc:112001	zgc:112001		281.937	472.067	0.597239	-0.743619
574003	574003	stxbp1a	syntaxin binding protein 1a	fj43h10|stxbp1|wu:fj36d12|wu:fj43h10|zgc:114171	7896.13	13228.3	0.596911	-0.744412
30070	30070	tbx4	T-box 4	ENSDARG00000030058	223.943	375.211	0.596847	-0.744566
368223	368223	gpm6aa	glycoprotein M6Aa	wu:fj36c01|zgc:77575	44220.4	74098.1	0.596782	-0.744723
798022	798022	nt5c1ba	5'-nucleotidase, cytosolic IB a	ENSDARG00000018153	159.306	266.952	0.596758	-0.744783
562665	562665	LOC562665	hypothetical protein LOC562665		3309.11	5547.72	0.596481	-0.745453
100126132	100126132	crygm2d11	crystallin, gamma M2d11	ENSDARG00000069827	6791.2	11385.9	0.596455	-0.745516
571909	571909	atl1	atlastin GTPase 1	ENSDARG00000060481	1726.46	2895.02	0.596356	-0.745755
100318317	100318317	ccdc57	coiled-coil domain containing 57		344.329	577.514	0.596226	-0.746069
393743	393743	fscn2	fascin homolog 2, actin-bundling protein, retinal (Strongylocentrotus purpuratus)	ENSDARG00000074396	209.301	351.054	0.596208	-0.746112
449937	449937	gatsl3	GATS protein-like 3		191.379	320.996	0.596204	-0.746122
393586	393586	zgc:63663	zgc:63663	ENSDARG00000012381	3626.82	6083.42	0.596181	-0.746177
100535786	100535786	LOC100535786	transcription elongation regulator 1-like		573.259	961.748	0.59606	-0.746471
445226	445226	zgc:100957	zgc:100957	ENSDARG00000038716	18494.5	31049.6	0.595645	-0.747475
606660	606660	aqp9a	aquaporin 9a	MGC112336|zgc:112336	304.198	510.783	0.595553	-0.747699
541390	541390	zgc:110155	zgc:110155	ENSDARG00000087803	1902.8	3195.14	0.595531	-0.747751
324416	324416	dpysl5a	dihydropyrimidinase-like 5a	ENSDARG00000011141	7402.59	12430.3	0.595529	-0.747757
436712	436712	tspan18b	tetraspanin 18b	ENSDARG00000015015	3257.9	5470.72	0.595517	-0.747786
405809	405809	lgals3bpb	lectin, galactoside-binding, soluble, 3 binding protein b	ENSDARG00000040528	305.163	512.629	0.595291	-0.748333
561525	561525	dync1i1	dynein, cytoplasmic 1, intermediate chain 1	ENSDARG00000060948	2222.34	3733.55	0.595235	-0.748469
30425	30425	pax2a	paired box gene 2a	PAXZF-B|Pax-2|cb378|noi|pax-b|pax2.1|pax2a1|pax[zf-b]|paxb	2011.14	3379.94	0.595024	-0.74898
494494	494494	zgc:92261	zgc:92261		492.566	827.841	0.595	-0.749038
794707	794707	syt11b	synaptotagmin XIb	MGC171637	2475.18	4160.21	0.594965	-0.749123
368476	368476	pcdh15a	protocadherin 15a	ENSDARG00000052232	186.579	313.63	0.594902	-0.749277
569012	569012	zgc:194665	zgc:194665	zgc:194696	760.583	1278.6	0.594855	-0.749391
368863	368863	fkbp3	FK506 binding protein 3		3179.15	5344.9	0.594801	-0.749522
567415	567415	nlgn3b	neuroligin 3b	ENSDARG00000062376	616.215	1036.83	0.594324	-0.750679
100535284	100535284	LOC100535284	ankyrin repeat and SOCS box protein 14-like		140.738	236.806	0.594317	-0.750695
336346	336346	sox4a	SRY-box containing gene 4a	ENSDARG00000004588	29035.2	48866.7	0.594171	-0.751051
114418	114418	crybb1	crystallin, beta B1	ENSDARG00000068507	61646.7	103758	0.594137	-0.751133
550256	550256	gng2	guanine nucleotide binding protein (G protein), gamma 2	ENSDARG00000056831	3641.85	6131.53	0.593956	-0.751573
406273.chr9.1	406273	chn1	chimerin (chimaerin) 1		1069.61	1801.38	0.593774	-0.752015
641583	641583	sspn	sarcospan (Kras oncogene-associated gene)	MGC123203|si:ch211-154h20.7|zgc:123203	768.818	1295.15	0.593612	-0.752409
100000981	100000981	si:dkey-24g18.2	si:dkey-24g18.2	ENSDARG00000018228	208.818	351.78	0.593604	-0.752428
100150452	100150452	LOC100150452	sodium- and chloride-dependent creatine transporter 1-like		470.451	792.587	0.593564	-0.752523
553801	553801	zgc:112221	zgc:112221	ENSDARG00000013813	605.13	1019.57	0.593513	-0.752649
100538040	100538040	LOC100538040	hypothetical protein LOC100538040		562.409	947.642	0.593482	-0.752723
259186	259186	pcdh10a	protocadherin 10a	ENSDARG00000054274	3291.82	5551.13	0.593001	-0.753894
402851	402851	oprl1	opiate receptor-like 1	ENSDARG00000071209	241.527	407.4	0.592851	-0.75426
30657	30657	arx	aristaless related homeobox	phox2a	993.489	1676.1	0.592738	-0.754535
394091	394091	sh3gl2	SH3-domain GRB2-like 2	ENSDARG00000023600	1210.67	2042.7	0.592683	-0.754666
497284	497284	zgc:92612	zgc:92612		385.247	650.014	0.592675	-0.754686
100334230	100334230	LOC100334230	uncharacterized protein C8orf41 homolog		770.439	1300.11	0.592596	-0.75488
30464.chr2.2	30464	rxrga	retinoid x receptor, gamma a	NR2B1|RXR|rxra|rxrg	249.569	421.207	0.59251	-0.75509
564147	564147	glsa	glutaminase a	glsl	494.897	835.477	0.592353	-0.755471
560339	560339	tfpi2	tissue factor pathway inhibitor 2	ENSDARG00000061351	232.655	393.128	0.591804	-0.756808
327510	327510	rhoq	ras homolog gene family, member Q	ENSDARG00000025953	1156.95	1955.41	0.591664	-0.75715
565811	565811	tshz3b	teashirt zinc finger homeobox 3b		2457.74	4154.57	0.591574	-0.75737
503757	503757	zgc:110789	zgc:110789	ENSDARG00000052497	734.842	1242.59	0.591378	-0.757849
437027	437027	rac3a	ras-related C3 botulinum toxin substrate 3a (rho family, small GTP binding protein Rac3)	ENSDARG00000090062	1526.62	2581.57	0.591355	-0.757903
359840	359840	atp6v1b2	ATPase, H+ transporting, lysosomal V1 subunit B2	ENSDARG00000043465	3227.61	5458.65	0.591283	-0.75808
573995	573995	fam110b	family with sequence similarity 110, member B	ENSDARG00000088073	1574.22	2664.11	0.590898	-0.759019
570279	570279	zgc:194281	zgc:194281	ENSDARG00000093498	135.207	228.818	0.590891	-0.759035
798701	798701	crygm2d16	crystallin, gamma M2d16	ENSDARG00000076790	11787	19947.9	0.590891	-0.759036
100002625	100002625	LOC100002625	similar to KIAA0311		379.716	642.664	0.590847	-0.759145
563753	563753	mmp11a	matrix metallopeptidase 11a		593.384	1004.3	0.590845	-0.759148
436879	436879	zgc:92287	zgc:92287	ENSDARG00000040161	1906.6	3230.07	0.590267	-0.760561
767647	767647	zgc:153298	zgc:153298	ENSDARG00000061405	716.582	1214.19	0.590172	-0.760793
436590	436590	zgc:86635	zgc:86635	ENSDARG00000026484	570.904	967.389	0.59015	-0.760847
100534702	100534702	LOC100534702	hypothetical LOC100534702		4705.24	7974.25	0.590055	-0.76108
553370	553370	LOC553370	hypothetical protein LOC553370		2233.59	3787.81	0.589677	-0.762002
550557	550557	palm	paralemmin	ENSDARG00000026882	2107.06	3573.4	0.589652	-0.762065
324467	324467	scamp5	secretory carrier membrane protein 5	wu:fc30b07|zgc:77438	2973.41	5043.77	0.589521	-0.762385
445138	445138	pppde1	PPPDE peptidase domain containing 1	ENSDARG00000004460	2193.2	3721.55	0.589324	-0.762866
497076	497076	xk	X-linked Kx blood group (McLeod syndrome)	ENSDARG00000056618	322.156	546.845	0.589118	-0.763372
570672	570672	syn1	synapsin I	ENSDARG00000060368	1112.93	1889.88	0.588893	-0.763923
567595	567595	LOC567595	novel protein similar to vertebrate SH3 and multiple ankyrin repeat domains 2 (SHANK2)	ENSDARG00000062325	168.584	286.311	0.588815	-0.764114
353150.chr25.1	353150	cntn1a	contactin 1a		481.024	817.553	0.588371	-0.765203
415152	415152	gygl	glycogenin, like	ENSDARG00000059391	873.843	1485.37	0.588301	-0.765374
393861	393861	hhatla	hedgehog acyltransferase-like, a	ENSDARG00000039051	10469.9	17799.2	0.588221	-0.765569
60309	60309	robo2	roundabout homolog 2	unp1881	3859.08	6562.95	0.58801	-0.766088
492758	492758	fgf13a	fibroblast growth factor 13a	fgf13|zgc:101784	1763.19	2999.72	0.587784	-0.766642
797651	797651	jam3a	junctional adhesion molecule 3a	jamc.2|si:ch211-277g22.3	962.456	1637.82	0.587646	-0.766981
791217	791217	zgc:158635	zgc:158635		134.066	228.242	0.587386	-0.76762
405756	405756	veph	ventricular zone expressed PH domain protein	zVeph-A	266.809	454.249	0.587362	-0.767677
566928	566928	neb	nebulin	im:6904860|im:7001777|im:7144538|im:7150492|si:ch211-168m7.5|wu:fc33b04	626.202	1066.14	0.587351	-0.767704
431732	431732	smpx	small muscle protein, X-linked	ENSDARG00000045302	1236.77	2105.7	0.587342	-0.767727
558390	558390	LOC558390	BR serine/threonine-protein kinase 2-like		1057.72	1800.88	0.587332	-0.767753
556457	556457	wu:fj33d10	wu:fj33d10	fj33d10	968.471	1649.06	0.587287	-0.767863
30735	30735	irbp	interphotoreceptor retinoid-binding protein	ENSDARG00000059163	170.914	291.15	0.587029	-0.768496
494090	494090	zgc:103750	zgc:103750	ENSDARG00000011998	5950.69	10137.5	0.586998	-0.768572
30317	30317	hoxb5a	homeo box B5a	ENSDARG00000013057	3027.92	5159.92	0.586817	-0.769018
564565	564565	LOC564565	novel protein similar to vertebrate glucocorticoid receptor DNA binding factor 1 (GRLF1)		605.846	1032.5	0.586778	-0.769113
445212	445212	fam49a	family with sequence similarity 49, member A	zgc:100996	4548.21	7752.38	0.586686	-0.769341
566969	566969	LOC566969	similar to MOX-2 protein	ENSDARG00000061818	135.273	230.64	0.586511	-0.76977
569698	569698	mapk10	mitogen-activated protein kinase 10	MGC123234|zgc:123234	1363.51	2325.43	0.586349	-0.770169
100331902	100331902	zgc:110784	zgc:110784	MCS|MGC110784|MGC158545|MGC192022|MOS|im:7142948|mocos	2913.71	4969.58	0.58631	-0.770266
327172	327172	stap2a	signal transducing adaptor family member 2a	ENSDARG00000092810	2023.07	3450.55	0.586303	-0.770283
407712	407712	tph2	tryptophan hydroxylase 2 (tryptophan 5-monooxygenase)	ENSDARG00000057239	239.996	409.501	0.58607	-0.770856
447831	447831	ccdc85al	coiled-coil domain containing 85A, like	ENSDARG00000005343	389.996	665.516	0.586005	-0.771016
100144566	100144566	zgc:172284	zgc:172284	ENSDARG00000074905	100.695	171.902	0.58577	-0.771593
550397	550397	c1qtnf4	C1q and tumor necrosis factor related protein 4	ENSDARG00000024299	665.926	1137.31	0.585526	-0.772194
567159	567159	si:dkeyp-72h1.2	si:dkeyp-72h1.2	ENSDARG00000043416	587.613	1003.85	0.585357	-0.772611
553411	553411	dpysl4	dihydropyrimidinase-like 4	CRMP-3	4267.84	7293.2	0.585181	-0.773046
100331515	100331515	LOC100331515	RAC-alpha serine/threonine-protein kinase-like		283.291	484.118	0.585169	-0.773075
570504	570504	speg	SPEG complex locus	ENSDARG00000039256	640.684	1094.94	0.585132	-0.773165
791181	791181	ribc1	RIB43A domain with coiled-coils 1	sb:eu690|si:dkey-23g9.1|zgc:158280	865.716	1479.6	0.5851	-0.773246
554128	554128	crygmxl1	crystallin, gamma MX, like 1	ENSDARG00000018797	1223.29	2090.81	0.58508	-0.773294
100037351.chr17.2	100037351	zgc:162989	zgc:162989		268.736	459.318	0.585076	-0.773305
30297	30297	cdh4	cadherin 4, retinal	ENSDARG00000015002|ENSDARG00000070680	365.016	623.907	0.585049	-0.773372
641576	641576	zgc:122979	zgc:122979	ENSDARG00000004187	424.13	725.146	0.584888	-0.773767
393760	393760	gnao1a	guanine nucleotide binding protein (G protein), alpha activating activity polypeptide O, a	MGC73315|gnao1|wu:fq26h05|zgc:73315	5421.68	9271.95	0.58474	-0.774132
64270	64270	epha4b	eph receptor A4b	EphA3|epha4|rtk2	1444.61	2472.14	0.584355	-0.775083
324849	324849	lmo4b	LIM domain only 4b	ENSDARG00000054749	4216.06	7216.01	0.584265	-0.775306
562596	562596	zgc:165464	zgc:165464	ENSDARG00000019312	709.037	1213.83	0.584133	-0.775631
447909	447909	tgm2	transglutaminase 2, C polypeptide	zgc:101081	2161.82	3701.23	0.584081	-0.77576
550404	550404	gpd1a	glycerol-3-phosphate dehydrogenase 1a	ENSDARG00000043701	1562.78	2676.43	0.583906	-0.776192
170451	170451	gria2b	glutamate receptor, ionotropic, AMPA 2b	ENSDARG00000052765	618.151	1059.17	0.58362	-0.776898
560810	560810	wu:fj21g01	wu:fj21g01	fj21g01	1461.76	2504.75	0.583597	-0.776957
794401	794401	chrnb3a	cholinergic receptor, nicotinic, beta polypeptide 3a	ENSDARG00000052764	608.55	1043.19	0.583353	-0.77756
569390	569390	im:7155308	im:7155308		1453.48	2492.38	0.583168	-0.778016
30749	30749	nr5a2	nuclear receptor subfamily 5, group A, member 2	ENSDARG00000042556	308.218	528.568	0.583119	-0.778139
368510	368510	atxn7l3	ataxin 7-like 3	ENSDARG00000029331	484.949	831.745	0.58305	-0.778308
569502	569502	rtn2a	reticulon 2a	MGC136255|zgc:136255	2806.63	4813.83	0.583035	-0.778346
562236	562236	rbm24b	RNA binding motif protein 24b	MGC136803|zgc:136803	115.825	198.701	0.582909	-0.778658
565258	565258	necab2	N-terminal EF-hand calcium binding protein 2	ENSDARG00000056745	417.634	716.564	0.582828	-0.778857
553593	553593	zgc:110191	zgc:110191	ENSDARG00000030632	971.277	1666.8	0.582719	-0.779128
569466	569466	LOC569466	novel protein similar to vertebrate DnaJ (Hsp40) homolog, subfamily B, member 5 (DNAJB5)	ENSDARG00000052881	167.534	287.51	0.582706	-0.779159
170445	170445	pknox1.2	pbx/knotted 1 homeobox 1.2	knotted|pbx|prep1.2	764.125	1311.9	0.582457	-0.779778
405804	405804	kirrela	kin of IRRE like a	MGC64208|kirrel|zgc:64208	2167.72	3722.03	0.582403	-0.779911
692318	692318	zgc:136569	zgc:136569		371.972	639.089	0.582034	-0.780825
553754	553754	st8sia5	ST8 alpha-N-acetyl-neuraminide alpha-2,8-sialyltransferase 5	siat 8E|st8Sia V	1335.88	2295.97	0.581836	-0.781316
678650	678650	bcl11aa	B-cell CLL/lymphoma 11Aa	MGC136898|bcl11a|wu:fi09f10|zgc:136898	5339.24	9181.85	0.5815	-0.782149
569013	569013	zgc:152951	zgc:152951	ENSDARG00000068663	164.744	283.313	0.581491	-0.782172
100005372	100005372	narg2	NMDA receptor regulated 2		206.009	354.37	0.58134	-0.782546
393813	393813	pdlim7	PDZ and LIM domain 7	MGC65907|zgc:65907|zgc:85607	3607.21	6205.03	0.581336	-0.782555
767642	767642	zgc:153593	zgc:153593	ENSDARG00000060345	1935.34	3329.43	0.581282	-0.782689
796767	796767	hspb11	heat shock protein, alpha-crystallin-related, b11	ENSDARG00000002204	860.849	1481.64	0.58101	-0.783366
555350	555350	bach2	BTB and CNC homology 1, basic leucine zipper transcription factor 2	si:dkeyp-4f12.1	2508.88	4320.9	0.580638	-0.784289
100005257	100005257	si:dkeyp-20e4.1	si:dkeyp-20e4.1	ENSDARG00000053375	1126	1939.43	0.580581	-0.78443
560032	560032	dvl1b	dishevelled, dsh homolog 1b (Drosophila)	ENSDARG00000055552	228.618	393.868	0.580443	-0.784773
436736	436736	syt1a	synaptotagmin Ia	syt1|wu:fj41c01|wu:fk56d05|zgc:92899	2518.82	4339.65	0.58042	-0.784831
751758	751758	tagln	transgelin	ENSDARG00000045408	214.978	370.416	0.580369	-0.784956
327160	327160	apba2	amyloid beta (A4) precursor protein-binding, family A, member 2 (X11-like)	fd15a04|wu:fd15a04	2630.74	4537.05	0.579836	-0.786284
556874	556874	col6a3	collagen, type VI, alpha 3	wu:fb06e12|wu:fs74g09	110.09	189.894	0.579744	-0.786511
100141331	100141331	zgc:171558	zgc:171558	ENSDARG00000075924	210.239	362.732	0.579598	-0.786875
564830	564830	si:dkey-19p15.7	si:dkey-19p15.7	fa25h05|wu:fa25h05	776.157	1339.36	0.579499	-0.787121
100148408	100148408	foxc1a	forkhead box C1a	ENSDARG00000091481	2511.29	4333.67	0.579483	-0.787162
797707	797707	zgc:171792	zgc:171792	ENSDARG00000087301	12648.2	21847.7	0.578928	-0.788545
81591	81591	cldn15la	claudin 15-like a	ENSDARG00000016081	589.445	1018.17	0.578927	-0.788548
445187	445187	zgc:101050	zgc:101050	ENSDARG00000018264	1669.55	2884.3	0.578839	-0.788765
100535510	100535510	LOC100535510	u4/U6 small nuclear ribonucleoprotein Prp3-like		127.116	219.659	0.578699	-0.789115
100537739	100537739	LOC100537739	hypothetical protein LOC100537739		471.614	815.187	0.578535	-0.789525
415164	415164	zgc:86725	zgc:86725	ENSDARG00000079111	738.079	1275.8	0.578524	-0.789552
30575	30575	mef2ca	myocyte enhancer factor 2ca	ENSDARG00000029764	1668.27	2883.85	0.578488	-0.78964
393229	393229	rbpms2	RNA binding protein with multiple splicing 2	ENSDARG00000079578	1506.63	2605.22	0.578313	-0.790077
474317	474317	irx6a	iroquois homeobox protein 6a	ENSDARG00000034420	212.691	367.896	0.578127	-0.790541
492757	492757	pacrg	PARK2 co-regulated	ENSDARG00000004736	109.029	188.596	0.578107	-0.790591
553617	553617	syngr3	synaptogyrin 3	ENSDARG00000014871	1623.62	2808.79	0.578049	-0.790737
100008592	100008592	hs3st3l	heparan sulfate (glucosamine) 3-O-sulfotransferase 3-like	ENSDARG00000059903	114.549	198.204	0.577936	-0.79102
445094	445094	pkm2b	pyruvate kinase, muscle, b	ENSDARG00000003191	11114.9	19232.4	0.577926	-0.791042
793952	793952	si:dkey-253i9.4	si:dkey-253i9.4		2503.11	4332.39	0.577766	-0.791443
100002919	100002919	fam19a5	family with sequence similarity 19 (chemokine (C-C motif)-like), member A5		289.924	501.84	0.577723	-0.79155
30455	30455	lhx3	LIM homeobox 3		574.736	996.582	0.576708	-0.794087
450040	450040	dusp14	dual specificity phosphatase 14	ENSDARG00000057625	217.208	376.725	0.576568	-0.794437
798421	798421	zgc:123242	zgc:123242	MGC123242|ttyh3|wu:fj56f11	6360.61	11032.5	0.576536	-0.794519
[truncated: 606 more rows]

## Sheet: Common upregulated genes
Entrez ID	Gene Symbol	Description	Ensembl ID	gsp_Mutant_RPKM	gsp_Sibling_RPKM	rhs_Mutant_RPKM	rhs_Sibling_RPKM	fold upregulation gsp	fold upregulation rhs	avg. fold upregulation
558335	abca12	ATP-binding cassette, sub-family A (ABC1), member 12	cb352|sb:cb352	6570.77	3831.64	10784.4	4406.04	1.71487	2.44763	2.08125
564067	abcb6	ATP-binding cassette, sub-family B (MDR/TAP), member 6	ENSDARG00000063297	1544.65	906.171	1268.14	1080.82	1.70459	1.17331	1.43895
558667	abch1	ATP-binding cassette, sub-family H, member 1	si:ch211-154e15.12|si:dkey-148f10.7	1192.48	464.93	563.583	272.704	2.56486	2.06665	2.31576
100009646	acap3b	ArfGAP with coiled-coil, ankyrin repeat and PH domains 3b	ENSDARG00000039386	1317.27	677.376	1287.95	651.462	1.94467	1.97702	1.96084
550266	acer1	alkaline ceramidase 1	ENSDARG00000010347	3657.46	1611.5	5630.01	2212.07	2.26961	2.54513	2.40737
436725	acp5b	acid phosphatase 5b, tartrate resistant	ENSDARG00000008921	362.327	208.242	318.277	220.304	1.73993	1.44471	1.59232
567157	acsl3a	acyl-CoA synthetase long-chain family member 3a	ENSDARG00000032079	875.522	585.233	802.449	411.1	1.49602	1.95196	1.72399
334561	acsl4l	acyl-CoA synthetase long-chain family member 4, like	ENSDARG00000010752	2713.89	1317.25	3539.82	1289.84	2.06026	2.74439	2.40233
100332846	acsl6	acyl-CoA synthetase long-chain family member 6		969.49	546.45	1321.14	1068.25	1.77416	1.23673	1.50544
767749	adam28	a disintegrin and metallopeptidase domain 28	MGC153755|si:ch211-133n22.1|zgc:153755	814.073	375.958	1310.5	526.891	2.16533	2.48723	2.32628
322485	agt	angiotensinogen	ENSDARG00000016412	3532.16	928.012	2149.43	986.794	3.80616	2.1782	2.99218
559276	ahnak	AHNAK nucleoprotein	fb05a01|wu:fb05a01|wu:fu74f12	581.848	308.656	1087.74	437.628	1.8851	2.48553	2.18532
282559	aldh3d1	aldehyde dehydrogenase 3 family, member D1	ENSDARG00000013839	5022.64	2691.07	6713.18	2516.25	1.86641	2.66792	2.26717
559784	amotl2b	angiomotin like 2b	ENSDARG00000061948	4810.69	2199.96	5026.35	2047.22	2.18672	2.45521	2.32096
100170831	ankk1	ankyrin repeat and kinase domain containing 1	ENSDARG00000056921	1009.71	632.927	1103.76	517.797	1.59531	2.13165	1.86348
492328	ankrd9	ankyrin repeat domain 9	ENSDARG00000028804	2833.45	803.762	2063.38	946.116	3.52524	2.1809	2.85307
325557	anxa2a	annexin A2a	ENSDARG00000003216	68823.8	22551.6	72106.9	25287.9	3.05183	2.85144	2.95164
436621	aqp10a	aquaporin 10a	aqp10|zgc:92167	225.756	122.733	701.275	267.438	1.83941	2.6222	2.2308
322614	arg2	arginase, type II	ENSDARG00000039269	3270.35	819.302	6425.76	1352.7	3.99163	4.75031	4.37097
556921	arl14	ADP-ribosylation factor-like 14	ENSDARG00000063223	425.09	200.939	443.48	248.337	2.11552	1.7858	1.95066
550444	arl4ca	ADP-ribosylation factor-like 4Ca	si:ch211-246m6.1|zgc:112100	2502.42	1650.77	2282.49	1239.82	1.51591	1.84098	1.67845
393819	arl5c	ADP-ribosylation factor-like 5C	MGC77751|zgc:77751	2974.17	1254.14	3916.3	1581.34	2.37148	2.47657	2.42402
562445	arl8bb	ADP-ribosylation factor-like 8Bb		285.539	171.893	341.364	196.794	1.66114	1.73462	1.69788
100006005	arrdc1a	arrestin domain containing 1a	MGC113850|MGC173793|MGC92248|arrdc1|sb:cb786|si:rp71-1o1.5|wu:fc25g09|wu:fi04h05|zgc:92248	3167.02	1699.52	4075.1	1313.85	1.86348	3.10165	2.48256
335206	arrdc2	arrestin domain containing 2	ENSDARG00000020761	4741.34	2588.33	3576.9	2038.33	1.83181	1.75482	1.79332
566685	arrdc3a	arrestin domain containing 3a	ENSDARG00000052690	15966.8	6670.19	15019.1	5931.71	2.39375	2.53201	2.46288
447866	arrdc3b	arrestin domain containing 3b	ENSDARG00000036028	21194.7	7761.86	11756.4	3199.85	2.73062	3.67405	3.20233
393939	atf3	activating transcription factor 3	ENSDARG00000007823	8947.16	1006.01	10776.7	1261.76	8.89369	8.541	8.71734
245703	atp1a1a.5	ATPase, Na+/K+ transporting, alpha 1a.5 polypeptide	cb709	1982.16	1240.52	1009.71	714.003	1.59784	1.41415	1.506
100148342	atp8b1	ATPase, aminophospholipid transporter, class I, type 8B, member 1		4610.15	3104.61	6565.93	3671.7	1.48494	1.78825	1.63659
558684	b4galnt1a	beta-1,4-N-acetyl-galactosaminyl transferase 1a	ENSDARG00000061520	369.923	194.243	483.404	200.633	1.90444	2.40939	2.15692
553688	bach1	BTB and CNC homology 1, basic leucine zipper transcription factor 1	MGC112205|zgc:112205	2320.1	1413.03	3042.84	1620.24	1.64193	1.87802	1.75997
387261	baiap2l1a	BAI1-associated protein 2-like 1a	ENSDARG00000029305	355.433	230.351	556.534	240.828	1.54301	2.31092	1.92697
100002200	barx2	BarH-like homeobox 2		3179.15	1445.24	3137.81	1672.93	2.19975	1.87564	2.03769
751763	bbc3	BCL2 binding component 3	ENSDARG00000069282	427.805	245.865	372.319	237.898	1.74	1.56504	1.65252
570610	bcar3	breast cancer anti-estrogen resistance 3		3247.61	2038.57	4132.03	2490.74	1.59308	1.65895	1.62602
30489	bfb	complement component bfb	ENSDARG00000005616	454.333	199.772	487.845	242.281	2.27426	2.01355	2.14391
564030	bik	BCL2-interacting killer (apoptosis-inducing)	ENSDARG00000045549	459.072	291.343	653.09	282.255	1.57571	2.31383	1.94477
327387	bin2b	bridging integrator 2b	ENSDARG00000010255	2430.54	1047.99	2824.08	1025.36	2.31923	2.75423	2.53673
114432	btg1	B-cell translocation gene 1	ENSDARG00000027249	14295.3	9658.69	14084.7	9586.76	1.48004	1.46919	1.47461
30079	btg2	B-cell translocation gene 2	ENSDARG00000020298	42507	8866.18	34700.3	10341.9	4.79429	3.3553	4.0748
393394	btr30	bloodthirsty-related gene family, member 30	ENSDARG00000090028	3538.93	2293.37	4022.62	1944.61	1.54311	2.0686	1.80586
30491	c3b	complement component c3b	ENSDARG00000087359	941.718	459.482	1272.33	604.227	2.04952	2.10572	2.07762
565074	c3c	complement component c3c	ENSDARG00000052207	1881.37	613.837	3429.57	1300.68	3.06494	2.63674	2.85084
554141	c9	complement component 9	ENSDARG00000016319	10075	6415.93	13248.2	6775.55	1.57032	1.95529	1.7628
796425	card9	caspase recruitment domain family, member 9	ENSDARG00000067672	268.66	163.156	486.511	305.857	1.64664	1.59065	1.61865
791531	casp6l1	caspase 6, apoptosis-related cysteine peptidase, like 1	ENSDARG00000025608	538.596	306.957	840.902	351.937	1.75463	2.38935	2.07199
492763	casp9	caspase 9, apoptosis-related cysteine protease	ENSDARG00000004325	1330.5	897.75	1257.87	909.124	1.48203	1.38361	1.43282
57933	caspa	caspase a	ENSDARG00000008165	2350.67	1546.74	2151.88	1170.36	1.51975	1.83866	1.6792
266794	ccng2	cyclin G2	ENSDARG00000017602	9537.03	6257.56	8547.59	6037.12	1.52408	1.41584	1.46996
100270764	cd40	CD40 antigen	ENSDARG00000054968	201.255	121.103	193.232	150.064	1.66184	1.28766	1.47475
406737	cd9b	CD9 antigen, b	ENSDARG00000016691	23751.9	12562.2	30473.2	11640.5	1.89075	2.61787	2.25431
114424	cdh1	cadherin 1, epithelial	ENSDARG00000024371	20814.5	11429.6	24769.4	11191.5	1.8211	2.21323	2.01717
140815	cebpa	CCAAT/enhancer binding protein (C/EBP), alpha	ENSDARG00000036074	9514.71	5165.8	11661.2	5000.32	1.84187	2.33209	2.08698
140814	cebpb	CCAAT/enhancer binding protein (C/EBP), beta	ENSDARG00000042725	43058.2	4236.21	41216	4148.6	10.1643	9.93493	10.0496
140817	cebpd	CCAAT/enhancer binding protein (C/EBP), delta	ENSDARG00000087303	34647.6	5524.81	33446.4	4403.24	6.27128	7.59586	6.93357
30604	cfb	complement factor B	Bf-1|Brre-Bf|bf|zgc:114032	16183.2	6342.49	21699.2	7673.55	2.55155	2.82779	2.68967
563855	chac1	ChaC, cation transport regulator-like 1	ENSDARG00000070426	42325.8	21466.6	49717.1	24615.1	1.97171	2.01979	1.99575
767678	cish	cytokine inducible SH2-containing protein	ENSDARG00000060316	3158.92	1650.46	4055.47	1850.73	1.91397	2.19128	2.05263
60635	cldn7b	claudin 7b	ENSDARG00000014047	31249.2	17184	51224.3	15032.2	1.81851	3.40764	2.61307
81580	cldna	claudin a	ENSDARG00000069888	2241.52	882.643	2058.1	853.003	2.53956	2.41277	2.47616
81581	cldnb	claudin b	ENSDARG00000009544	42360.7	10294	65058	9747.2	4.11508	6.67453	5.39481
81582	cldnc	claudin c	ENSDARG00000015955	3111.01	1811.07	4062.18	1543.39	1.71778	2.63199	2.17488
81584	cldne	claudin e	ENSDARG00000043128	65160.7	21966.2	90962.3	20769.4	2.96641	4.37963	3.67302
81585	cldnf	claudin f		6204.11	2873.47	9791.62	3199.44	2.1591	3.06042	2.60976
84040	clica	chloride intracellular channel a	ENSDARG00000044776	8075.45	4209.41	11154.9	4607.87	1.91843	2.42084	2.16963
557341	cmklr1	chemokine-like receptor 1	ENSDARG00000090890	271.884	174.669	317.598	119.954	1.55657	2.64765	2.10211
30519	cmyb	transcription factor cmyb		4387.86	1887.25	3788.66	2138.84	2.325	1.77136	2.04818
100149543	col12a1	collagen, type XII, alpha 1		21804.1	13019.5	26111.8	17823.7	1.67472	1.465	1.56986
30554	cpla2	cytosolic phospholipase a2	PLA2G4A|pla2g4	4846.5	2641.77	4902.54	2280.29	1.83456	2.14996	1.99226
571368	crfb17	cytokine receptor family member B17	ENSDARG00000074771	2089.86	720.747	2419.39	763.417	2.89957	3.16916	3.03437
322795	csrnp1b	cysteine-serine-rich nuclear protein 1b	fb73e11|wu:fb73e11|zgc:66340	9525.08	5009.95	9797.54	6152.86	1.90123	1.59236	1.74679
321449	ctgf	connective tissue growth factor	ENSDARG00000042934	15709.3	6999.02	10707.1	5921.94	2.2445	1.80804	2.02627
368704	ctsc	cathepsin C	ENSDARG00000018806	6905.05	3579.17	6142.74	3175.48	1.92923	1.93443	1.93183
324818	ctsh	cathepsin H	ENSDARG00000041108	2472.22	1368.6	2748.46	1708.08	1.80639	1.60909	1.70774
436641	ctsl.1	cathepsin L.1	ENSDARG00000003902	786.531	436.49	498.603	306.48	1.80195	1.62687	1.71441
321453	ctsl1a	cathepsin L, 1 a	ENSDARG00000007836	152871	90382.2	303762	181174	1.69139	1.67663	1.68401
566647	cx32.2	connexin 32.2	ENSDARG00000076789	268.704	163.165	409.208	178.65	1.64682	2.29055	1.96869
404727	cx34.4	connexin 34.4	ENSDARG00000075854	593.98	309.931	681	257.424	1.91649	2.64544	2.28097
393551	cyba	cytochrome b-245, alpha polypeptide	ENSDARG00000018283	2771.04	1510.26	2202.65	1033.46	1.83481	2.13134	1.98307
393386	cybb	cytochrome b-245, beta polypeptide (chronic granulomatous disease)	ENSDARG00000056615	513.343	312.243	731.843	445.94	1.64405	1.64112	1.64259
561462	cyp2k8	cytochrome P450	ENSDARG00000040431	1622.02	352.759	1643.1	585.082	4.5981	2.80833	3.70321
553969	cyp3a65	cytochrome P450, family 3, subfamily A, polypeptide 65	ENSDARG00000045627	573.027	251.635	1520.81	418.084	2.27721	3.63756	2.95739
414331	cyp51	cytochrome P450, family 51	ENSDARG00000042641	8486.24	5488.2	11796.8	4346.76	1.54627	2.71392	2.1301
550346	cyr61l1	cysteine-rich, angiogenic inducer 61 like 1	ENSDARG00000035422	461.678	271.787	431.558	257.959	1.69867	1.67297	1.68582
402799	degs2	degenerative spermatocyte homolog 2, lipid desaturase (Drosophila)	ENSDARG00000042544	6208.29	2774.71	9327.83	3119.65	2.23746	2.99002	2.61374
559168	dok1a	docking protein 1a		1246.47	710.488	2437.15	770.642	1.75438	3.1625	2.45844
560091	dsc2l	desmocollin 2 like	sb:cb859|wu:fa94h05	5287.37	3261.81	6292.78	2771.65	1.62099	2.27041	1.9457
406340	dusp1	dual specificity phosphatase 1	ENSDARG00000007628	20726.7	6637.73	16038	9053.57	3.12257	1.77145	2.44701
445057	dusp2	dual specificity phosphatase 2	ENSDARG00000036572	5494.35	803.274	3519.39	687.459	6.83994	5.11943	5.97968
394146	dusp4	dual specificity phosphatase 4	MGC55423|zgc:55423	4319.04	2522.46	5007.55	2834.32	1.71224	1.76675	1.73949
114436	dusp5	dual specificity phosphatase 5	ENSDARG00000019307	3484.72	789.281	4052.76	617.963	4.41506	6.55826	5.48666
353314	dusp6	dual specificity phosphatase 6	ENSDARG00000070914	19818.4	11735.6	20135.8	12784.9	1.68874	1.57497	1.63185
568159	eif2c3	eukaryotic translation initiation factor 2C, 3	Argonaute3|ago3|eif2c3b|si:dkey-3n22.3	1022.06	588.806	2006.16	1140.77	1.73582	1.7586	1.74721
449816	elovl1a	elongation of very long chain fatty acids (FEN1/Elo2, SUR4/Elo3, yeast)-like 1a	ENSDARG00000002412	5876.99	2450.9	10090.7	2489.76	2.39789	4.05288	3.22538
30689	epha2	eph receptor A2	ENSDARG00000017354	6336.25	3328.34	8881.51	4975.57	1.90372	1.78502	1.84437
544664	erbb3b	v-erb-b2 erythroblastic leukemia viral oncogene homolog 3b	ENSDARG00000036993	1719.56	987.001	1520.13	1080.48	1.74221	1.4069	1.57455
326672	ets2	v-ets erythroblastosis virus E26 oncogene homolog 2 (avian)	ENSDARG00000018308	9066.65	2221.33	11018.4	2270.8	4.08163	4.8522	4.46691
323696	f11r	F11 receptor	ENSDARG00000017320	17536.5	11475.5	23898.5	9938.67	1.52817	2.4046	1.96638
100073342	f2rl1.2	coagulation factor II (thrombin) receptor-like 1.2	PAR2b|zgc:165523	6423.57	1046.48	4487.15	494.395	6.13829	9.07605	7.60717
567257	f3a	coagulation factor IIIa	f3	3160.15	1730.26	3095.62	1178.57	1.8264	2.6266	2.2265
550423	f3b	coagulation factor IIIb	ENSDARG00000005673	2641.52	703.706	3744.05	654.494	3.75373	5.72053	4.73713
792257	fa2h	fatty acid 2-hydroxylase		402.05	187	540.848	202.031	2.15	2.67705	2.41353
492354	fam83fb	family with sequence similarity 83, member Fb	ENSDARG00000023624	280.85	149.695	198.614	159.497	1.87614	1.24525	1.5607
368924	fkbp5	FK506 binding protein 5	ENSDARG00000028396	17461.3	5309.95	19548.6	10402.7	3.28841	1.87918	2.5838
560281	flii	flightless I homolog (Drosophila)	im:7141769	962.624	617.97	651.529	494.672	1.55772	1.31709	1.43741
100534866	flna	filamin A, alpha		2129.59	1143.15	978.611	443.777	1.86291	2.20519	2.03405
562529	flna	filamin A, alpha (actin binding protein 280)	fb98b06|wu:fb98b06|wu:fd09g03|wu:fd49a06	2647.06	1788.21	1639.96	1082.05	1.48028	1.5156	1.49794
569979	flnbl	filamin B, like	cb967|flna|wu:fd18g06	1166.06	419.462	1134.67	481.728	2.7799	2.35541	2.56765
334613	fn1b	fibronectin 1b	ENSDARG00000006526	20723.4	11023.6	42841.8	16874.3	1.87991	2.53887	2.20939
564241	fosl1	FOS-like antigen 1	sb:eu506|si:ch211-145o7.4	12227.1	200.318	16665.4	170.213	61.0385	97.9094	79.474
558921	fosl2	fos-like antigen 2	MGC158347|fra2|wu:fl17h04|xx:fl17h04|zgc:158347	6524.84	1245.53	7266.26	1398.86	5.23861	5.19443	5.21652
565972	ftr83	finTRIM family, member 83	sb:cb790|sb:cb833|si:dkey-7b17.2|wu:fc29h06|wu:fe16f04	11529.5	3889.2	16441	3958.94	2.96449	4.15288	3.55869
445118	g6pca	glucose-6-phosphatase a, catalytic	ENSDARG00000031616	913.191	484.114	978.582	370.395	1.88631	2.642	2.26416
570579	g6pd	glucose-6-phosphate dehydrogenase	fj78b06|si:dkey-90a13.8|wu:fj78b06	6580.28	4087.41	510.508	388.556	1.60989	1.31386	1.46187
393548	gadd45aa	growth arrest and DNA-damage-inducible, alpha, a	ENSDARG00000043581	2538.64	1270.93	2046.45	1392.78	1.99746	1.46932	1.73339
431763	gadd45ab	growth arrest and DNA-damage-inducible, alpha, b	ENSDARG00000069991	2897.71	1571.51	2792.21	1571.18	1.8439	1.77714	1.81052
406304	gadd45ba	growth arrest and DNA-damage-inducible, beta a	ENSDARG00000027744	7651.91	1951.57	4760.89	1730.29	3.9209	2.7515	3.3362
497646	gadd45bb	growth arrest and DNA-damage-inducible, beta b	ENSDARG00000013576	4269.98	877.001	3047.72	609.084	4.86885	5.00378	4.93631
449649	galca	galactosylceramidase a	ENSDARG00000037064	2749.72	1488.17	3273.86	1807.15	1.84772	1.81162	1.82967
792268	galk2	galactokinase 2	ENSDARG00000004059	1099.47	565.372	1131.18	630.589	1.94468	1.79384	1.86926
791159	galns	galactosamine (N-acetyl)-6-sulfate sulfatase	ENSDARG00000051853	1559.65	1039.09	2011.58	1166.78	1.50098	1.72404	1.61251
324510	gcnt4a	glucosaminyl (N-acetyl) transferase 4, core 2, a	ENSDARG00000035198	4198.9	2182.47	5457.76	2114.25	1.92392	2.58142	2.25267
393904	gipc2	GIPC PDZ domain containing family, member 2	ENSDARG00000009488	4264.7	2760.57	4641.27	2641.03	1.54486	1.75737	1.65112
548343	glb1	galactosidase, beta 1	zgc:110823	2583.76	1413.69	2170.26	1569.46	1.82768	1.3828	1.60524
321621	gldc	glycine dehydrogenase (decarboxylating)	fb23b05|wu:fb23b05|zgc:66198	2225.37	1417.56	2114.29	1567.94	1.56986	1.34845	1.45916
751628	gpd2	glycerol-3-phosphate dehydrogenase 2 (mitochondrial)	MGC153729|cb853|fe02f02|im:7147983|wu:fe02f02|zgc:153729	794.89	467.734	696.216	426.456	1.69945	1.63256	1.666
563405	gprc5c	G protein-coupled receptor, family C, group 5, member C	ENSDARG00000079092	398.116	252.555	421.472	176.653	1.57635	2.38587	1.98111
794613	grhl3	grainyhead-like 3	cb467|sb:cb467|si:dkey-221l4.7|wu:fa01c12|wu:fb74c01	3453.13	1505.91	2499.58	1276.04	2.29306	1.95886	2.12596
450084	gss	glutathione synthetase	ENSDARG00000037706	1072.55	588.6	890.026	584.204	1.8222	1.52348	1.67284
322508	h1fx	H1 histone family, member X	ENSDARG00000054058	18555.7	11877	12665.7	9661.72	1.56232	1.31091	1.43662
100004331	hal	histidine ammonia-lyase	ENSDARG00000017444	336.55	106.047	266.89	133.475	3.17359	1.99955	2.58657
797938	hbegfa	heparin-binding EGF-like growth factor a	ENSDARG00000075121	13176.7	1730.08	11174.9	1741.19	7.61624	6.41796	7.0171
406339	hk2	hexokinase 2	ENSDARG00000026964	3041.97	1274.38	3239.09	1657.59	2.38703	1.9541	2.17056
559054	hmgcra	3-hydroxy-3-methylglutaryl-Coenzyme A reductase a	ENSDARG00000052734	2952.19	1310.63	3689.15	1495.55	2.25249	2.46675	2.35962
394060	hmgcs1	3-hydroxy-3-methylglutaryl-Coenzyme A synthase 1 (soluble)	MGC56481|zgc:56481	9349.15	6116.12	14849.6	7456.51	1.52861	1.9915	1.76005
327417	hsd17b12a	hydroxysteroid (17-beta) dehydrogenase 12a	ENSDARG00000015709	18717.4	5334.66	21968.8	6479.28	3.50865	3.39062	3.44963
445127	hsd17b14	hydroxysteroid (17-beta) dehydrogenase 14	fb70b05|wu:fb70b05|zgc:100900	3113.63	1633.59	4389.43	2218	1.90601	1.979	1.9425
548337	hsh2d	hematopoietic SH2 domain containing	ENSDARG00000042908	589.83	167.234	917.8	246.926	3.52697	3.7169	3.62194
557061	igf2r	insulin-like growth factor 2 receptor	ENSDARG00000006094	1073.33	578.931	881.97	554.966	1.85398	1.58923	1.72161
317638	igfbp1a	insulin-like growth factor binding protein 1a	ENSDARG00000014947	18544.8	1665.09	21365.9	2137.6	11.1374	9.99529	10.5663
799475	il13ra1	interleukin 13 receptor, alpha 1	il-13ra1|si:ch211-150g2.2	1898.35	875.873	1982.88	674.411	2.16738	2.94016	2.55377
503594	il4r	interleukin 4 receptor	ENSDARG00000031051	978.646	324.804	887.391	266.373	3.01303	3.33138	3.17221
100006778	il6st	interleukin 6 signal transducer	gp130	2454.9	1264.81	2058.55	1192.85	1.94093	1.72574	1.83333
100002946	il8	interleukin 8	si:dkey-151b16.2	653.443	235.149	478.525	155.628	2.77885	3.07479	2.92682
393364	ildr1a	immunoglobulin-like domain containing receptor 1a	ENSDARG00000090704	13157.3	4717.88	16508.6	4396.64	2.78881	3.75482	3.27181
449866	im:7137886	im:7137886		8652.21	1645.27	1394.87	296.103	5.25884	4.71077	4.9848
553062	im:7147678	im:7147678		1177.14	468.885	2809.01	1017.27	2.51052	2.76133	2.63593
504116	im:7153078	im:7153078		919.355	486.617	443.158	265.284	1.88928	1.6705	1.77989
335866	irf2bp2a	interferon regulatory factor 2 binding protein 2a	ENSDARG00000004702	16469.4	10563	15853.8	11037.8	1.55916	1.43632	1.49774
393570	irf6	interferon regulatory factor 6	ENSDARG00000043296	5835.16	1941.61	7927.02	1845.46	3.00532	4.2954	3.65036
562007	irg1l	immunoresponsive gene 1, like	ENSDARG00000062788	41403.6	2755	53189.9	6114.51	15.0285	8.69896	11.8637
335269	itgb4	integrin, beta 4	MGC136313|fl03d06|wu:fb72e01|wu:fc27g01|wu:fl03d06|zgc:136313	6199.1	3978.79	8403.02	5455.65	1.55803	1.54024	1.54914
335916	jun	jun proto-oncogene	ENSDARG00000043531	22897.3	11847.1	19423.9	11453.9	1.93273	1.69583	1.81428
407086	junb	jun B proto-oncogene	ENSDARG00000074378	14207.3	759.858	8608.18	628.62	18.6973	13.6938	16.1955
336038	junbl	jun B proto-oncogene, like	ENSDARG00000088371	39923.9	3139.18	26007.6	3605.83	12.718	7.21266	9.9653
564873	jund	jun D proto-oncogene	si:dkey-251j8.3	2315.29	1051.59	2458.7	975.915	2.20172	2.51938	2.36055
393606	kcnk5	potassium channel, subfamily K, member 5	ENSDARG00000012390	1722.04	1047.04	2137.7	960.247	1.64468	2.2262	1.93544
559076	klf11b	Kruppel-like factor 11b	ENSDARG00000013794	4661.73	2915.91	3559.76	2066.18	1.59872	1.72286	1.66079
117509	klf2b	Kruppel-like factor 2b	MGC91780|cb125|sb:cb125|zgc:91780	7200.8	4467.3	6477.59	3767.31	1.61189	1.71942	1.66566
565869	klf9	Kruppel-like factor 9	ENSDARG00000068194	2205.9	727.149	2570.83	1037.52	3.03363	2.47785	2.75574
352912	krt18	keratin 18	ENSDARG00000018404	69435.1	45744	73224.1	42476.1	1.51791	1.72389	1.6209
387529	ldlr	low density lipoprotein receptor	ENSDARG00000029476	705.196	305.299	735.993	266.672	2.30985	2.75992	2.53488
337597	lgals9l1	lectin, galactoside-binding, soluble, 9 (galectin 9)-like 1	ENSDARG00000025903	1051.45	476.189	1051.34	621.081	2.20805	1.69275	1.9504
406625	lgmn	legumain	ENSDARG00000039150	17783.6	10638.8	13226.6	10482.6	1.67158	1.26176	1.46667
565104	lifrb	leukemia inhibitory factor receptor alpha b	ENSDARG00000039863	846.195	294.145	692.344	324.011	2.87679	2.13679	2.50679
195815	lmna	lamin A	cb948|fk66d12|wu:fk66d12	4778.59	3002.48	5560.82	2964.34	1.59155	1.8759	1.73372
100000832	LOC100000832	zinc-binding protein A33-like		2741.54	1256.73	1354.63	765.391	2.18148	1.76985	1.97567
100004439	LOC100004439	hypothetical protein LOC100004439	ENSDARG00000013492	356.797	183.767	296.623	241.952	1.94157	1.22596	1.58376
100004946	LOC100004946	transient receptor potential cation channel subfamily M member 4-like		1338.31	795.731	2305.11	1307.16	1.68187	1.76345	1.72266
100005297	LOC100005297	epigen-like		4775.6	1257.6	7493.7	1113.61	3.7974	6.72917	5.26329
100006770	LOC100006770	uncharacterized protein C7orf62-like		1369.69	330.986	1111.15	389.721	4.1382	2.85115	3.49468
100148025	LOC100148025	hypothetical protein LOC100148025	ENSDARG00000076008	279.855	184.341	320.439	221.883	1.51814	1.44418	1.48116
100148757	LOC100148757	hypothetical protein LOC100148757		1385.92	794.378	495.54	211.354	1.74466	2.3446	2.04463
100150844	LOC100150844	protein kinase C delta type-like		13423.5	8627.95	828.995	468.747	1.55581	1.76853	1.66217
100329879	LOC100329879	clathrin light chain B-like		1496.42	877.833	9586.42	5168.91	1.70468	1.85463	1.77965
100330171	LOC100330171	hypothetical protein LOC100330171		3470.7	2301.54	4676.97	2436.88	1.508	1.91924	1.71362
100330858	LOC100330858	dehydrogenase/reductase SDR family member 13-like		2804.24	1224.58	286.729	125.697	2.28996	2.28111	2.28553
100330987	LOC100330987	uncharacterized protein C11orf96-like		612.921	268.837	711.098	442.782	2.2799	1.60598	1.94294
100331484	LOC100331484	hypothetical protein LOC100331484		12727.3	1566	7039.5	1544.04	8.12725	4.55914	6.3432
100332627	LOC100332627	band 4.1-like protein 4B-like		1686.31	957.885	2097.74	903.726	1.76045	2.32122	2.04083
100332684	LOC100332684	hypothetical protein LOC100332684		941.198	288.88	974.839	206.63	3.25809	4.71779	3.98794
100333040	LOC100333040	ADP-ribosylation factor 1-like		194.272	106.867	282.851	110.608	1.81789	2.55724	2.18756
100333117	LOC100333117	ubiquitin carboxyl-terminal hydrolase CYLD-like		978.907	659.814	1169.12	598.67	1.48361	1.95285	1.71823
100333246	LOC100333246	hypothetical protein LOC100333246		2307.64	1459.19	1903.26	1296.8	1.58145	1.46765	1.52455
100333689	LOC100333689	SPRY domain-containing SOCS box protein 3-like		1151.09	406.72	1334.45	489.927	2.83017	2.72377	2.77697
100333855	LOC100333855	beta-1,4 N-acetylgalactosaminyltransferase 2-like		2645.98	1654.93	1660.76	722.132	1.59885	2.2998	1.94933
100334487	LOC100334487	hypothetical protein LOC100334487		719.343	305.262	484.241	140.341	2.35648	3.45047	2.90347
100535166	LOC100535166	thrombospondin-1-like		1473.36	747.132	497.643	140.944	1.97203	3.5308	2.75141
100535659	LOC100535659	hypothetical LOC100535659		665.69	293.562	577.576	200.247	2.26763	2.88431	2.57597
100535973	LOC100535973	complement factor H-like		156.979	101.007	207.8	126.043	1.55414	1.64864	1.60139
100536151	LOC100536151	tripartite motif-containing protein 16-like		1569.77	360.861	3565.47	452.699	4.35007	7.87603	6.11305
100536634	LOC100536634	hypothetical LOC100536634		585.318	312.514	480.236	263.848	1.87293	1.82012	1.84653
100536763	LOC100536763	proline dehydrogenase, mitochondrial-like		2505.92	1513.53	2877.6	2425.56	1.65568	1.18636	1.42102
100538016	LOC100538016	protein BTG3-like		2087.09	441.068	5794.33	670.263	4.73191	8.64487	6.68839
100538217	LOC100538217	protein NLRC3-like		698.529	426.23	607.293	351.894	1.63886	1.72578	1.68232
553223	LOC553223	hypothetical protein LOC553223		262.653	161.413	860.426	509.773	1.62721	1.68786	1.65754
555713	LOC555713	hypothetical LOC555713		1045.89	590.381	1179.08	622.221	1.77155	1.89496	1.83325
556502	LOC556502	ADM-like		978.737	540.07	1267.18	658.423	1.81224	1.92457	1.86841
558816	LOC558816	ferritin, middle subunit-like		4090.36	2292.79	1832.86	1061.42	1.78401	1.72681	1.75541
558930	LOC558930	UDP-GlcNAc:betaGal beta-1,3-N-acetylglucosaminyltransferase 2-like		290.438	151.166	2141.96	627.057	1.92132	3.4159	2.66861
559809	LOC559809	anoctamin-9-like		314.321	152.509	2632.21	1047.4	2.061	2.5131	2.28705
560411	LOC560411	uncharacterized protein C14orf43-like		2203.85	1471.99	1529.07	1020.07	1.49719	1.49899	1.49809
560618	LOC560618	similar to extracellular link domain-containing 1		989.015	657.633	893.339	624.582	1.5039	1.4303	1.4671
560816	LOC560816	poliovirus receptor-related protein 2-like		349.438	186.247	546.385	269.507	1.87621	2.02735	1.95178
561303	LOC561303	protein tyrosine phosphatase-like A domain containing 2-like		598.089	351.275	362.984	258.725	1.70262	1.40297	1.5528
562242	LOC562242	ribosomal protein S6 kinase beta-1-like		7001.6	4096.35	6683.26	4126.84	1.70923	1.61946	1.66435
562630	LOC562630	anoctamin-9-like		211.984	109.096	660.356	192.275	1.94309	3.43443	2.68876
564528	LOC564528	similar to inositol 1,4,5-trisphosphate 3-kinase A		2127.92	1317.55	993.788	677.585	1.61506	1.46666	1.54086
565454	LOC565454	hypothetical protein LOC565454		17012.1	483.71	28360	1554.38	35.1701	18.2451	26.7076
565781	LOC565781	somatostatin-2-like		1661.58	914.529	1541.27	1219.03	1.81687	1.26435	1.54061
566587	LOC566587	ERBB receptor feedback inhibitor 1-like		2161.79	770.541	2928.47	1004.73	2.80555	2.91469	2.86012
566639	LOC566639	similar to AHNAK nucleoprotein		29072.7	17961.9	46374.8	19547.2	1.61857	2.37246	1.99551
567549	LOC567549	tyrosine-protein kinase FRK-like		4763.27	2846.4	4730.5	1973.65	1.67344	2.39683	2.03513
567640	LOC567640	similar to laminin alpha 3		1871.85	740.189	1107.54	478.579	2.52888	2.31422	2.42155
571582	LOC571582	GTPase IMAP family member 4-like		1188.09	292.232	1335.41	368.328	4.06557	3.6256	3.84559
793137	LOC793137	phosphatidylcholine-sterol acyltransferase-like		5597.08	1723.55	830.754	334.841	3.24742	2.48104	2.86423
794462	LOC794462	insulin receptor substrate 2-B-like		1250.16	743.965	262.013	168.631	1.68041	1.55377	1.61709
794635	LOC794635	complement C4-like		1910.74	721.667	1573.17	665.053	2.64768	2.36548	2.50658
798445	LOC798445	caspase-3-like		2108.68	896.554	847.582	272.95	2.35198	3.10527	2.72862
798872	LOC798872	deiodinase 3		2663.37	1181.8	2424.22	1139.02	2.25365	2.12833	2.19099
799099	lpin1	lipin 1	ENSDARG00000020239	930.446	503.505	1155.52	858.418	1.84794	1.34611	1.59702
563923	lrrc8db	leucine rich repeat containing 8 family, member Db	ENSDARG00000044146	812.036	423.725	771.809	493.871	1.91642	1.56278	1.7396
558777	macc1	metastasis associated in colon cancer 1	ENSDARG00000040717	2994.45	1723.08	4387.4	1615.63	1.73785	2.7156	2.22672
393128	manba	mannosidase, beta A, lysosomal	ENSDARG00000008238	468.866	259.661	416.282	234.366	1.80569	1.7762	1.79095
563122	marveld2b	MARVEL domain containing 2b	ENSDARG00000061651	3006.13	1627.87	3756.22	1372.73	1.84666	2.73632	2.29149
373102	mcl1b	myeloid cell leukemia sequence 1b	ENSDARG00000008363	10662.3	6351.2	11791.8	5150.84	1.67878	2.2893	1.98404
378960	mgll	monoglyceride lipase	MGC56561|cb909|wu:fc66g01|zgc:56561	11351.7	6084.22	5099.89	1821.71	1.86577	2.79951	2.33264
100033581	mir21-1	microRNA 21-1	dre-mir-21-1	457.809	179.531	425.181	133.491	2.55002	3.18508	2.86755
373121	mknk2b	MAP kinase-interacting serine/threonine kinase 2b	ENSDARG00000015164	5427.94	2163.85	4737.27	2445.39	2.50847	1.93722	2.22284
678531	mmp30	matrix metallopeptidase 30	ENSDARG00000045887	4722.05	1559.25	6318.96	1814.77	3.02841	3.48197	3.25519
406397	mmp9	matrix metalloproteinase 9	ENSDARG00000042816	25940.4	908.378	35022.5	790.013	28.5568	44.3316	36.4442
570584	moxd1	monooxygenase, DBH-like 1	fj65c11|si:dkeyp-119b4.5|wu:fj65c11	1200.64	565.281	458.523	305.864	2.12397	1.49911	1.81154
550363	ms4a17a.11	membrane-spanning 4-domains, subfamily A, member 17A.11	ENSDARG00000053561	2866.02	1744.01	2037.05	1596.65	1.64335	1.27583	1.45959
373081	mvp	major vault protein	cb771|wu:fb52b05|wu:fc02g01	23339.8	8548.22	31357.8	12617.7	2.73037	2.48522	2.6078
403145	myd88	myeloid differentiation primary response gene (88)	ENSDARG00000010169	3300.26	1944.02	4248.36	1846.42	1.69765	2.30087	1.99926
563011	myh10	myosin, heavy chain 10, non-muscle		1359.36	726.189	4268.86	2871.52	1.87191	1.48662	1.67926
566880	myo18l2	myosin XVIII-like 2	myo18aa	859.187	556.63	2135.71	1315.82	1.54355	1.6231	1.58332
378966	ncf1	neutrophil cytosolic factor 1	ENSDARG00000033735	602.191	257.573	689.089	242.227	2.33795	2.8448	2.59137
415100	nfkb2	nuclear factor of kappa light polypeptide gene enhancer in B-cells 2, p49/p100	ENSDARG00000038687	3410.31	2021.14	3558.02	2197.53	1.68732	1.6191	1.65321
323099	nfkbiab	nuclear factor of kappa light polypeptide gene enhancer in B-cells inhibitor, alpha b	ENSDARG00000007693	11050.6	5258.78	10307.9	5877.49	2.10135	1.7538	1.92758
553330	npc1	Niemann-Pick disease, type C1	ENSDARG00000017180	9871.78	6312.39	11350.3	6828.63	1.56387	1.66217	1.61302
402815	nr1d2a	nuclear receptor subfamily 1, group D, member 2a	reverbb1	6098.53	3308.17	6617.55	4522.54	1.84347	1.46324	1.65336
557500	nr1h5	nuclear receptor subfamily 1, group H, member 5	ENSDARG00000031046	158.796	100.909	305.596	132.286	1.57366	2.31012	1.94189
431720	nr4a1	nuclear receptor subfamily 4, group A, member 1	ENSDARG00000000796	16914.3	3066.74	14002.2	3307.48	5.51539	4.23351	4.87445
796461	nrg1	neuregulin 1	ENSDARG00000068458	1397.55	446.778	1114.82	460.009	3.12806	2.42347	2.77576
404609	oat	organic anion transporter	ENSDARG00000055523	3064.07	1680.5	3214.69	1666.4	1.82331	1.92912	1.87621
405757	oclna	occludin a	ENSDARG00000005108	15575.9	8648.19	18039.3	6641.46	1.80106	2.71616	2.25861
494075	oclnb	occludin b	wu:fk83f10|zgc:101820	8689.23	4590.6	11117.8	3979.19	1.89283	2.794	2.34341
336159	optn	optineurin	ENSDARG00000002663	4905.78	2415.51	6005.43	2910.62	2.03095	2.06328	2.04712
449656	osbpl7	oxysterol binding protein-like 7	ENSDARG00000012981	5944.58	3767.28	6573.43	3791.43	1.57795	1.73376	1.65586
100007661	paqr5b	progestin and adipoQ receptor family member Vb	ENSDARG00000052688	474.527	309.012	470.556	191.84	1.53563	2.45285	1.99424
406669	pdcd6ip	programmed cell death 6 interacting protein	ENSDARG00000025269	15449.9	8683.52	14762.4	8897.34	1.77922	1.65919	1.7192
393971	pdk2	pyruvate dehydrogenase kinase, isoenzyme 2	ENSDARG00000059054	2008.24	858.815	2217.87	622.602	2.33838	3.56226	2.95032
768202	pdpk1a	3-phosphoinositide dependent protein kinase-1a	ENSDARG00000062304	236.53	151.04	269.607	203.61	1.56601	1.32413	1.44507
563926	per1a	period homolog 1a (Drosophila)	ENSDARG00000056885	189.225	114.371	185.752	155.974	1.65449	1.19091	1.4227
554477	pfkfb3	6-phosphofructo-2-kinase/fructose-2,6-biphosphatase 3	ENSDARG00000001953	2244.77	992.713	2969.16	1066.65	2.26124	2.78363	2.52244
406762	pgd	phosphogluconate hydrogenase	ENSDARG00000015343	11955.2	7823.12	14571.3	8843.94	1.52819	1.6476	1.5879
553387	pglyrp5	peptidoglycan recognition protein 5	ENSDARG00000068382	303.428	163.922	307.62	124.797	1.85106	2.46496	2.15801
569383	phactr4a	phosphatase and actin regulator 4a	MGC123224|zgc:123224	4388.28	2958.81	5269.18	2549.7	1.48312	2.06659	1.77486
553622	phlda2	pleckstrin homology-like domain, family A, member 2	ENSDARG00000042874	9650.59	3511.6	9324.71	2240.9	2.7482	4.16114	3.45467
436823	pir	pirin	zgc:92778	10683.7	2388.68	12786.1	2425.88	4.47262	5.27072	4.87167
393909	pitpna	phosphatidylinositol transfer protein, alpha	ENSDARG00000039490	13010.1	8497.46	16522.7	9249.25	1.53106	1.78638	1.65872
568060	pkp2	plakophilin 2	ENSDARG00000023026	1294.74	798.37	1814.46	867.727	1.62173	2.09105	1.85639
406470	pla2g7	phospholipase A2, group VII (platelet-activating factor acetylhydrolase, plasma)	zgc:77563	8487.94	5358.64	6608.19	3165.98	1.58397	2.08725	1.83561
568288	plce1	phospholipase C, epsilon 1		1320.49	706.203	1325.24	838.227	1.86985	1.581	1.72542
561747	plcg2	phospholipase C, gamma 2	ENSDARG00000068763	444.064	244.012	286.886	165.19	1.81984	1.7367	1.77827
565743	pld2	phospholipase D2		925.021	476.752	1946.09	677.646	1.94026	2.87184	2.40605
393814	plek	pleckstrin	ENSDARG00000017298	418.385	226.85	564.423	256.527	1.84432	2.20025	2.02229
567753	plek2	pleckstrin 2	ENSDARG00000012789	2071.61	494.888	2266.21	612.16	4.18601	3.70199	3.944
393311	plekhf1	pleckstrin homology domain containing, family F (with FYVE domain) member 1	ENSDARG00000027852	2672.84	1187.83	2227.26	1247.81	2.25019	1.78493	2.01756
569267	plekhn1	pleckstrin homology domain containing, family N member 1	si:dkey-98j1.4	1958.05	537.009	1250.68	242.862	3.64622	5.14977	4.39799
794841	plin2	perilipin 2	ENSDARG00000042332	626.072	400.201	931.954	424.911	1.56439	2.19329	1.87884
565576	plk2b	polo-like kinase 2b (Drosophila)	ENSDARG00000019130	4259.61	1835.7	3340.34	2091.95	2.32043	1.59676	1.9586
334202	plk3	polo-like kinase 3 (Drosophila)	ENSDARG00000038754	12950.7	5460.58	12862.1	6323.51	2.37167	2.03402	2.20285
558650	pllp	plasma membrane proteolipid	ENSDARG00000062756	1760.6	777.363	1685.86	675.441	2.26483	2.49593	2.38038
751765	pmaip1	phorbol-12-myristate-13-acetate-induced protein 1	zgc:162379	924.011	478.248	1560.74	775.917	1.93207	2.01147	1.97177
447889	pnp5b	purine nucleoside phosphorylase 5b	ENSDARG00000019553	588.81	369.683	1582.46	901.13	1.59274	1.75608	1.67441
492506	pptc7	PTC7 protein phosphatase homolog (S. cerevisiae)	zgc:101865	2054.03	1278.53	1315.11	922.809	1.60656	1.42512	1.51584
30647	psme2	proteasome activator subunit 2	ENSDARG00000033144	534.146	351.542	402.306	287.216	1.51944	1.40071	1.46007
246227	ptgs2a	prostaglandin-endoperoxide synthase 2a	ENSDARG00000004539	15009.1	3785.43	16733.6	3297.11	3.96498	5.07525	4.52011
559020	ptgs2b	prostaglandin-endoperoxide synthase 2b	ENSDARG00000010276	12032.1	1270.61	17713.7	1073.31	9.46953	16.5038	12.9867
560883	ptpn13	protein tyrosine phosphatase, non-receptor type 13	MGC162319|wu:fb50g04|zgc:162319	6710.32	4385.61	7937.57	4584.1	1.53008	1.73155	1.63081
393504	rasd1	RAS, dexamethasone-induced 1	ENSDARG00000019274	6407.81	2429.03	8685	2912.96	2.63801	2.9815	2.80975
393109	rasl11b	RAS-like, family 11, member B	ENSDARG00000015611	1947.41	1114.88	1101.16	908.908	1.74674	1.21152	1.47913
494176	rdh12l	retinol dehydrogenase 12, like	ENSDARG00000045277	823.883	517.592	816.408	347.995	1.59176	2.34604	1.9689
436935	rgs2	regulator of G-protein signaling 2	ENSDARG00000056875	1940.56	940.244	1918.74	836.208	2.06389	2.29457	2.17923
550519	rgs5b	regulator of G-protein signaling 5b	ENSDARG00000017860	606.4	164.478	414.07	154.616	3.68682	2.67805	3.18244
100005849	rhov	ras homolog gene family, member V	ENSDARG00000070434	2919.72	1710.1	3975.04	1572.99	1.70733	2.52707	2.1172
321330	rhpn2	rhophilin, Rho GTPase binding protein 2	MGC55960|cb668|sb:cb668|wu:fa26b12|wu:fk87d04|zgc:55960	4635.48	2586.45	7920.93	3176.73	1.79222	2.49342	2.14282
406351	ripk4	receptor-interacting serine-threonine kinase 4	ENSDARG00000043211	2226.32	1497.21	2781.56	1353.69	1.48698	2.0548	1.77089
322325	rnf128a	ring finger protein 128a	ENSDARG00000016867	8685.49	4194.19	10050.5	3649.65	2.07084	2.75381	2.41233
563060	s100u	S100 calcium binding protein U	ENSDARG00000071014	19017.1	11510.9	24216.6	9787.67	1.6521	2.47419	2.06314
100144627	s100v1	S100 calcium binding protein V1		14965.9	9772.76	19580.4	8729.62	1.53139	2.24298	1.88719
566522	sb:cb1095	sb:cb1095		909.763	547.585	555.303	240.335	1.66141	2.31054	1.98598
399650	sb:cb930	sb:cb930		5377.33	2630.76	548.921	173.476	2.04402	3.16424	2.60413
407680	sc:d0144	sc:d0144	ENSDARG00000040543	5213.3	3454.58	4108.77	2471.47	1.5091	1.66248	1.58579
406662	sc4mol	sterol-C4-methyl oxidase-like	ENSDARG00000055876	3423.99	1664.13	7140.09	2292.46	2.05752	3.1146	2.58606
568593	sdc4	syndecan 4	ENSDARG00000059906	18205.9	11730.1	18332.5	11654.5	1.55206	1.57299	1.56253
494155	serpinb1l1	serpin peptidase inhibitor, clade B (ovalbumin), member 1, like 1	ENSDARG00000095830	674.585	294.336	747.112	343.697	2.29189	2.17375	2.23282
335229	serpinb1l4	serpin peptidase inhibitor, clade B (ovalbumin), member 1, like 4	ENSDARG00000091801	415.245	178.079	616.103	236.145	2.33179	2.60901	2.4704
100136840	serpine1	serpin peptidase inhibitor, clade E (nexin, plasminogen activator inhibitor type 1), member 1	ENSDARG00000056795	2471.88	818.773	3429.49	885.013	3.019	3.87507	3.44704
324140	sgk1	serum/glucocorticoid regulated kinase 1	ENSDARG00000025522	7789.63	3837.84	10069.8	4207.8	2.02969	2.39312	2.21141
559050	sgk2b	serum/glucocorticoid regulated kinase 2b	ENSDARG00000006598	3162.84	1463.57	2799.91	2007.76	2.16105	1.39455	1.7778
553811	sh3d19	SH3 domain containing 19	ENSDARG00000088202	3915.23	2555.58	4163.83	2165.15	1.53204	1.92311	1.72757
325758	si:ch211-105c13.3	si:ch211-105c13.3	fd10a10|wu:fd10a10	33190.7	18859.9	38183.1	15370.8	1.75985	2.48413	2.12199
100170820	si:ch211-122l24.4	si:ch211-122l24.4		989.741	292.531	1496.68	266.596	3.38337	5.61403	4.4987
100000683	si:ch211-131e11.19	si:ch211-131e11.19		387.384	146.875	2560.82	1109.72	2.6375	2.30762	2.47256
561689	si:ch211-139k15.1	si:ch211-139k15.1	magi3	3362.32	2261.49	4513.69	2652.44	1.48678	1.70171	1.59424
564423	si:ch211-145m1.1	si:ch211-145m1.1	ENSDARG00000013685	1495.26	768.578	1901.35	756.078	1.94549	2.51475	2.23012
373136	si:ch211-157f15.1	si:ch211-157f15.1	ENSDARG00000019808	16890.7	10188.6	21062.6	8928.31	1.6578	2.35909	2.00844
560966	si:ch211-158d24.4	si:ch211-158d24.4		1262.13	538.593	2772.26	643.508	2.34338	4.30804	3.32571
100307107	si:ch211-202h22.8	si:ch211-202h22.8		704.581	305.295	743.836	289.786	2.30787	2.56684	2.43736
563180	si:ch211-215l11.5	si:ch211-215l11.5	ENSDARG00000013721	12963.1	5400.01	19811.1	5463.03	2.40058	3.62639	3.01348
553465	si:ch211-235e18.3	si:ch211-235e18.3	ENSDARG00000058606	13987.8	6965.37	12593.6	3668.8	2.0082	3.43261	2.7204
100319064	si:ch211-264f5.6	si:ch211-264f5.6		6437.77	2857.84	28396.3	10423.7	2.25267	2.72419	2.48843
561967	si:ch211-93f2.1	si:ch211-93f2.1	wu:fb62a02	6025.73	3854.3	3159.82	1976.25	1.56338	1.5989	1.58114
553515	si:ch211-95j8.2	si:ch211-95j8.2		14827	5314.48	18945.7	3614.69	2.78993	5.24132	4.01562
571911	si:ch73-107c13.2	si:ch73-107c13.2	fdft1	1249.99	760.652	3370.53	1758.34	1.64332	1.91688	1.7801
100005564	si:ch73-13b6.3	si:ch73-13b6.3	ENSDARG00000058605	4114.95	1580.83	5832.17	1634.54	2.60303	3.56809	3.08556
100307075	si:ch73-263f13.4	si:ch73-263f13.4	ENSDARG00000058608	442.904	235.751	549.247	288.203	1.87869	1.90576	1.89223
569051	si:ch73-303g23.4	si:ch73-303g23.4	im:7148243	227.869	117.313	315.757	129.157	1.94241	2.44475	2.19358
795785	si:ch73-6k14.1	si:ch73-6k14.1	ENSDARG00000075045	544.743	203.712	688.783	142.49	2.67409	4.83391	3.754
100322456	si:dkey-11f4.20	si:dkey-11f4.20		602.265	367.419	456.481	336.767	1.63918	1.35548	1.49733
561062	si:dkey-157l19.2	si:dkey-157l19.2		773.725	511.989	1140.66	549.069	1.51121	2.07745	1.79433
100005482	si:dkey-182g1.2	si:dkey-182g1.2		2919.65	1961.49	1087.76	603.624	1.48849	1.80205	1.64527
100005752	si:dkey-204a24.2	si:dkey-204a24.2	ENSDARG00000058690	3280.28	1532.37	3454.03	1295.21	2.14066	2.66677	2.40371
565437	si:dkey-221j11.2	si:dkey-221j11.2		1030.37	683.474	2093.8	1164.15	1.50755	1.79856	1.65305
796266	si:dkey-228d14.5	si:dkey-228d14.5	ENSDARG00000057440	780.566	400.694	1026.82	299.669	1.94804	3.42652	2.68728
445168	si:dkey-246k9.1	si:dkey-246k9.1	ENSDARG00000030743	2073.92	1400.26	2208.24	1117.18	1.4811	1.97662	1.72886
678527	si:dkey-25e12.3	si:dkey-25e12.3	ENSDARG00000055365	1180.65	203.674	1661.4	156.176	5.79677	10.638	8.2174
561563	si:dkey-261e22.1	si:dkey-261e22.1		3779.28	2210.53	706.15	406.961	1.70967	1.73518	1.72243
564545	si:dkey-40c11.1	si:dkey-40c11.1	ENSDARG00000031345	431.158	243.351	303.655	249.289	1.77176	1.21808	1.49492
550165	si:dkey-4c2.6	si:dkey-4c2.6	im:7142001	1061.98	384.084	1522.26	444.251	2.76496	3.42657	3.09577
563356	si:dkey-5g7.3	si:dkey-5g7.3	ENSDARG00000042859	209.373	124.154	198.139	118.513	1.6864	1.67188	1.67914
321046	si:dkey-76b14.4	si:dkey-76b14.4	C3|sb:cb26|wu:fi34b03|wu:fj86e11	30090.3	15947.3	40785.5	20824.4	1.88686	1.95855	1.9227
562950	si:dkey-7c18.24	si:dkey-7c18.24		1804.31	410.592	1055.21	221.674	4.39441	4.76018	4.57729
567599	si:dkey-93f15.3	si:dkey-93f15.3	ENSDARG00000029372	627.935	393.662	886.542	458.561	1.59511	1.93331	1.76421
100034578	si:dkey-97m3.1	si:dkey-97m3.1	ENSDARG00000009262	469.869	281.581	713.617	431.763	1.66868	1.6528	1.66074
567801	si:dkeyp-110g5.2	si:dkeyp-110g5.2	ENSDARG00000058053	739.092	403.267	1742.87	797.933	1.83276	2.18424	2.0085
100318441	si:dkeyp-51f12.6	si:dkeyp-51f12.6		3431.11	1310.68	1402.67	347.788	2.61782	4.03313	3.32547
100001340	si:dkeyp-69e1.8	si:dkeyp-69e1.8		3898.31	2023.25	4742.52	1931.47	1.92675	2.45539	2.19107
492647	si:rp71-39b20.7	si:rp71-39b20.7	im:7144703	17544.8	7998.19	13801.9	8324.7	2.19359	1.65794	1.92577
562396	si:rp71-45k5.9	si:rp71-45k5.9	ENSDARG00000060926	412.745	156.208	497.09	174.903	2.64228	2.8421	2.74219
368429	si:rp71-46j2.3	si:rp71-46j2.3	si:bz46j2.3	3207.79	1402.22	3529.47	1395.57	2.28765	2.52906	2.40836
562834	slc12a10.2	solute carrier family 12 (sodium/potassium/chloride transporters), member 10.2	ENSDARG00000071173	708.806	437.447	724.446	400.376	1.62032	1.80941	1.71487
793341	slc12a9	solute carrier family 12 (potassium/chloride transporters), member 9	ENSDARG00000060366	1145.54	674.07	852.81	518.636	1.69943	1.64433	1.67188
406537	slc13a2	solute carrier family 13 (sodium-dependent dicarboxylate transporter), member 2	ENSDARG00000053853	7000.28	2859.12	5846.68	2503.56	2.44841	2.33534	2.39188
795588	slc16a9a	solute carrier family 16 (monocarboxylic acid transporters), member 9a	ENSDARG00000013926	1005.3	371.104	1121.14	387.904	2.70894	2.89026	2.7996
445158	slc16a9b	solute carrier family 16 (monocarboxylic acid transporters), member 9b	ENSDARG00000005947	5576.46	1793.83	4801.97	2159.15	3.10868	2.224	2.66634
406458	slc20a1a	solute carrier family 20, member 1a	ENSDARG00000020114	2021.41	1240.14	1967.04	1564.57	1.62999	1.25724	1.44362
791156	slc25a15a	solute carrier family 25 (mitochondrial carrier; ornithine transporter) member 15a	ENSDARG00000063539	878.735	403.925	750.559	341.118	2.17549	2.20029	2.18789
406541	slc25a25a	solute carrier family 25 (mitochondrial carrier; phosphate carrier), member 25a	ENSDARG00000010572	8882.85	4295.85	11447.9	6217.5	2.06777	1.84123	1.9545
796731	slc25a43	solute carrier family 25, member 43	ENSDARG00000023055	2285.18	1316.33	3046.53	1400.74	1.73603	2.17495	1.95549
553512	slc27a1b	solute carrier family 27 (fatty acid transporter), member 1b	ENSDARG00000038352	2293.76	1429.72	2014.62	1064.41	1.60434	1.8927	1.74852
550432	slc27a4	solute carrier family 27 (fatty acid transporter), member 4	zgc:112138	1219.79	677.699	1041.11	523.817	1.79991	1.98755	1.89373
323482	slc35c2	solute carrier family 35, member C2	ENSDARG00000037517	3401.82	1973.71	3409.59	1970.76	1.72356	1.73009	1.72682
494042	slc43a2b	solute carrier family 43, member 2b	ENSDARG00000061120	10762.1	6301.36	26417.2	11519.4	1.70791	2.29327	2.00059
393385	slc44a4	solute carrier family 44, member 4		645.327	379.869	797.644	474.368	1.69882	1.68149	1.69015
570716	slc4a2b	solute carrier family 4, anion exchanger, member 2b	ae2.1|sb:cb330|slc4a2.1	1681.91	1020.05	5094.84	2454.85	1.64884	2.07541	1.86213
492363	slc7a3	solute carrier family 7 (cationic amino acid transporter, y+ system), member 3	ENSDARG00000020645	6661.37	3939.5	7525.86	5173.73	1.69092	1.45463	1.57277
562904	slc9a2	solute carrier family 9 (sodium/hydrogen exchanger), member 2	ENSDARG00000058780	1639.06	683.893	2495.21	634.633	2.39666	3.93174	3.1642
568258	slc9a3.1	solute carrier family 9 (sodium/hydrogen exchanger), member 3.1	nhe3a|si:dkey-3n22.4	505.954	262.417	752.828	568.986	1.92805	1.3231	1.62558
565213	slc9a5	solute carrier family 9 (sodium/hydrogen exchanger), member 5	ENSDARG00000078560	642.514	401.051	474.608	381.021	1.60208	1.24562	1.42385
378855	slmo2	slowmo homolog 2 (Drosophila)	ENSDARG00000009505	16392.1	10690.6	20792.2	14620.6	1.53332	1.42212	1.47772
407723	smcr8b	Smith-Magenis syndrome chromosome region, candidate 8b	ENSDARG00000015803	699.418	403.399	766.959	370.414	1.73381	2.07055	1.90218
100006088	sobpb	sine oculis binding protein homolog (Drosophila) b	ENSDARG00000017386	573.876	359.463	261.025	175.811	1.59648	1.48469	1.54058
445073	socs1	suppressor of cytokine signaling 1	ENSDARG00000038095	738.777	295.133	795.248	392.993	2.5032	2.02356	2.26338
335409	socs3a	suppressor of cytokine signaling 3a	ENSDARG00000025428	6492.32	512.057	4734.64	566.857	12.6789	8.35245	10.5157
406596	socs3b	suppressor of cytokine signaling 3b	ENSDARG00000026611	3065.38	1278.95	3593.32	1662.08	2.3968	2.16195	2.27938
394203	sox7	SRY-box containing gene 7	ENSDARG00000030125	3714.91	1696.87	2690.51	1670.68	2.18927	1.61043	1.89985
798229	spry1	sprouty homolog 1 (Drosophila)		792.321	404.758	602.272	506.921	1.95752	1.1881	1.57281
114437	spry4	sprouty (Drosophila) homolog 4	cb511|sprouty4|wu:fb92b06|zSpry4	5443.78	3021.22	5823.34	3343.48	1.80185	1.7417	1.77178
406452	sqstm1	sequestosome 1	sb:cb621|zgc:85784	20224.1	5321.95	22752.1	5944.74	3.80013	3.82726	3.8137
570867	srgn	serglycin	ENSDARG00000077069	5704.02	3823.39	5926.1	3590.24	1.49188	1.65062	1.57125
678603	st14a	suppression of tumorigenicity 14 (colon carcinoma) a	ENSDARG00000061173	15160.4	9616.67	17790.8	8446.35	1.57647	2.10633	1.8414
100001416	stard10	START domain containing 10	ENSDARG00000031929	11248.5	3335.65	16949.7	3948.06	3.3722	4.29316	3.83268
30767	stat3	signal transduction and activation of transcription 3	MGC193054|fc15d02|fl59g06|wu:fc15d02|wu:fl59g06|z-Stat3	2994.89	1796.88	2815.69	2366.86	1.66671	1.18963	1.42817
368519	stat4	signal transducer and activator of transcription 4	ENSDARG00000028731	722.758	394.521	526.512	331.445	1.83199	1.58854	1.71026
369197	stat5.1	signal transducer and activator of transcription 5.1	Stat5|stat5|stat5b	1041.25	583.384	817.905	357.65	1.78485	2.28689	2.03587
394108	stk10	serine/threonine kinase 10	MGC63495|zgc:63495	6390.99	3159.21	10401.7	4122.98	2.02297	2.52286	2.27292
394108	stk10	serine/threonine kinase 10		596.046	311.561	751.713	333.812	1.9131	2.2519	2.0825
568080	stk35	serine/threonine kinase 35	ENSDARG00000086899	307.176	166.014	258.427	216.181	1.8503	1.19542	1.52286
405846	stx11a	syntaxin 11a	ENSDARG00000044039	368.643	203.758	447.536	257.669	1.80921	1.73686	1.77304
619193	sult1st5	sulfotransferase family 1, cytosolic sulfotransferase 5	ENSDARG00000003475	258.216	170.919	298.25	152.835	1.51075	1.95145	1.7311
777793	sult2st2	sulfotransferase family 2, cytosolic sulfotransferase 2		451.291	291.011	541.917	375.749	1.55077	1.44223	1.4965
100034376	taar10	trace amine-associated receptor 10	si:dkey-7c18.8	220.7	145.53	503.428	285.453	1.51653	1.76361	1.64007
554092	tbc1d17	TBC1 domain family, member 17	wu:fc56c02|zgc:110443	3334.72	1959.82	3230.42	1758.13	1.70154	1.83741	1.76948
692289	tbk1	TANK-binding kinase 1	ENSDARG00000063708	5082.53	3067.4	4959.25	3482.09	1.65695	1.42422	1.54058
406633	tesc	tescalcin	ENSDARG00000028346	1550.82	993.472	2234.96	1340.49	1.56101	1.66727	1.61414
373089	tjp3	tight junction protein 3	ENSDARG00000002909	2679.3	1525.3	4329.75	1716.61	1.75657	2.52227	2.13942
450051	tlcd1	TLC domain containing 1	ENSDARG00000002391	979.865	406.068	836.828	355.624	2.41306	2.35313	2.38309
323681	tmem154	transmembrane protein 154	ENSDARG00000074776	1049.57	693.522	1387.41	790.791	1.51339	1.75446	1.63392
450031	tmem189	transmembrane protein 189	ENSDARG00000042732	2641.94	1543.06	11736.3	6002.65	1.71214	1.95519	1.83367
564693	tmprss13b	transmembrane protease, serine 13b	ENSDARG00000077573	813.887	460.091	531.636	207.168	1.76897	2.56621	2.16759
777630	tmprss4a	transmembrane protease, serine 4a	tmprss4|zgc:152909	5920.34	2417.02	9173.39	2431.94	2.44944	3.77204	3.11074
406471	tnfrsf1a	tumor necrosis factor receptor superfamily, member 1a	ENSDARG00000018569	4812.69	3002.65	6055.78	3255.6	1.60281	1.86011	1.73146
678622	tnfrsf9a	tumor necrosis factor receptor superfamily, member 9a	ENSDARG00000060498	478.187	234.014	653.144	346.953	2.04341	1.88251	1.96296
386629	tob1a	transducer of ERBB2, 1a	ENSDARG00000032619	14426.8	8440.24	13363.8	8681.79	1.70929	1.53929	1.62429
406245	tob1b	transducer of ERBB2, 1b	ENSDARG00000021372	19996.7	8370.33	24699.6	7571.43	2.389	3.26221	2.82561
560596	tprg1	tumor protein p63 regulated 1	ENSDARG00000056026	2112.21	1380.97	2701.32	1121.57	1.52951	2.40852	1.96902
405805	trib3	tribbles homolog 3 (Drosophila)	MGC76966|zgc:76966	11370.6	5425.57	13659.4	5635.42	2.09574	2.42385	2.2598
568734	trim16	tripartite motif-containing 16		503.589	258.675	2220.2	1653.99	1.9468	1.34233	1.64457
799647	trpm4c	transient receptor potential cation channel, subfamily M, member 4c		275.292	155.244	247.431	181.196	1.77329	1.36554	1.56942
368359	txnipa	thioredoxin interacting protein a	ENSDARG00000036107	90287	31602.1	77865.8	27540.6	2.85699	2.82731	2.84215
83908	ucp1	uncoupling protein 1	ENSDARG00000023151	3823.29	2106.09	4643.87	2688.19	1.81535	1.72751	1.77143
445225	uevld	UEV and lactate/malate dehyrogenase domains	ENSDARG00000009266	2342.82	1307.78	3204.53	1518.35	1.79145	2.11054	1.951
553952	ugt2a2	UDP glucuronosyltransferase 2 family, polypeptide A2	ENSDARG00000051940	446.662	253.431	562.952	365.115	1.76246	1.54185	1.65215
563912	usp54a	ubiquitin specific peptidase 54a		2395.01	1542.54	3784.72	2805.53	1.55264	1.34902	1.45083
561592	wu:fb12c06	wu:fb12c06	ENSDARG00000087093	15985	7956.42	26492.6	8841.36	2.00907	2.99644	2.50275
564921	wu:fc06d01	wu:fc06d01	fc06d01|fc07g05|wu:fc07g05	944.843	465.215	1652.41	610.12	2.03098	2.70833	2.36965
558746	wu:fj58g06	wu:fj58g06	fj58g06	1587.44	596.082	1566.26	680.047	2.66313	2.30316	2.48315
373108	xiap	X-linked inhibitor of apoptosis	ENSDARG00000016143	4756.73	2386.09	6014.71	3112.77	1.99352	1.93227	1.9629
393129	zbtb2a	zinc finger and BTB domain containing 2a	ENSDARG00000044038	381.896	254.691	320.572	218.411	1.49945	1.46775	1.4836
406312	zfand5a	zinc finger, AN1-type domain 5a	ENSDARG00000018898	11644.1	7248.72	12959.1	6794.38	1.60636	1.90732	1.75684
561280	zfp36l1a	zinc finger protein 36, C3H type-like 1a	id:ibd1247|wu:fb80h11|wu:fb92f07|wu:fk89d11|zfp36l1|zfp36l2|zgc:153979	27656.5	12722.2	37484.5	22173.7	2.17387	1.69049	1.93218
323671	zfp36l1b	zinc finger protein 36, C3H type-like 1b	ENSDARG00000021443	8942.86	5021.65	6532.35	5049.21	1.78086	1.29374	1.5373
445134	zgc:100864	zgc:100864	ENSDARG00000039669	14918.7	9466.02	16733.1	8606.57	1.57603	1.94423	1.76013
554458	zgc:100868	zgc:100868	MGC100868|im:7038378|im:7144259|wu:fc74e04	45938.8	11016.8	63838.6	15830.4	4.16988	4.03266	4.10127
445247	zgc:100911	zgc:100911	ENSDARG00000036897	490.976	228.534	875.807	263	2.14837	3.33007	2.73922
445232	zgc:100942	zgc:100942		9537.28	5020.24	9304.83	3913.13	1.89977	2.37785	2.13881
447903	zgc:101565	zgc:101565	ENSDARG00000020978	10178.8	4956.62	17290.9	5592.64	2.05357	3.09173	2.57265
494104	zgc:101583	zgc:101583		1186.23	778.032	1097.2	714.673	1.52466	1.53525	1.52995
573111	zgc:101684	zgc:101684		672.43	414.762	924.017	527.607	1.62124	1.75134	1.68629
541408	zgc:101788	zgc:101788	ENSDARG00000055644	464.267	284.524	405.378	234.281	1.63173	1.7303	1.68102
572841	zgc:101798	zgc:101798	MGC101798|wu:fc11c04|wu:fq24h09	3066.46	1796.55	4387.76	2068.07	1.70686	2.12167	1.91427
492500	zgc:101897	zgc:101897		6190.52	4043.91	6097.66	3940.5	1.53082	1.54743	1.53913
494039	zgc:103710	zgc:103710		4497.78	1407.58	4003.53	1701.65	3.19539	2.35273	2.77406
541319	zgc:103738	zgc:103738		4603.77	2455.77	4957.26	1832.56	1.87467	2.7051	2.28988
553552	zgc:109934	zgc:109934	ENSDARG00000094210	5772.93	3100.42	5389.25	2665.01	1.86198	2.02222	1.9421
436842	zgc:109981	zgc:109981	MGC109981|tpmt|zgc:92752	1358.91	853.423	1647.6	1171.58	1.59231	1.40631	1.49931
550551	zgc:110152	zgc:110152	ENSDARG00000038025	1301.84	280.21	2227.02	350.386	4.64595	6.3559	5.50093
541345	zgc:110340	zgc:110340	ENSDARG00000079497	13367.3	4358.06	8126.93	2695.95	3.06727	3.01449	3.04088
553612	zgc:110354	zgc:110354	ENSDARG00000043093	1517.72	894.446	1548.99	698.093	1.69682	2.21889	1.95786
550353	zgc:110380	zgc:110380	ENSDARG00000035519	103405	56977.2	76296.5	53304.9	1.81485	1.43132	1.62309
432385	zgc:111821	zgc:111821	ENSDARG00000044276	196.061	104.342	236.134	113.03	1.87902	2.08912	1.98407
550378	zgc:112009	zgc:112009	ENSDARG00000025784	612.856	305.7	658.548	283.117	2.00476	2.32606	2.16541
574424	zgc:112037	zgc:112037		1147.76	773.492	882.949	480.972	1.48387	1.83576	1.65981
553673	zgc:112038	zgc:112038	ENSDARG00000046140	337.478	140.022	942.378	354.299	2.41018	2.65984	2.53501
550361	zgc:112484	zgc:112484		304.202	145.935	350.192	158.984	2.0845	2.20268	2.14359
541520	zgc:113071	zgc:113071	ENSDARG00000058943	1220.66	725.086	1061.24	589.557	1.68348	1.80006	1.74177
503753	zgc:113263	zgc:113263		959.228	590.193	1052.39	700.366	1.62528	1.50264	1.56396
619272	zgc:113314	zgc:113314	ENSDARG00000069453	1736.6	1044.18	2307.91	1029.56	1.66312	2.24164	1.95238
570782	zgc:113380	zgc:113380	ENSDARG00000041250	409.958	198.389	284.252	199.218	2.06644	1.42684	1.74664
503592	zgc:113442	zgc:113442	ENSDARG00000042137	901.713	455.961	1565.4	609.009	1.97761	2.57041	2.27401
403118	zgc:123068	zgc:123068	ENSDARG00000017489	948.969	271.857	728.523	217.818	3.49069	3.34464	3.41767
567956	zgc:123246	zgc:123246	ENSDARG00000042561	2411.92	1593.76	2914.41	1519.28	1.51335	1.91829	1.71582
560778	zgc:123333	zgc:123333	ENSDARG00000020742	9327.86	2844.35	8930.91	3174.73	3.27943	2.81312	3.04628
678639	zgc:136639	zgc:136639	ENSDARG00000031709	2584.28	1395.14	3677.12	2019.62	1.85234	1.8207	1.83652
678612	zgc:136892	zgc:136892	ENSDARG00000069505	3478.59	1455.41	4366.99	1289.68	2.39011	3.38611	2.88811
777614	zgc:152898	zgc:152898	ENSDARG00000068381	2101.77	1049.22	1688.2	1086.42	2.00318	1.5539	1.77854
572245	zgc:152911	zgc:152911	ENSDARG00000041294	2714.95	535.165	3245.7	523.891	5.07312	6.19538	5.63425
[truncated: 62 more rows]

## Sheet: Common downregulated genes
Entrez ID	Gene Symbol	Description	Ensembl ID	gsp_Mutant_RPKM	gsp_Sibling_RPKM	rhs_Mutant_RPKM	rhs_Sibling_RPKM	fold downregulation gsp	fold downregulation rhs	avg. fold downregulation
[truncated: 133 more rows]
