# Supplementary material for: Grhl3 promotes retention of epidermal cells under endocytic stress to maintain epidermal architecture in zebrafish
Source: PLoS Genet. 2021 Sep 27;17(9):e1009823. doi: 10.1371/journal.pgen.1009823 (PMC8496789; doi:10.1371/journal.pgen.1009823)
Supplement: S2 Data — (XLSX) [file pgen.1009823.s014.xlsx]

## Sheet: Fig1 O
Cell circularity values over time
	time (min)	cell1	cell2	cell3	cell4	cell5	cell6	cell7	cell8	cell9	cell10 (extruding)
	7	0.931	0.927	0.721	0.814	0.689	0.936	0.785	0.644	0.955	0.839
	14	0.86	0.918	0.721	0.836	0.701	0.934	0.785	0.646	0.911	0.943
	21	0.899	0.886	0.717	0.836	0.76	0.944	0.796	0.735	0.868	0.937
	28	0.849	0.895	0.783	0.818	0.762	0.944	0.748	0.691	0.868	0.886
	35	0.897	0.878	0.711	0.815	0.661	0.909	0.779	0.692	0.916	0.899
	42	0.897	0.928	0.791	0.894	0.65	0.906	0.807	0.719	0.868	0.995
	49	0.897	0.911	0.731	0.942	0.689	0.906	0.715	0.69	0.871	0.984
	56	0.866	0.918	0.704	0.939	0.762	0.904	0.89	0.641	0.91
	63	0.872	0.876	0.877	0.925	0.799	0.893	0.832	0.715	0.914
	70	0.884	0.927	0.771	0.777	0.766	0.816	0.772	0.712	0.88

## Sheet: Fig 4 U
wt (48hpf)								Grhl3 Mo (48 hpf)								myoVb MO (48 hpf)						grhl3myoVb MO (48 hpf)
	Area	circularity	aspect ratio	roundness	solidity				Area	circularity	aspect ratio	roundness	solidity			Area	circularity	aspect ratio	roundness	solidity			Area	circularity	aspect ratio	roundness	solidity
1	322.65	0.854	1.439	0.695	1.001			1	417.267	0.705	1.301	0.769	0.885		1	352.809	0.859	1.156	0.865	0.942		1	359.032	0.704	1.853	0.54	0.97
2	412.647	0.883	1.281	0.781	1.001			2	384.696	0.705	1.543	0.648	0.886		2	585.461	0.893	1.109	0.902	0.944		2	2356.69	0.756	1.589	0.629	0.958
3	299.672	0.797	1.488	0.672	0.998			3	271.773	0.73	1.753	0.57	0.929		3	322.171	0.756	1.741	0.574	0.898		3	1189.11	0.587	1.466	0.682	0.826
4	421.264	0.866	1.294	0.773	0.995			4	290.514	0.896	1.331	0.751	0.966		4	541.42	0.835	1.134	0.882	0.93		4	595.514	0.79	1.189	0.841	0.951
5	530.889	0.848	1.505	0.664	0.988			5	330.367	0.879	1.501	0.666	0.962		5	485.411	0.816	1.198	0.834	0.928		5	1895.21	0.894	1.298	0.771	1
6	679.767	0.862	1.153	0.867	0.994			6	838.239	0.779	1.6	0.625	0.924		6	234.568	0.926	1.243	0.805	0.962		6	1366.71	0.563	3.211	0.311	0.929
7	375.308	0.832	1.483	0.674	0.998			7	647.809	0.876	1.12	0.893	0.952		7	260.897	0.895	1.157	0.865	0.966		7	573.494	0.758	1.835	0.545	0.972
8	579.238	0.886	1.119	0.893	1.001			8	471.208	0.83	1.362	0.734	0.958		8	157.974	0.878	1.196	0.836	0.969		8	827.21	0.89	1.166	0.858	0.961
9	314.512	0.896	1.164	0.859	0.999			9	678.01	0.775	1.204	0.831	0.924		9	152.708	0.718	1.154	0.867	0.952		9	502.645	0.808	1.328	0.753	0.962
10	466.263	0.778	1.796	0.557	1			10	509.294	0.867	1.114	0.898	0.969		10	122.55	0.866	1.303	0.768	0.95		10	661.576	0.738	1.512	0.661	0.91
11	468.178	0.848	1.128	0.887	1.001			11	278.494	0.698	1.513	0.661	0.874		11	154.144	0.86	1.113	0.899	0.947		11	536.633	0.657	2.372	0.422	0.903
12	515.57	0.843	1.396	0.716	0.998			12	289.782	0.849	1.459	0.686	0.957		12	145.528	0.89	1.44	0.694	0.927		12	558.654	0.748	1.955	0.511	0.948
13	552.909	0.814	1.462	0.684	1			13	582.149	0.795	1.11	0.901	0.921		13	203.451	0.939	1.12	0.893	0.955		13	855.932	0.782	2.041	0.49	0.962
14	335.575	0.887	1.117	0.895	1.001			14	373.925	0.883	1.339	0.747	0.971		14	209.196	0.76	1.369	0.73	0.892		14	536.633	0.853	1.296	0.772	0.97
15	478.709	0.854	1.093	0.915	0.975			15	537.643	0.843	1.176	0.85	0.942		15	295.842	0.744	2.124	0.471	0.931		15	1179.54	0.64	1.569	0.637	0.893
16	379.616	0.834	1.332	0.751	0.999			16	733.502	0.781	1.19	0.841	0.919		16	223.079	0.921	1.313	0.762	0.967		16	332.703	0.786	1.464	0.683	0.904
17	563.441	0.761	1.524	0.656	0.946			17	694.339	0.747	1.46	0.685	0.905		17	306.853	0.956	1.187	0.842	0.976		17	269.992	0.826	1.222	0.819	0.95
18	280.524	0.719	1.921	0.52	0.903			18	684.645	0.693	1.389	0.72	0.888		18	118.241	0.936	1.162	0.86	0.974		18	272.386	0.668	1.876	0.533	0.841
19	602.216	0.824	1.476	0.677	0.935			19	1014.11	0.838	1.39	0.72	0.948		19	329.352	0.926	1.339	0.747	0.986		19	343.713	0.809	1.602	0.624	0.938
20	328.395	0.782	1.849	0.541	1.016			20	672.237	0.926	1.171	0.854	0.97		20	288.183	0.883	1.483	0.674	0.969		20	223.079	0.881	1.248	0.801	0.942
21	365.255	0.838	1.534	0.652	0.993			21	665.387	0.629	1.494	0.669	0.813		21	295.364	0.75	1.464	0.683	0.923		21	486.369	0.83	1.156	0.865	0.91
22	296.8	0.791	1.663	0.601	1.021			22	467.244	0.771	1.368	0.731	0.903		22	235.046	0.894	1.162	0.86	0.977		22	615.141	0.853	1.581	0.633	0.959
23	417.913	0.838	1.617	0.618	0.974			23	490.94	0.805	1.55	0.645	0.937		23	307.81	0.711	2.224	0.45	0.947		23	554.345	0.72	1.591	0.629	0.905
24	458.125	0.897	1.101	0.908	0.993			24	353.632	0.885	1.081	0.925	0.959		24	143.613	0.762	1.446	0.692	0.901		24	1419.37	0.808	1.471	0.68	0.947
25	414.562	0.727	1.57	0.637	0.921			25	1262.7	0.776	1.267	0.789	0.907		25	384.404	0.733	1.238	0.808	0.892		25	471.529	0.732	1.69	0.592	0.924
26	397.807	0.76	1.793	0.558	0.978			26	612.997	0.819	1.262	0.792	0.942		26	292.491	0.822	1.669	0.599	0.973		26	806.146	0.624	2.303	0.434	0.91
27	711.362	0.867	1.419	0.705	1.001			27	546.174	0.845	1.269	0.788	0.943		27	182.867	0.834	1.364	0.733	0.976		27	913.856	0.882	1.191	0.84	0.957
28	568.707	0.791	1.634	0.612	0.995			28	2089.95	0.569	2.144	0.466	0.838		28	272.386	0.847	1.429	0.7	0.947		28	475.837	0.75	1.579	0.633	0.935
29	457.167	0.807	1.302	0.768	1.005			29	484.392	0.736	1.807	0.553	0.913		29	244.142	0.723	2.203	0.454	0.951		29	595.036	0.803	1.189	0.841	0.914
30	398.765	0.86	1.233	0.811	1.001			30	618.942	0.702	1.257	0.795	0.886		30	145.049	0.939	1.101	0.908	0.976		30	410.733	0.84	1.619	0.618	0.946
31	415.998	0.79	1.304	0.767	0.956			31	437.54	0.819	1.228	0.814	0.92		31	210.153	0.872	1.43	0.699	0.964		31	524.665	0.761	1.494	0.669	0.928
32	598.865	0.863	1.091	0.916	0.994			32	504.32	0.669	1.929	0.518	0.889		32	146.964	0.919	1.259	0.794	0.965		32	464.827	0.79	1.452	0.689	0.927
33	470.571	0.912	1.113	0.898	1.007			33	1237.46	0.863	1.26	0.794	0.966		33	193.399	0.697	2.022	0.494	0.894		33	443.285	0.86	1.303	0.768	0.942
34	362.383	0.774	1.719	0.582	0.981			34	641.71	0.749	1.269	0.788	0.884		34	176.165	0.852	1.383	0.723	0.958		34	414.562	0.693	1.334	0.75	0.844
35	448.072	0.829	1.535	0.651	0.996			35	556.978	0.621	1.158	0.863	0.82		35	97.657	0.697	1.614	0.62	0.919		35	445.2	0.698	1.897	0.527	0.889
36	598.387	0.816	1.526	0.655	0.998			36	545.13	0.679	1.502	0.666	0.863		36	138.347	0.871	1.57	0.637	0.981		36	581.632	0.829	1.429	0.7	0.933
37	421.743	0.864	1.334	0.749	0.987			37	381.172	0.879	1.121	0.892	0.969		37	173.293	0.959	1.122	0.892	0.993		37	1662.08	0.773	1.369	0.731	0.918
38	344.671	0.855	1.365	0.732	0.976			38	972.259	0.786	1.794	0.557	0.968		38	170.42	0.942	1.185	0.844	0.981		38	490.198	0.721	1.253	0.798	0.879
39	504.56	0.845	1.531	0.653	0.993			39	438.737	0.692	1.304	0.767	0.89		39	202.015	0.975	1.035	0.966	0.987		39	348.5	0.621	1.928	0.519	0.812
40	354.724	0.877	1.045	0.957	1.005			40	725.963	0.792	1.158	0.863	0.949		40	119.677	0.954	1.261	0.793	0.973		40	282.917	0.785	1.247	0.802	0.937
41	378.18	0.715	1.192	0.839	0.89			41	453.338	0.916	1.182	0.846	0.982		41	88.083	0.904	1.251	0.8	0.981		41	488.762	0.709	1.114	0.898	0.896
42	331.746	0.803	1.337	0.748	1.007			42	556.14	0.687	1.212	0.825	0.865		42	125.422	0.894	1.332	0.751	0.972		42	304.459	0.741	1.235	0.81	0.928
43	636.683	0.866	1.481	0.675	0.996			43	690.418	0.69	2.006	0.498	0.904		43	124.943	0.928	1.254	0.798	0.963		43	452.859	0.78	1.602	0.624	0.999
44	760.669	0.83	1.566	0.638	1.003			44	706.455	0.82	1.221	0.819	0.935		44	104.359	0.873	1.389	0.72	0.965		44	327.916	0.717	1.806	0.554	1.013
45	517.006	0.884	1.182	0.846	0.987			45	424.017	0.762	1.078	0.928	0.898		45	220.685	0.928	1.198	0.835	0.994		45	371.957	0.756	1.56	0.641	0.943
46	813.327	0.892	1.242	0.805	1			46	352.689	0.73	1.291	0.774	0.899		46	267.12	0.862	1.204	0.831	0.945		46	422.7	0.765	1.488	0.672	0.9
47	492.592	0.871	1.242	0.805	0.988			47	414.323	0.906	1.253	0.798	0.975		47	348.979	0.574	2.634	0.38	0.894		47	970.822	0.83	1.175	0.851	0.964
48	384.404	0.707	2.325	0.43	0.997			48	505.756	0.799	1.586	0.63	0.95		48	298.236	0.707	1.33	0.752	0.889		48	529.931	0.709	1.713	0.584	0.852
49	307.331	0.822	1.428	0.7	0.991			49	330.07	0.81	1.281	0.78	0.936		49	206.324	0.891	1.475	0.678	0.983		49	327.437	0.733	1.422	0.703	0.887
50	351.851	0.811	1.503	0.665	1.017			50	312.358	0.733	1.455	0.688	0.928		50	268.077	0.923	1.257	0.795	0.975		50	663.491	0.752	1.166	0.858	0.902
51	214.462	0.601	2.229	0.449	0.997			51	396.012	0.892	1.207	0.828	0.967		51	492.113	0.893	1.296	0.771	0.961		51	787.477	0.747	1.943	0.515	0.944
52	472.486	0.768	1.188	0.842	0.924			52	531.248	0.655	1.794	0.558	0.88		52	248.45	0.766	1.443	0.693	0.91		52	651.523	0.682	1.939	0.516	0.886
53	409.296	0.844	1.171	0.854	0.991			53	480.504	0.898	1.159	0.862	0.969		53	195.792	0.943	1.148	0.871	0.981		53	462.912	0.723	2.192	0.456	0.935
54	291.534	0.811	1.772	0.564	1.014			54	460.399	0.782	1.651	0.606	0.919		54	317.863	0.954	1.178	0.849	0.985		54	313.555	0.809	1.534	0.652	0.897
55	258.503	0.714	1.664	0.601	0.984			55	495.344	0.764	1.332	0.751	0.911		55	170.42	0.861	1.524	0.656	0.988		55	648.172	0.776	1.437	0.696	0.944
56	273.343	0.804	1.207	0.829	0.991			56	680.605	0.792	1.806	0.554	0.949		56	298.236	0.883	1.658	0.603	0.976		56	698.916	0.782	1.115	0.897	0.926
57	428.445	0.846	1.344	0.744	0.998			57	557.218	0.816	1.412	0.708	0.942		57	248.929	0.82	1.491	0.671	0.961		57	857.368	0.87	1.286	0.778	0.944
58	450.944	0.856	1.372	0.729	0.983			58	421.264	0.794	1.82	0.549	0.961		58	275.737	0.861	1.322	0.757	0.968		58	1142.2	0.606	2.909	0.344	0.926
59	665.885	0.811	1.531	0.653	0.988			59	724.167	0.742	1.972	0.507	0.928		59	336.054	0.941	1.156	0.865	0.975		59	379.138	0.86	1.088	0.919	0.947
60	293.927	0.804	1.671	0.598	0.989			60	441.968	0.744	1.674	0.597	0.916		60	159.41	0.921	1.243	0.805	0.978		60	534.24	0.766	1.938	0.516	0.952
61	632.854	0.862	1.288	0.777	1.003			61	478.111	0.713	1.426	0.701	0.884		61	98.614	0.896	1.313	0.761	0.986		61	381.053	0.748	1.458	0.686	0.915
62	614.184	0.828	1.167	0.857	0.962			62	759.113	0.657	2.341	0.427	0.931		62	140.262	0.916	1.107	0.903	0.992		62	773.115	0.862	1.346	0.743	0.944
63	382.01	0.828	1.415	0.707	0.967			63	306.972	0.784	1.712	0.584	0.937		63	198.664	0.888	1.183	0.845	0.975		63	345.149	0.636	1.955	0.512	0.911
64	348.979	0.825	1.275	0.784	1.022			64	508.27	0.648	1.518	0.659	0.834		64	146.964	0.84	1.251	0.799	0.939		64	470.571	0.674	1.21	0.826	0.899
65	571.1	0.91	1.255	0.797	1.007			65	348.74	0.75	1.325	0.755	0.889		65	436.583	0.721	1.462	0.684	0.863		65	541.42	0.715	1.673	0.598	0.866
66	575.409	0.883	1.23	0.813	0.998			66	373.274	0.796	1.458	0.686	0.938		66	303.502	0.9	1.128	0.886	0.963		66	987.577	0.829	1.476	0.677	0.963
67	706.575	0.899	1.254	0.798	0.993			67	373.274	0.896	1.262	0.793	0.971		67	446.157	0.669	1.45	0.69	0.822		67	633.332	0.608	2.135	0.468	0.893
68	338.926	0.734	1.729	0.578	1.018			68	410.493	0.899	1.237	0.808	0.969		68	194.356	0.539	1.48	0.675	0.802		68	288.183	0.784	1.758	0.569	0.928
69	580.196	0.801	1.467	0.682	0.951			69	489.6	0.569	1.396	0.716	0.759		69	128.294	0.926	1.299	0.77	0.964		69	240.791	0.667	2.271	0.44	0.913
70	743.435	0.846	1.293	0.774	0.991			70	543.574	0.767	1.282	0.78	0.911		70	221.164	0.887	1.295	0.772	0.976		70	987.577	0.869	1.177	0.85	0.952
71	322.171	0.773	1.548	0.646	0.941			71	366.213	0.819	1.547	0.647	0.97		71	259.46	0.916	1.312	0.762	0.973		71	390.148	0.837	1.451	0.689	0.936
72	387.276	0.712	2.031	0.492	0.995			72	429.761	0.848	1.207	0.828	0.984		72	255.152	0.837	1.46	0.685	0.953		72	147.921	0.823	1.484	0.674	0.934
73	396.85	0.664	2.447	0.409	0.98			73	568.826	0.661	1.894	0.528	0.866		73	208.717	0.891	1.177	0.849	0.949		73	269.992	0.893	1.226	0.815	0.96
74	488.283	0.837	1.191	0.84	0.975			74	570.262	0.756	2.012	0.497	0.946		74	168.506	0.874	1.571	0.637	0.963		74	318.82	0.893	1.395	0.717	0.976
75	599.344	0.886	1.134	0.882	1.01			75	403.073	0.921	1.139	0.878	0.973		75	361.904	0.914	1.166	0.858	0.972		75	269.992	0.777	1.504	0.665	0.954
76	495.943	0.793	1.326	0.754	0.959			76	385.72	0.667	2.091	0.478	0.939		76	181.91	0.829	1.611	0.621	0.927		76	185.739	0.669	1.962	0.51	0.893
77	401.637	0.816	1.699	0.589	0.991			77	825.414	0.73	1.374	0.728	0.896		77	157.017	0.897	1.407	0.711	0.975		77	170.899	0.751	1.591	0.629	0.895
78	351.851	0.864	1.319	0.758	0.996			78	1301.13	0.668	1.232	0.812	0.847		78	148.4	0.946	1.076	0.929	0.97		78	377.702	0.793	1.427	0.701	0.912
79	521.314	0.829	1.165	0.859	0.994			79	978.841	0.897	1.194	0.837	0.973		79	166.591	0.882	1.092	0.916	0.955		79	135.953	0.935	1.259	0.794	0.981
80	597.429	0.878	1.253	0.798	1.011			80	603.772	0.89	1.175	0.851	0.97		80	128.294	0.872	1.231	0.812	0.973		80	862.634	0.687	1.624	0.616	0.852
81	675.459	0.808	1.474	0.679	0.962			81	1233.28	0.84	1.605	0.623	0.967		81	95.263	0.885	1.147	0.872	0.973		81	678.81	0.691	1.829	0.547	0.859
82	688.863	0.83	1.096	0.912	0.982			82	821.345	0.82	1.125	0.889	0.934		82	202.494	0.801	1.658	0.603	0.952		82	1044.54	0.794	1.499	0.667	0.918
83	825.295	0.802	1.2	0.833	0.98			83	971.181	0.908	1.203	0.831	0.978		83	170.42	0.793	1.548	0.646	0.937		83	624.716	0.793	1.288	0.776	0.957
84	583.547	0.736	1.499	0.667	0.905			84	574.571	0.785	1.981	0.505	0.963		84	331.267	0.761	1.385	0.722	0.935		84	944.493	0.675	1.498	0.668	0.878
85	422.7	0.798	1.526	0.655	0.95			85	748.821	0.603	1.464	0.683	0.827		85	375.308	0.8	1.438	0.695	0.963		85	699.873	0.774	1.477	0.677	0.906
86	629.024	0.904	1.179	0.848	0.999			86	594.198	0.637	1.123	0.89	0.841		86	184.782	0.9	1.207	0.828	0.97		86	416.477	0.805	1.625	0.615	0.961
87	711.841	0.841	1.168	0.856	1.015			87	502.645	0.818	1.349	0.741	0.926		87	156.538	0.869	1.162	0.861	0.976		87	616.099	0.699	2.215	0.451	0.945
88	484.932	0.903	1.071	0.933	1.011			88	692.453	0.701	2.255	0.443	0.964		88	211.111	0.924	1.379	0.725	0.977		88	516.049	0.892	1.316	0.76	0.96
89	540.463	0.798	1.172	0.853	0.967			89	515.809	0.869	1.395	0.717	0.978		89	227.387	0.775	1.487	0.672	0.944		89	494.507	0.699	1.404	0.712	0.858
90	388.712	0.638	2.148	0.466	0.949			90	547.165	0.914	1.163	0.86	0.969		90	169.463	0.713	1.595	0.627	0.935		90	283.875	0.709	1.996	0.501	0.96
91	478.709	0.803	1.389	0.72	0.982			91	999.425	0.798	1.244	0.804	0.936		91	91.433	0.775	1.601	0.625	0.934		91	372.915	0.855	1.709	0.585	0.987
92	343.713	0.838	1.373	0.728	1.024			92	626.391	0.673	1.559	0.641	0.859		92	404.031	0.83	1.368	0.731	0.934		92	377.702	0.763	1.313	0.762	0.886
93	365.255	0.801	1.418	0.705	1.001			93	947.725	0.906	1.144	0.874	0.97		93	316.906	0.838	1.591	0.629	0.97		93	523.229	0.665	1.901	0.526	0.854
94	352.809	0.853	1.293	0.774	0.99			94	856.77	0.662	1.266	0.79	0.861		94	399.722	0.77	1.497	0.668	0.916		94	515.091	0.797	1.229	0.813	0.902
95	461.954	0.833	1.288	0.777	0.98			95	737.811	0.619	2.514	0.398	0.926		95	368.606	0.868	1.553	0.644	0.97		95	267.598	0.604	2.323	0.431	0.916
96	541.899	0.841	1.176	0.85	0.965			96	1159.43	0.814	1.574	0.635	0.948		96	731.468	0.786	1.298	0.771	0.931		96	480.624	0.712	1.973	0.507	0.908
97	369.564	0.856	1.341	0.746	0.988			97	939.228	0.926	1.114	0.897	0.976		97	125.901	0.826	1.878	0.532	0.983		97	323.607	0.73	1.183	0.845	0.863
98	323.607	0.889	1.264	0.791	1.011			98	1137.65	0.819	1.498	0.668	0.933		98	115.369	0.948	1.208	0.828	0.962		98	499.294	0.639	1.745	0.573	0.846
99	540.941	0.767	1.95	0.513	0.996			99	478.231	0.897	1.314	0.761	0.976		99	155.581	0.883	1.274	0.785	0.962		99	326.48	0.685	1.412	0.708	0.811
100	473.443	0.689	2.16	0.463	0.993			100	1006.25	0.723	1.223	0.817	0.895		100	248.45	0.816	1.457	0.686	0.948		100	287.704	0.917	1.392	0.718	0.967
								circularity
							wt	grhl3 MO	myoVb MO	grhl3;myoVb MO		Kruskal-Wallis test
							0.601	0.569	0.539	0.563		P value	< 0.0001
							0.638	0.569	0.574	0.587		Exact or approximate P value?	Gaussian Approximation
							0.664	0.603	0.669	0.604		P value summary	***
							0.689	0.619	0.697	0.606		Do the medians vary signif. (P < 0.05)	Yes
							0.707	0.621	0.697	0.608		Number of groups	4
							0.712	0.629	0.707	0.621		Kruskal-Wallis statistic	68.63
							0.714	0.637	0.711	0.624
							0.715	0.648	0.713	0.636		Dunn's Multiple Comparison Test	Difference in rank sum	Significant? P < 0.05?	Summary
							0.719	0.655	0.718	0.639		wt vs grhl3 MO	49.32	Yes	*
							0.727	0.657	0.721	0.64		wt vs myoVb MO	-46	Yes	*
							0.734	0.661	0.723	0.657		wt vs grhl3myoVb MO	79.66	Yes	***
							0.736	0.662	0.733	0.665		grhl3 MO vs myoVb MO	-95.32	Yes	***
							0.76	0.667	0.744	0.667		grhl3 MO vs grhl3myoVb MO	30.34	No	ns
							0.761	0.668	0.75	0.668		myoVb MO vs grhl3myoVb MO	125.7	Yes	***
							0.767	0.669	0.756	0.669
							0.768	0.673	0.76	0.674
							0.773	0.679	0.761	0.675
							0.774	0.687	0.762	0.682
							0.778	0.69	0.766	0.685
							0.782	0.692	0.77	0.687
							0.79	0.693	0.775	0.691
							0.791	0.698	0.775	0.693
							0.791	0.701	0.786	0.698
							0.793	0.702	0.793	0.699
							0.797	0.705	0.8	0.699
							0.798	0.705	0.801	0.704
							0.798	0.713	0.816	0.709
							0.801	0.723	0.816	0.709
							0.801	0.73	0.82	0.709
							0.802	0.73	0.822	0.712
							0.803	0.73	0.826	0.715
							0.803	0.733	0.829	0.717
							0.804	0.736	0.83	0.72
							0.804	0.742	0.834	0.721
							0.807	0.744	0.835	0.723
							0.808	0.747	0.837	0.73
							0.811	0.749	0.838	0.732
							0.811	0.75	0.84	0.733
							0.811	0.756	0.847	0.738
							0.814	0.762	0.852	0.741
							0.816	0.764	0.859	0.747
							0.816	0.767	0.86	0.748
							0.822	0.771	0.861	0.748
							0.824	0.775	0.861	0.75
							0.825	0.776	0.862	0.751
							0.828	0.779	0.866	0.752
							0.828	0.781	0.868	0.756
							0.829	0.782	0.869	0.756
							0.829	0.784	0.871	0.758
							0.83	0.785	0.872	0.761
							0.83	0.786	0.872	0.763
							0.832	0.792	0.873	0.765
							0.833	0.792	0.874	0.766
							0.834	0.794	0.878	0.773
							0.837	0.795	0.882	0.774
							0.838	0.796	0.883	0.776
							0.838	0.798	0.883	0.777
							0.838	0.799	0.883	0.78
							0.841	0.805	0.885	0.782
							0.841	0.81	0.887	0.782
							0.843	0.814	0.888	0.784
							0.844	0.816	0.89	0.785
							0.845	0.818	0.891	0.786
							0.846	0.819	0.891	0.79
							0.846	0.819	0.893	0.79
							0.848	0.819	0.893	0.793
							0.848	0.819	0.894	0.793
							0.853	0.82	0.894	0.794
							0.854	0.82	0.895	0.797
							0.854	0.83	0.896	0.803
							0.855	0.838	0.897	0.805
							0.856	0.84	0.9	0.808
							0.856	0.843	0.9	0.808
							0.86	0.845	0.904	0.809
							0.862	0.848	0.914	0.809
							0.862	0.849	0.916	0.823
							0.863	0.863	0.916	0.826
							0.864	0.867	0.919	0.829
							0.864	0.869	0.921	0.829
							0.866	0.876	0.921	0.83
							0.866	0.879	0.923	0.83
							0.867	0.879	0.924	0.837
							0.871	0.883	0.926	0.84
							0.877	0.885	0.926	0.853
							0.878	0.89	0.926	0.853
							0.883	0.892	0.928	0.855
							0.883	0.896	0.928	0.86
							0.884	0.896	0.936	0.86
							0.886	0.897	0.939	0.862
							0.886	0.897	0.939	0.869
							0.887	0.898	0.941	0.87
							0.889	0.899	0.942	0.881
							0.892	0.906	0.943	0.882
							0.896	0.906	0.946	0.89
							0.897	0.908	0.948	0.892
							0.899	0.914	0.954	0.893
							0.903	0.916	0.954	0.893
							0.904	0.921	0.956	0.894
							0.91	0.926	0.959	0.917
							0.912	0.926	0.975	0.935

## Sheet: fig 5 A
cell shedding assay
number of cells shed per 20 embryos
	12-18h						18-24h						24-30h
set	WT	myoVb MO	grhl3 MO	Grhl3;myoVb MO			WT	myoVb MO	grhl3 MO	Grhl3 +myoVb MO			WT	myoVb MO	grhl3 MO	Grhl3 +myoVb MO			WT	myoVb MO	grhl3 MO	Grhl3 +myoVb MO
1	1	28	33	45			5	32	65	69			0	26	22	64			1	36	14	48
2	0	26	37	74			2	24	47	67			0	15	36	55			0	14	23	63
3	1	20	40	60			0	18	51	66			0	10	32	84			1	29	7	74
4	0	12	27	27			0	41	63	76			0	48	41	66			0	21	21	65
5	0	15	32	53			1	17	54	78			1	37		74			0	11	15	81
number of cells shed per embryo
set	WT	myoVb MO	grhl3 MO	Grhl3;myoVb MO			WT	myoVb MO	grhl3 MO	Grhl3 +myoVb MO			WT	myoVb MO	grhl3 MO	Grhl3 +myoVb MO			WT	myoVb MO	grhl3 MO	Grhl3 +myoVb MO
1	0.05	1.4	1.65	2.25			0.25	1.6	3.25	3.45			0	1.3	1.1	3.2			0.05	1.8	0.7	2.4
2	0	1.3	1.85	3.7			0.1	1.2	2.35	3.35			0	0.75	1.8	2.75			0	0.7	1.15	3.15
3	0.05	1	2	3			0	0.9	2.55	3.3			0	0.5	1.6	4.2			0.05	1.45	0.35	3.7
4	0	0.6	1.35	1.35			0	2.05	3.15	3.8			0	2.4	2.05	3.3			0	1.05	1.05	3.25
5	0	0.75	1.6	2.65			0.05	0.85	2.7	3.9			0.05	1.85	0	3.7			0	0.55	0.75	4.05
12-18h											24-30h
	Number of families	1										Number of families	1
	Number of comparisons per family	6										Number of comparisons per family	6
	Alpha	0.05										Alpha	0.05
	Tukey's multiple comparisons test	Mean Diff.	95.00% CI of diff.	Below threshold?	Summary	Adjusted P Value						Tukey's multiple comparisons test	Mean Diff.	95.00% CI of diff.	Below threshold?	Summary	Adjusted P Value
	WT vs. myoVb MO	-19.8	-37.39 to -2.212	Yes	*	0.0247	A-B					WT vs. myoVb MO	-27	-46.12 to -7.885	Yes	**	0.0049	A-B
	WT vs. grhl3 MO	-33.4	-50.99 to -15.81	Yes	***	0.0003	A-C					WT vs. grhl3 MO	-32.55	-52.82 to -12.28	Yes	**	0.0017	A-C
	WT vs. Grhl3 +myoVb MO	-51.4	-68.99 to -33.81	Yes	****	<0.0001	A-D					WT vs. Grhl3 +myoVb MO	-68.4	-87.52 to -49.28	Yes	****	<0.0001	A-D
	myoVb MO vs. grhl3 MO	-13.6	-31.19 to 3.988	No	ns	0.162	B-C					myoVb MO vs. grhl3 MO	-5.55	-25.82 to 14.72	No	ns	0.8583	B-C
	myoVb MO vs. Grhl3 +myoVb MO	-31.6	-49.19 to -14.01	Yes	***	0.0005	B-D					myoVb MO vs. Grhl3 +myoVb MO	-41.4	-60.52 to -22.28	Yes	****	<0.0001	B-D
	grhl3 MO vs. Grhl3 +myoVb MO	-18	-35.59 to -0.4123	Yes	*	0.0439	C-D					grhl3 MO vs. Grhl3 +myoVb MO	-35.85	-56.12 to -15.58	Yes	***	0.0007	C-D
	Test details	Mean 1	Mean 2	Mean Diff.	SE of diff.	n1	n2	q	DF			Test details	Mean 1	Mean 2	Mean Diff.	SE of diff.	n1	n2	q	DF
	WT vs. myoVb MO	0.4	20.2	-19.8	6.147	5	5	4.555	16			WT vs. myoVb MO	0.2	27.2	-27	6.632	5	5	5.757	15
	WT vs. grhl3 MO	0.4	33.8	-33.4	6.147	5	5	7.684	16			WT vs. grhl3 MO	0.2	32.75	-32.55	7.035	5	4	6.544	15
	WT vs. Grhl3 +myoVb MO	0.4	51.8	-51.4	6.147	5	5	11.82	16			WT vs. Grhl3 +myoVb MO	0.2	68.6	-68.4	6.632	5	5	14.58	15
	myoVb MO vs. grhl3 MO	20.2	33.8	-13.6	6.147	5	5	3.129	16			myoVb MO vs. grhl3 MO	27.2	32.75	-5.55	7.035	5	4	1.116	15
	myoVb MO vs. Grhl3 +myoVb MO	20.2	51.8	-31.6	6.147	5	5	7.27	16			myoVb MO vs. Grhl3 +myoVb MO	27.2	68.6	-41.4	6.632	5	5	8.828	15
	grhl3 MO vs. Grhl3 +myoVb MO	33.8	51.8	-18	6.147	5	5	4.141	16			grhl3 MO vs. Grhl3 +myoVb MO	32.75	68.6	-35.85	7.035	4	5	7.207	15
18-24h											30-36
	Number of families	1										Number of families	1
	Number of comparisons per family	6										Number of comparisons per family	6
	Alpha	0.05										Alpha	0.05
	Tukey's multiple comparisons test	Mean Diff.	95.00% CI of diff.	Below threshold?	Summary	Adjusted P Value						Tukey's multiple comparisons test	Mean Diff.	95.00% CI of diff.	Below threshold?	Summary	Adjusted P Value
	WT vs. myoVb MO	-24.8	-37.48 to -12.12	Yes	***	0.0002	A-B					WT vs. myoVb MO	-21.8	-37.57 to -6.033	Yes	**	0.0056	A-B
	WT vs. grhl3 MO	-54.4	-67.08 to -41.72	Yes	****	<0.0001	A-C					WT vs. grhl3 MO	-15.6	-31.37 to 0.1668	No	ns	0.053	A-C
	WT vs. Grhl3 +myoVb MO	-69.6	-82.28 to -56.92	Yes	****	<0.0001	A-D					WT vs. Grhl3 +myoVb MO	-65.8	-81.57 to -50.03	Yes	****	<0.0001	A-D
	myoVb MO vs. grhl3 MO	-29.6	-42.28 to -16.92	Yes	****	<0.0001	B-C					myoVb MO vs. grhl3 MO	6.2	-9.567 to 21.97	No	ns	0.68	B-C
	myoVb MO vs. Grhl3 +myoVb MO	-44.8	-57.48 to -32.12	Yes	****	<0.0001	B-D					myoVb MO vs. Grhl3 +myoVb MO	-44	-59.77 to -28.23	Yes	****	<0.0001	B-D
	grhl3 MO vs. Grhl3 +myoVb MO	-15.2	-27.88 to -2.524	Yes	*	0.0163	C-D					grhl3 MO vs. Grhl3 +myoVb MO	-50.2	-65.97 to -34.43	Yes	****	<0.0001	C-D
	Test details	Mean 1	Mean 2	Mean Diff.	SE of diff.	n1	n2	q	DF			Test details	Mean 1	Mean 2	Mean Diff.	SE of diff.	n1	n2	q	DF
	WT vs. myoVb MO	1.6	26.4	-24.8	4.431	5	5	7.916	16			WT vs. myoVb MO	0.4	22.2	-21.8	5.511	5	5	5.594	16
	WT vs. grhl3 MO	1.6	56	-54.4	4.431	5	5	17.36	16			WT vs. grhl3 MO	0.4	16	-15.6	5.511	5	5	4.003	16
	WT vs. Grhl3 +myoVb MO	1.6	71.2	-69.6	4.431	5	5	22.22	16			WT vs. Grhl3 +myoVb MO	0.4	66.2	-65.8	5.511	5	5	16.89	16
	myoVb MO vs. grhl3 MO	26.4	56	-29.6	4.431	5	5	9.448	16			myoVb MO vs. grhl3 MO	22.2	16	6.2	5.511	5	5	1.591	16
	myoVb MO vs. Grhl3 +myoVb MO	26.4	71.2	-44.8	4.431	5	5	14.3	16			myoVb MO vs. Grhl3 +myoVb MO	22.2	66.2	-44	5.511	5	5	11.29	16
	grhl3 MO vs. Grhl3 +myoVb MO	56	71.2	-15.2	4.431	5	5	4.852	16			grhl3 MO vs. Grhl3 +myoVb MO	16	66.2	-50.2	5.511	5	5	12.88	16

## Sheet: fig 5 B
rosette densities (rosettes/mm2)
24 hpf						30 hpf						36 hpf							48 hpf
embryo	WT	grhl3MO	myoVb MO	grhl3+myoVb MO			WT	grhl3MO	myoVb MO	grhl3+myoVb MO			WT	grhl3MO	myoVb MO	grhl3+myoVb MO				WT	grhl3MO	myoVb MO	grhl3+myoVb MO
1	0	0	0	0			0	0	0	0			0	11.9652	12.1745	0				0	0	0	0
2	0	0	0	0			0	0	0	0			0	0	9.66146	0				0	0	0	0
3	0	0	0	18.3684			0	0	0	0			0	24.801	10.2347	0				0	0	0	0
4	0	0	0	0			0	0	0	0			0	0	0	21.9945				0	22.0903	19.5563	37.8363
5	0	0	44.579	0			0	10.0551	0	12.1152			0	0	0	0				0	11.1502	0	0
6	0	0	0	22.0256			0	0	0	11.3837			0	0	0	39.2788				0	0	0	0
7	0	20.1056	11.942	0			0	0	0	0			0	0	0	0				0	0	0	12.9154
8	0	0	0	0			0	0	0	11.954			0	0	0	0				0	0	0	12.4634
9	0	0	0	12.5252			0	0	0	20.3198			0	0	0	0				0	0	9.42028	15.377
10	0	0	16.0008	0			0	0	0	0			0	0	0	37.0947				0	0	0	53.3134
11	0	0	0	12.5102			0	0	0	0			0	0	10.7974	0				0	0	0	10.9862
12	0	0	12.5586	0			0	0	0	0			0	0	0	37.4944				0	0	0	0
13	0	0	14.2914	0			0	0	0	0			0	0	0	93.4143				0	0	0	37.1218
14	0	14.8066	0	0			0	0	0	10.9606			0	0	0	25.3052				0	0	0	0
15	0	0	0	0			0	0	0	18.1455			0	0	9.38958	38.0127				0	0	0	27.272
16	0	0	0	0			0	0	0	10.5784			0	0	0	0				0	0	0	31.957
17	0	0	0	0			0	0	0	0			0	0	0	11.6145				0	0	41.2835	53.4378
18	0	0	0	19.7648			0	0	10.6145	0			0	0	0	28.0293				0	0	0	28.1447
19	0	0	11.7201	0			0	0	0	0			0	0	0	16.9451				0	0	20.5596	0
20	0	0	0	0			0	0	0	#DIV/0!			0	10.3612	2.41975	26.3964				0	0	0	0
21	0	0	0	0			0	0	0	24.6169			0	0	23.2973	30.6556				0	0	0	46.8258
22	0	0	0	0			0	0	13.4744	0			0	0	20.7151	14.9223				0	0	0	13.4551
23	0	0	0	13.6628			0	0	0	11.9669			0	0	0	14.6793				0	0	0	26.0274
24	0	0	0	0			0	0	0	12.7444			0	0	21.0212	0				0	0	0	0
25	0	0	0	9.6781			0	0	0	89.2857			0	0	13.309	31.1696				0	0	18.0829	0
26	0	0	0	0			0	0	0	80.4182			0	0	0	12.1358				0	0	10.6644	25.49
27	0	0	0	13.9436			0	0	0	0			0	0	0	38.2526				0	0	10.9721	0
28	0	0	0	0			0	0	0	0			0	0	9.26612	0				0	0	0	26.5513
29	0	0	0	0			0	10.4536	0	14.5474			0	0	0	0				0	0	0	27.7143
30	0	18.0761	19.5321	0			0	0	0	13.3991			0	0	0	22.9613				0	0	25.337	31.0842
31	0	0	0	0			0	0	0	0			0	0	0	12.8002				0	0	10.9756	0
32	0	0	0	0			0	0	0	23.6317			0	0	0	12.1308				0	0	17.8209	24.8555
33	0	0	23.3648	0			0	0	0	0			0	0	0	0				0	0	0	60.6303
34	0	0	9.62898	0			0	0	0	15.5977			0	0	0	33.4728				0	0	0	18.1283
35	0	0	0	0			0	0	0	0			0	0	13.0664	20.7164				0	0	10.0359	11.8742
36	0	0	10.675	0			0	0	10.2622	13.2603			0	0	0	14.2582				0	0	23.784	41.4718
37	0	0	0	0			0	0	0	0			0	0	0	0				0	0	0	0
38	0	0	0	0			0	0	88.4877	90.7029			0	0	0	12.4794				0	0	0	21.0473
39	0	0	0	0			0	26.2065	0	0			0	0	0	0				0	0	0	0
40	0	0	0	0			0	0	0	0			0	0	0	13.5071				0	0	0	38.4537
41	0	0	0	0			0	0	0	0			0	0	0	27.0143				0	0	0	178.524
42	0	0	0	0			0	0	0	0			0	0	0	27.7716				0	0	0	15.2851
43	0	0	0	11.911			0	0	160.552	0			0	0	10.1606	0				0	0	0	40.5214
44	0	0	0	0			0	0	0	0			0	0	0	0				0	0	0	23.2515
45	0	0	0	0			0	0	0	0			0	0	0	24.0523				0	0	0	0
46	0	0	0	0			0	0	0	0			0	0	0	13.0139				0	0	0	0
47	0	0	0	0			0	0	0	0			0	0	0	20.7596				0	0	0	13.195
48	0	0	0	0			0	0	0	0			0	0	0	14.6171				0	0	0	37.4289
49	0	0	0	0			0	0	0	16129			0	0	0	11.8127				0	0	0	31.0984
50	0	0	0	0			0	0	0	10.3569			0	0	0	97.6086				0	0	0	35.7007
51	0	0	0	17.2221			0	0	0	0			0	0	0	12.7142				0	0	0	31.742
52	0	0	0	0			0	0	0	0			0	0	32.2508	0				0	0	0	0
53	0	0	0	19.3531			0	0	0	15.3341			0	0	0	0				0	0	0	37.3483
54	0	0	0	0			0	0	0	0			0	0	27.6722	26.791				0	0	0	24.9767
55	0	0	0	0			0	0	0	0			0	0	32.6392	25.4878				0	0	0	25.5967
56	0	0	0	0			0	0	0	13.1173			0	0	0	25.1854				0	0	0	9.79096
57	0	0	0	0			0	0	0	11.1652			0	0	0	0				0	0	0	0
58	0	0	0	0			0	0	0	0			0	0	0	15.2156				0	0	0	16.1094
59	0	0	0	0			0	0	0	0			0	0	49.6307	21.0482				0	0	0	30.7111
60	0	0	0	0			0	0	0	0			0	0	0	0				0	0	0	0
61	0	0	0	0			0	0	10.6126	10.1568			0	0	0	262.352				0	0	0	0
62	0	0	0	0			0	0	0	14.6081			0	0	0	26.6681				0	0	0	0
63	0	0	0	0			0	0	9.34946	0			0	0	0	0				0	0	0	0
64	0	0	0	0			0	0	8.87674	0			0	0	0	11.8834				0	0	0	0
65	0	0	0	0												12.5249				0	0	0	0
66
26hpf								36hpf
Number of families	1							Number of families	1
Number of comparisons per family	6							Number of comparisons per family	6
Alpha	0.05							Alpha	0.05
Dunn's multiple comparisons test	Mean rank diff.	Significant?	Summary	Adjusted P Value				Dunn's multiple comparisons test	Mean rank diff.	Significant?	Summary	Adjusted P Value
WT vs. grhl3MO	-6.192	No	ns	>0.9999	A-B			WT vs. grhl3MO	-5.43	No	ns	>0.9999	A-B
WT vs. myoVb MO	-19.85	Yes	*	0.0164	A-C			WT vs. myoVb MO	-31.87	Yes	**	0.0079	A-C
WT vs. grhl3+myoVb MO	-21.96	Yes	**	0.0055	A-D			WT vs. grhl3+myoVb MO	-87.82	Yes	****	<0.0001	A-D
grhl3MO vs. myoVb MO	-13.65	No	ns	0.2356	B-C			grhl3MO vs. myoVb MO	-26.44	Yes	*	0.0462	B-C
grhl3MO vs. grhl3+myoVb MO	-15.77	No	ns	0.1037	B-D			grhl3MO vs. grhl3+myoVb MO	-82.39	Yes	****	<0.0001	B-D
myoVb MO vs. grhl3+myoVb MO	-2.115	No	ns	>0.9999	C-D			myoVb MO vs. grhl3+myoVb MO	-55.96	Yes	****	<0.0001	C-D
Test details	Mean rank 1	Mean rank 2	Mean rank diff.	n1	n2	Z		Test details	Mean rank 1	Mean rank 2	Mean rank diff.	n1	n2	Z
WT vs. grhl3MO	118.5	124.7	-6.192	65	65	0.9349		WT vs. grhl3MO	97.5	102.9	-5.43	64	64	0.5474
WT vs. myoVb MO	118.5	138.3	-19.85	65	65	2.996		WT vs. myoVb MO	97.5	129.4	-31.87	64	64	3.213
WT vs. grhl3+myoVb MO	118.5	140.5	-21.96	65	65	3.316		WT vs. grhl3+myoVb MO	97.5	185.3	-87.82	64	65	8.888
grhl3MO vs. myoVb MO	124.7	138.3	-13.65	65	65	2.061		grhl3MO vs. myoVb MO	102.9	129.4	-26.44	64	64	2.665
grhl3MO vs. grhl3+myoVb MO	124.7	140.5	-15.77	65	65	2.381		grhl3MO vs. grhl3+myoVb MO	102.9	185.3	-82.39	64	65	8.338
myoVb MO vs. grhl3+myoVb MO	138.3	140.5	-2.115	65	65	0.3194		myoVb MO vs. grhl3+myoVb MO	129.4	185.3	-55.96	64	65	5.663
30hpf								48hpf
Number of families	1							Number of families	1
Number of comparisons per family	6							Number of comparisons per family	6
Alpha	0.05							Alpha	0.05
Dunn's multiple comparisons test	Mean rank diff.	Significant?	Summary	Adjusted P Value				Dunn's multiple comparisons test	Mean rank diff.	Significant?	Summary	Adjusted P Value
WT vs. grhl3MO	-5.734	No	ns	>0.9999	A-B			WT vs. grhl3MO	-3.631	No	ns	>0.9999	A-B
WT vs. myoVb MO	-15.42	No	ns	0.3045	A-C			WT vs. myoVb MO	-21.94	No	ns	0.1139	A-C
WT vs. grhl3+myoVb MO	-51.37	Yes	****	<0.0001	A-D			WT vs. grhl3+myoVb MO	-82.43	Yes	****	<0.0001	A-D
grhl3MO vs. myoVb MO	-9.688	No	ns	>0.9999	B-C			grhl3MO vs. myoVb MO	-18.31	No	ns	0.3016	B-C
grhl3MO vs. grhl3+myoVb MO	-45.63	Yes	****	<0.0001	B-D			grhl3MO vs. grhl3+myoVb MO	-78.8	Yes	****	<0.0001	B-D
myoVb MO vs. grhl3+myoVb MO	-35.94	Yes	****	<0.0001	C-D			myoVb MO vs. grhl3+myoVb MO	-60.49	Yes	****	<0.0001	C-D
Test details	Mean rank 1	Mean rank 2	Mean rank diff.	n1	n2	Z		Test details	Mean rank 1	Mean rank 2	Mean rank diff.	n1	n2	Z
WT vs. grhl3MO	110	115.7	-5.734	64	64	0.7264		WT vs. grhl3MO	103.5	107.1	-3.631	65	65	0.3882
WT vs. myoVb MO	110	125.4	-15.42	64	64	1.954		WT vs. myoVb MO	103.5	125.4	-21.94	65	65	2.346
WT vs. grhl3+myoVb MO	110	161.4	-51.37	64	63	6.481		WT vs. grhl3+myoVb MO	103.5	185.9	-82.43	65	65	8.814
grhl3MO vs. myoVb MO	115.7	125.4	-9.688	64	64	1.227		grhl3MO vs. myoVb MO	107.1	125.4	-18.31	65	65	1.958
grhl3MO vs. grhl3+myoVb MO	115.7	161.4	-45.63	64	63	5.758		grhl3MO vs. grhl3+myoVb MO	107.1	185.9	-78.8	65	65	8.426
myoVb MO vs. grhl3+myoVb MO	125.4	161.4	-35.94	64	63	4.535		myoVb MO vs. grhl3+myoVb MO	125.4	185.9	-60.49	65	65	6.468

## Sheet: fig 5 G
12h					48h
set1
	Embryos showing peridermal head clones	total embryos showing clones	% embryos showing head peridermal clones		Embryos showing peridermal head clones	total embryos showing clones	% embryos showing head peridermal clones
gfp RNA	25	45	55.5556		gfp RNA	21	79	26.5823
gfp RNA + myovb MO	18	42	42.8571		gfp RNA + myovb MO	16	90	17.7778
gfp RNA + grhl3 MO	23	56	41.0714		gfp RNA + grhl3 MO	4	127	3.14961
gfp RNA +myovb MO +grhl3 MO	24	51	47.0588		gfp RNA +myovb MO +grhl3 MO	2	124	1.6129
set2
gfp RNA	24	52	46.1538		gfp RNA	19	65	29.2308
gfp RNA + myovb MO	27	54	50		gfp RNA + myovb MO	4	29	13.7931
gfp RNA + grhl3 MO	19	58	32.7586		gfp RNA + grhl3 MO	8	72	11.1111
gfp RNA +myovb MO +grhl3 MO	18	52	34.6154		gfp RNA +myovb MO +grhl3 MO	6	84	7.14286
set 3
gfp RNA	27	67	40.2985		gfp RNA	15	48	31.25
gfp RNA + myovb MO	22	53	41.5094		gfp RNA + myovb MO	16	56	28.5714
gfp RNA + grhl3 MO	36	58	62.069		gfp RNA + grhl3 MO	4	51	7.84314
gfp RNA +myovb MO +grhl3 MO	27	49	55.102		gfp RNA +myovb MO +grhl3 MO	5	48	10.4167

## Sheet: Fig 6 E
			total area	no of cells	cell density(cells/mm2)				total area	no of cells	cell density					total area	no of cells	cell density					total area	no of cells	cell density			statistics
26	WT	1	60968	138	2263.48	26	grhl3 MO	1	39334.1	37	940.659		26	myovb Mo	1	85240	182	2135.15		26	grhl3 +myovbMO	1	88967.2	163	1832.14			Number of families	1
		2	72369.4	159	2197.06			2	43730.1	73	1669.33				2	80988.1	200	2469.5				2	73876.8	125	1692.01			Number of comparisons per family	6
		3	75509.7	190	2516.23			3	43933.1	97	2207.9				3	50664.2	128	2526.44				3	54441.2	79	1451.11			Alpha	0.05
		4	80519.9	178	2210.63			4	38337.9	54	1408.53				4	32783.5	51	1555.66				4	55474.8	56	1009.47
		5	56650.5	132	2330.08			5	60110.6	102	1696.87				5	89728.3	206	2295.82				5	62952.7	96	1524.95			Dunn's multiple comparisons test	Mean rank diff.	Significant?	Summary	Adjusted P Value
		6	79024.4	178	2252.47			6	59211.6	92	1553.75				6	65026	155	2383.66				6	90803.5	153	1684.96			wt vs. grhl3 MO	113.7	Yes	****	<0.0001	A-B
		7	78202.9	149	1905.3			7	49737.4	61	1226.44				7	83738.2	187	2233.15				7	77100.5	94	1219.19			wt vs. myovb MO	5.018	No	ns	>0.9999	A-C
		8	87421	178	2036.13			8	46461.6	80	1721.85				8	74333	143	1923.77				8	78617.5	149	1895.25			wt vs. grhl3 +myoVb MO	116.4	Yes	****	<0.0001	A-D
		9	84498	184	2177.57			9	43389.7	78	1797.66				9	64635.3	133	2057.7				9	79839.2	119	1490.5			grhl3 MO vs. myovb MO	-108.7	Yes	****	<0.0001	B-C
		10	47969.6	111	2313.97			10	53853.9	80	1485.5				10	62497	124	1984.1				10	82231.7	91	1106.63			grhl3 MO vs. grhl3 +myoVb MO	2.643	No	ns	>0.9999	B-D
		11	83362.9	175	2099.25			11	41265.2	54	1308.61				11	85854.1	170	1980.1				11	79934.9	123	1538.75			myovb MO vs. grhl3 +myoVb MO	111.4	Yes	****	<0.0001	C-D
		12	84379.7	188	2228.02			12	25968.1	52	2002.46				12	79626.6	187	2348.46				12	85003.5	107	1258.77
		13	58868.3	132	2242.29			13	26259.1	41	1561.36				13	69972	147	2100.84				13	76254.6	139	1822.84			Test details	Mean rank 1	Mean rank 2	Mean rank diff.	n1	n2	Z
		14	94601.1	223	2357.27			14	67537.3	96	1421.44				14	70453.6	152	2157.45				14	64355.8	54	839.085			wt vs. grhl3 MO	164.9	51.16	113.7	80	31	7.648
		15	63590.3	101	1588.29			15	49921.7	78	1562.45				15	68723	169	2459.15				15	93480.9	174	1861.34			wt vs. myovb MO	164.9	159.9	5.018	80	76	0.4457
		16	95558.1	240	2511.56			16	46620.6	88	1887.58				16	87273.5	210	2406.23				16	55564.8	110	1979.67			wt vs. grhl3 +myoVb MO	164.9	48.52	116.4	80	56	9.503
		17	66478.4	163	2451.93			17	26590.4	42	1579.52				17	80871.7	164	2027.9				17	87264.4	173	1982.48			grhl3 MO vs. myovb MO	51.16	159.9	-108.7	31	76	7.258
		18	85850.8	192	2236.44			18	29340.1	63	2147.23				18	32589.1	64	1963.85				18	101190	145	1432.95			grhl3 MO vs. grhl3 +myoVb MO	51.16	48.52	2.643	31	56	0.168
		19	62595.1	168	2683.92			19	25398.9	40	1574.87				19	85323.3	202	2367.47				19	101349	60	592.014			myovb MO vs. grhl3 +myoVb MO	159.9	48.52	111.4	76	56	8.996
		20	92096	224	2432.24			20	38066.5	55	1444.84				20	55375.2	104	1878.1				20	59217.8	77	1300.28
		21	64722.5	100	1545.06			21	30302.8	42	1386.01				21	83851.2	163	1943.92				21	73858.6	80	1083.15
		22	94671.5	226	2387.2			22	67808.2	103	1518.99				22	68752.2	146	2123.57				22	88235.7	170	1926.66
		23	57584.9	135	2344.36			23	60956.5	86	1410.84				23	55827.6	119	2131.56				23	73191.3	55	751.455
		24	87129.4	180	2065.89			24	40661.6	56	1377.22				24	69343.5	146	2105.46				24	75967.4	147	1935.04
		25	76744.8	202	2632.1			25	50021.3	86	1719.27				25	63496	113	1779.64				25	103326	96	929.097
		26	63973.8	122	1907.03			26	63837.8	86	1347.16				26	77732.8	197	2534.32				26	82579.8	145	1755.88
		27	54656.6	113	2067.45			27	67750.3	113	1667.89				27	70168.7	158	2251.71				27	71717.4	108	1505.91
		28	47456.9	114	2402.18			28	54966.4	58	1055.19				28	102523	241	2350.7				28	82031.6	177	2157.7
		29	67997.8	158	2323.6			29	67529.1	93	1377.18				29	99927.7	227	2271.64				29	108155	222	2052.61
		30	82699.4	209	2527.22			30	55321.6	74	1337.63				30	102395	270	2636.84				30	87949	128	1455.39
		31	59917.2	158	2636.97			31	28808.7	44	1527.31				31	93481.4	209	2235.74				31	72470.9	80	1103.89
		32	67137.6	149	2219.32										32	64218.4	142	2211.2				32	98990.4	198	2000.19
		33	60582.6	153	2525.48										33	85599	205	2394.89				33	86622.9	153	1766.28
		34	82019.7	212	2584.75										34	103853	286	2753.89				34	97415.5	122	1252.37
		35	58113.9	143	2460.69										35	79680.2	218	2735.94				35	77610.3	74	953.482
		36	86495.6	250	2890.32										36	93677.2	211	2252.42				36	86666	180	2076.94
		37	73354.1	172	2344.79										37	85292.1	219	2567.65				37	89662.8	142	1583.71
		38	71258.3	160	2245.35										38	60650.6	108	1780.69				38	71329.6	92	1289.79
		39	66389.8	140	2108.76										39	76566.2	179	2337.85				39	80010.5	124	1549.8
		40	43413.7	105	2418.59										40	81042.6	203	2504.85				40	72403.8	121	1671.18
		41	52933.8	100	1889.15										41	68182.1	171	2507.99				41	86368.8	131	1516.75
		42	63373.9	137	2161.77										42	50616.3	108	2133.7				42	57384.3	122	2126.02
		43	54979.3	127	2309.96										43	76038.7	175	2301.46				43	83956.1	128	1524.61
		44	95875	199	2075.62										44	88162.5	204	2313.91				44	93785.4	125	1332.83
		45	96184.2	226	2349.66										45	63161.9	141	2232.36				45	55303.9	93	1681.62
		46	34926.6	85	2433.67										46	54478.1	136	2496.42				46	68634	115	1675.55
		47	39667.3	96	2420.13										47	32342.1	73	2257.12				47	57777.8	94	1626.92
		48	70911.7	150	2115.31										48	66172	154	2327.27				48	91194.1	115	1261.05
		49	43607.1	106	2430.8										49	33555.1	68	2026.52				49	38685.9	57	1473.4
		50	36216.8	86	2374.59										50	31551.7	69	2186.88				50	83375.4	119	1427.28
		51	36033.9	84	2331.14										51	30809.3	75	2434.33				51	58065.1	78	1343.32
		52	28213.2	60	2126.66										52	58997.6	141	2389.93				52	72857.2	89	1221.57
		53	69391.8	169	2435.45										53	56462.8	146	2585.77				53	103342	104	1006.36
		54	84030.3	185	2201.59										54	49175.9	120	2440.22				54	75726.1	137	1809.15
		55	37259.9	85	2281.27										55	61031.1	168	2752.69				55	84597.1	98	1158.43
		56	58561	150	2561.43										56	67034.2	147	2192.91				56	93142	130	1395.72
		57	55472.8	131	2361.52										57	66514.3	154	2315.29
		58	53604.9	124	2313.22										58	63938.8	145	2267.79
		59	64662.6	135	2087.76										59	62373.9	153	2452.95
		60	36529.8	76	2080.49										60	71744.7	157	2188.32
		61	44078.6	115	2608.98										61	67960.9	148	2177.72
		62	29800.6	62	2080.49										62	90839.4	233	2564.97
		63	74138.2	180	2427.9										63	52429.7	115	2193.41
		64	54441.2	92	1689.9										64	98710.8	167	1691.81
		65	43932.6	96	2185.17										65	97725.7	218	2230.73
		66	75980.3	176	2316.39										66	46709.6	92	1969.62
		67	35716.5	86	2407.85										67	91496.7	219	2393.53
		68	84134.1	190	2258.3										68	63530	105	1652.76
		69	62142.2	143	2301.17										69	57951.1	92	1587.54
		70	65734	152	2312.35										70	60945	148	2428.42
		71	62535.7	145	2318.67										71	73012.8	177	2424.23
		72	62065.2	135	2175.13										72	85173.9	202	2371.62
		73	53982.6	123	2278.51										73	38717.5	90	2324.53
		74	74127.7	172	2320.32										74	71500.5	182	2545.44
		75	96085.1	208	2164.75										75	55284.7	123	2224.85
		76	55194.7	127	2300.94										76	76861.6	193	2511.01
		77	49352.5	100	2026.24
		78	70166.4	169	2408.56
		79	52828	141	2669.04
		80	55116.7	131	2376.78
			total area	no of cells	cell density				total area	no of cells	cell density					total area	no of cells	cell density					total area	no of cells	cell density			statistics
32	WT	1	91854.8	225	2449.52	32	grhl3 MO	1	43542	85	1952.14		32	myovb Mo	1	104130	302	2900.22		32	grhl3 +myovbMO	1	79360	109	1373.49			Number of families	1
		2	91663.8	225	2454.62			2	82103	149	1814.79				2	108024	247	2286.53				2	88058.1	97	1101.55			Number of comparisons per family	6
		3	100061	251	2508.46			3	80173.3	168	2095.46				3	82981	245	2952.48				3	85321.3	145	1699.46			Alpha	0.05
		4	93629.3	254	2712.82			4	85521.4	112	1309.61				4	102135	305	2986.24				4	56604	69	1218.99
		5	93351.7	218	2335.26			5	99451.9	123	1236.78				5	109416	281	2568.18				5	78617	93	1182.95			Dunn's multiple comparisons test	Mean rank diff.	Significant?	Summary	Adjusted P Value
		6	86314.7	228	2641.5			6	94824.7	166	1750.6				6	96402	246	2551.81				6	83806.2	115	1372.21			wt vs. grhl3 MO	91.48	Yes	****	<0.0001	A-B
		7	85048.5	195	2292.81			7	90434	218	2410.6				7	104500	256	2449.76				7	60885.6	81	1330.36			wt vs. myoVb MO	-61.28	Yes	***	0.0002	A-C
		8	101386	251	2475.68			8	79463.8	129	1623.38				8	100500	277	2756.22				8	85049	150	1763.69			wt vs. grhl3+myoVb MO	115.2	Yes	****	<0.0001	A-D
		9	88586.6	185	2088.35			9	83699.5	124	1481.49				9	84900	215	2532.39				9	81857.4	152	1856.89			grhl3 MO vs. myoVb MO	-152.8	Yes	****	<0.0001	B-C
		10	78667.8	155	1970.31			10	61129.3	157	2568.33				10	102100	277	2713.03				10	74382.3	118	1586.4			grhl3 MO vs. grhl3+myoVb MO	23.75	No	ns	0.5771	B-D
		11	88240.5	226	2561.18			11	88073.9	128	1453.32				11	91137	253	2776.04				11	83079.1	133	1600.88			myoVb MO vs. grhl3+myoVb MO	176.5	Yes	****	<0.0001	C-D
		12	80592.2	246	3052.41			12	62879.9	106	1685.75				12	92120	254	2757.27				12	74071.2	152	2052.08
		13	79809.5	241	3019.69			13	60649.1	117	1929.13				13	105400	295	2798.86				13	71530.7	142	1985.16			Test details	Mean rank 1	Mean rank 2	Mean rank diff.	n1	n2	Z
		14	76828.1	218	2837.5			14	53927.6	111	2058.32				14	104239	305	2925.97				14	62810.5	157	2499.58			wt vs. grhl3 MO	199.1	107.6	91.48	80	80	6.312
		15	87078.7	202	2319.74			15	60336.5	112	1856.26				15	105300	304	2886.99				15	78257	86	1098.94			wt vs. myoVb MO	199.1	260.3	-61.28	80	72	4.116
		16	70052.9	159	2269.71			16	106932	202	1889.05				16	105072	298	2836.15				16	53019.5	171	3225.23			wt vs. grhl3+myoVb MO	199.1	83.84	115.2	80	85	8.071
		17	89794.4	214	2383.22			17	82343.3	152	1845.93				17	96002	248	2583.28				17	90263.5	164	1816.9			grhl3 MO vs. myoVb MO	107.6	260.3	-152.8	80	72	10.26
		18	75831.9	210	2769.28			18	77114.3	212	2749.16				18	103000	253	2456.31				18	83963.7	190	2262.88			grhl3 MO vs. grhl3+myoVb MO	107.6	83.84	23.75	80	85	1.664
		19	56340.3	140	2484.9			19	69591.9	95	1365.1				19	100450	309	3076.16				19	74647.1	94	1259.26			myoVb MO vs. grhl3+myoVb MO	260.3	83.84	176.5	72	85	12.02
		20	52051	128	2459.13			20	61447.6	120	1952.88				20	104401	270	2586.18				20	57291.9	71	1239.27
		21	75343.1	191	2535.07			21	87542.5	175	1999.03				21	102921	257	2497.06				21	40736.7	107	2626.62
		22	63591.8	180	2830.56			22	102202	208	2035.18				22	79614	180	2260.91				22	65394.6	105	1605.64
		23	90000.2	210	2333.33			23	72936.6	147	2015.45				23	110324	303	2746.46				23	56015.2	66	1178.25
		24	61616.1	140	2272.13			24	91008.4	227	2494.28				24	91940	246	2675.66				24	67305.1	124	1842.36
		25	104475	246	2354.63			25	68778.1	130	1890.14				25	103881	291	2801.28				25	86656.5	130	1500.18
		26	74493.4	188	2523.71			26	71556	148	2068.31				26	110272	281	2548.24				26	68094.5	76	1116.1
		27	78472.9	210	2676.08			27	64822	119	1835.8				27	111154	291	2617.98				27	78263.2	176	2248.82
		28	69693.4	148	2123.59			28	35774	112	3130.77				28	109815	305	2777.39				28	72266.5	169	2338.57
		29	50380.3	120	2381.88			29	95660.5	152	1588.95				29	99655.8	262	2629.05				29	84361.5	147	1742.5
		30	77685	182	2342.8			30	97127.7	262	2697.48				30	107027	298	2784.34				30	81687.5	88	1077.28
		31	68194.1	155	2272.92			31	97157.9	172	1770.31				31	115160	308	2674.54				31	84335.7	106	1256.88
		32	80376.3	196	2438.53			32	102800	192	1867.7				32	100020	272	2719.47				32	43140	95	2202.13
		33	92313.4	188	2036.54			33	91417.2	208	2275.28				33	107391	278	2588.68				33	82087	119	1449.68
		34	57554.8	125	2171.84			34	88924.6	119	1338.21				34	107891	272	2521.07				34	77156	142	1840.43
		35	89225.2	192	2151.86			35	102555	144	1404.12				35	115237	289	2507.87				35	61133.6	113	1848.41
		36	48931.3	118	2411.55			36	95606.4	226	2363.86				36	117972	265	2246.29				36	66101.6	104	1573.33
		37	75467.6	180	2385.13			37	104316	119	1140.76				37	91447.4	231	2526.04				37	82380.1	138	1675.16
		38	73472.8	197	2681.26			38	94559	231	2442.92				38	104513	301	2880.02				38	99010.5	199	2009.89
		39	91037.1	253	2779.09			39	76316.8	86	1126.88				39	113458	287	2529.57				39	85314.6	171	2004.35
		40	61293.5	130	2120.94			40	107997	263	2435.26				40	111722	282	2524.13				40	73839	127	1719.96
		41	75635.1	160	2115.42			41	93643.7	163	1740.64				41	111479	292	2619.33				41	60145.5	117	1945.28
		42	77843.9	175	2248.09			42	83542.9	202	2417.92				42	110330	295	2673.79				42	100687	210	2085.66
		43	98522.2	224	2273.6			43	87329.5	172	1969.55				43	105350	270	2562.88				43	106031	203	1914.53
		44	75459.4	184	2438.4			44	73749.5	123	1667.81				44	97519.8	215	2204.68				44	104845	249	2374.94
		45	75031	188	2505.63			45	67270.6	183	2720.35				45	113064	284	2511.84				45	98027.7	159	1621.99
		46	75717	175	2311.24			46	97296.3	240	2466.69				46	105120	283	2692.17				46	97827.1	205	2095.53
		47	77176.1	176	2280.5			47	54856.3	104	1895.86				47	105806	288	2721.97				47	79672.1	107	1343
		48	63433.3	154	2427.75			48	86296.9	131	1518.01				48	90590	222	2450.6				48	106562	199	1867.45
		49	64564.5	153	2369.72			49	66343.9	90	1356.57				49	101888	283	2777.57				49	79080.9	87	1100.14
		50	58050.2	136	2342.8			50	66993.9	121	1806.13				50	89539.2	239	2669.22				50	79296.3	184	2320.41
		51	73444.6	175	2382.75			51	91285.1	145	1588.43				51	99252.3	297	2992.38				51	55863	87	1557.38
		52	67587.5	168	2485.66			52	86952.3	194	2231.11				52	80427	207	2573.76				52	109894	156	1419.54
		53	67791.5	150	2212.67			53	65879.5	92	1396.49				53	95275.6	241	2529.5				53	93506.3	109	1165.7
		54	72777.7	167	2294.66			54	89507.2	135	1508.26				54	87032.2	229	2631.21				54	102026	156	1529.02
		55	61689.4	163	2642.27			55	78746.7	124	1574.67				55	80783.7	231	2859.49				55	106584	194	1820.17
		56	62391.2	162	2596.52			56	63640.1	98	1539.91				56	99938.3	257	2571.59				56	99134	193	1946.86
		57	82338.5	190	2307.55			57	81122.6	90	1109.43				57	102538	305	2974.52				57	97177.5	209	2150.7
		58	91633.1	198	2160.79			58	61934.9	82	1323.97				58	89206.1	245	2746.45				58	87964.3	156	1773.45
		59	96585.8	215	2226			59	82439	156	1892.31				59	81803.3	240	2933.87				59	106922	192	1795.7
		60	74529.8	176	2361.47			60	52949.1	100	1888.61				60	92086.5	302	3279.53				60	101835	186	1826.48
		61	82441.4	186	2256.15			61	50913.1	93	1826.64				61	120844	313	2590.11				61	100529	183	1820.37
		62	96799.4	232	2396.71			62	64962.8	101	1554.74				62	97192.4	302	3107.24				62	78910.5	106	1343.29
		63	53896	138	2560.49			63	50997.4	85	1666.75				63	106093	299	2818.29				63	88068.7	137	1555.6
		64	68844.2	154	2236.94			64	64427.1	137	2126.43				64	101848	250	2454.63				64	82883.3	83	1001.41
		65	61796.6	161	2605.32			65	38806.6	56	1443.05				65	81708	219	2680.27				65	84891.5	138	1625.61
		66	78295.3	186	2375.62			66	55891.7	108	1932.31				66	98362.3	279	2836.45				66	95649.5	212	2216.43
		67	97827.1	236	2412.42			67	69009.3	168	2434.45				67	81769.8	231	2825				67	106907	148	1384.38
		68	67569.4	151	2234.74			68	84755	203	2395.14				68	82688	196	2370.36				68	93582.4	185	1976.87
		69	78627.1	184	2340.16			69	70949	126	1775.92				69	99978	266	2660.59				69	108871	240	2204.43
		70	78940.6	192	2432.21			70	54384.3	56	1029.71				70	102949	288	2797.5				70	107780	231	2143.25
		71	67742.2	165	2435.71			71	70627.8	122	1727.36				71	103996	251	2413.55				71	112336	198	1762.56
		72	62612.8	136	2172.08			72	62426.1	82	1313.55				72	98193	244	2484.9				72	99809.5	182	1823.47
		73	65581.3	158	2409.22			73	90242	98	1085.97											73	83065.2	161	1938.24
		74	81817.2	187	2285.58			74	69786.3	193	2765.59											74	83878.5	96	1144.51
		75	70488.5	173	2454.3			75	48208	111	2302.52											75	94348.4	136	1441.47
		76	76934.3	199	2586.62			76	85259.6	69	809.293											76	92865.8	213	2293.63
		77	94153	214	2272.9			77	66907.8	168	2510.92											77	108245	209	1930.8
		78	91542.6	225	2457.87			78	75297.2	178	2363.97											78	96644.7	136	1407.22
		79	86199.8	206	2389.8			79	65624.8	108	1645.72											79	85037	171	2010.89
		80	70510.1	189	2680.47			80	74076.5	189	2551.42											80	105305	207	1965.72
																						81	98216.8	179	1822.5
																						82	66792.9	133	1991.23
																						83	70287	150	2134.11
																						84	83645.4	174	2080.21
																						85	95039.6	150	1578.29
			total area	no of cells	cell density				total area	no of cells	cell density					total area	no of cells	cell density					total area	no of cells	cell density			statistics
36	WT	1	83856	173	2063.06	36	grhl3 MO	1	87390.8	163	1865.18		36	myovb Mo	1	63702.8	213	3343.65		36	grhl3 +myovbMO	1	77003.3	183	2376.52			Number of families	1
		2	103240	230	2227.82			2	89282.7	196	2195.28				2	69862.4	117	1674.72				2	67428.6	158	2343.22			Number of comparisons per family	6
		3	64435	160	2483.12			3	76377.6	137	1793.72				3	84163.8	238	2827.82				3	74498.2	118	1583.93			Alpha	0.05
		4	92009	198	2151.96			4	59707	84	1406.87				4	85910.6	293	3410.52				4	52485.7	82	1562.33
		5	95458	203	2126.59			5	63051.8	93	1474.98				5	70610.1	212	3002.4				5	56856.8	109	1917.1			Dunn's multiple comparisons test	Mean rank diff.	Significant?	Summary	Adjusted P Value
		6	66858	156	2333.3			6	66191.6	96	1450.33				6	91925.6	278	3024.18				6	75345.5	176	2335.91			wt vs. grhl3 MO	49.35	Yes	**	0.0046	A-B
		7	80880	190	2349.16			7	103115	211	2046.25				7	75133	270	3593.63				7	71004.1	177	2492.81			wt vs. myoVb MO	-109.6	Yes	****	<0.0001	A-C
		8	103500	230	2222.22			8	72611.1	183	2520.27				8	83774.1	240	2864.85				8	90297	225	2491.78			wt vs. grhl3+myoVb MO	67.22	Yes	****	<0.0001	A-D
		9	69862	128	1832.18			9	81083.3	160	1973.28				9	80171.4	179	2232.72				9	46694.3	48	1027.96			grhl3 MO vs. myoVb MO	-159	Yes	****	<0.0001	B-C
		10	89254	235	2632.94			10	71082.1	134	1885.14				10	98425.5	334	3393.43				10	58293.4	84	1440.99			grhl3 MO vs. grhl3+myoVb MO	17.88	No	ns	>0.9999	B-D
		11	84992.9	205	2411.96			11	63678.9	130	2041.49				11	89347.3	253	2831.65				11	70935.2	135	1903.15			myoVb MO vs. grhl3+myoVb MO	176.8	Yes	****	<0.0001	C-D
		12	77187.6	172	2228.34			12	71278.9	137	1922.03				12	61069	174	2849.24				12	81259.5	186	2288.96
		13	102825	237	2304.88			13	70277.4	185	2632.42				13	83749.7	260	3104.49				13	80845.9	173	2139.87			Test details	Mean rank 1	Mean rank 2	Mean rank diff.	n1	n2	Z
		14	89938.5	195	2168.15			14	86381.2	213	2465.81				14	109261	343	3139.28				14	60349.5	99	1640.45			wt vs. grhl3 MO	168.9	119.5	49.35	85	82	3.362
		15	108116	223	2062.6			15	51943.8	100	1925.16				15	84715.8	209	2467.07				15	86401.8	144	1666.63			wt vs. myoVb MO	168.9	278.5	-109.6	85	76	7.322
		16	78930.1	174	2204.48			16	74646.6	131	1754.94				16	89267.8	284	3181.44				16	65828.8	101	1534.28			wt vs. grhl3+myoVb MO	168.9	101.6	67.22	85	85	4.621
		17	107444	250	2326.78			17	97944.9	213	2174.69				17	119656	308	2574.04				17	78788.4	191	2424.22			grhl3 MO vs. myoVb MO	119.5	278.5	-159	82	76	10.53
		18	89094	242	2716.23			18	71601	148	2067.01				18	64169.6	140	2181.72				18	67061.9	109	1625.36			grhl3 MO vs. grhl3+myoVb MO	119.5	101.6	17.88	82	85	1.218
		19	106223	281	2645.37			19	74351.7	146	1963.64				19	60162.3	162	2692.72				19	73488.1	160	2177.22			myoVb MO vs. grhl3+myoVb MO	278.5	101.6	176.8	76	85	11.81
		20	104926	255	2430.29			20	67995.4	101	1485.39				20	100291	283	2821.8				20	51016.1	53	1038.89
		21	105014	260	2475.85			21	50844.7	92	1809.43				21	81073.3	268	3305.65				21	56716.5	100	1763.15
		22	82462	196	2376.85			22	55712.7	145	2602.64				22	90803	270	2973.47				22	66137.1	90	1360.81
		23	78515.5	173	2203.39			23	62036.9	121	1950.45				23	88220.4	259	2935.83				23	82287.3	152	1847.19
		24	94335.9	226	2395.69			24	72160.2	148	2050.99				24	92339.2	270	2924				24	79888.9	195	2440.89
		25	95223	222	2331.37			25	66835.5	182	2723.1				25	92136.2	285	3093.25				25	95911.8	234	2439.74
		26	101046	234	2315.77			26	104192	215	2063.5				26	93209.3	359	3851.55				26	91748	245	2670.36
		27	86410.4	221	2557.56			27	81981.9	159	1939.45				27	102112	315	3084.86				27	69751.8	98	1404.98
		28	82308.3	187	2271.94			28	103459	223	2155.44				28	81139.3	233	2871.6				28	75278	131	1740.22
		29	84934.5	231	2719.74			29	77040.6	150	1947.02				29	108165	290	2681.09				29	99202	149	1501.99
		30	101770	218	2142.08			30	56304.8	104	1847.09				30	93556.6	310	3313.5				30	76972.6	165	2143.62
		31	99335.6	210	2114.05			31	67735.9	135	1993.03				31	107994	363	3361.3				31	107121	224	2091.09
		32	87595.2	187	2134.82			32	42895.2	78	1818.38				32	90647	291	3210.26				32	89703.4	140	1560.7
		33	100103	237	2367.56			33	99631.9	114	1144.21				33	55888.8	168	3005.97				33	69108.4	88	1273.36
		34	71595.3	164	2290.65			34	77686.4	112	1441.69				34	73508.2	246	3346.56				34	55295.2	113	2043.58
		35	95278.5	205	2151.59			35	68653.2	129	1879.01				35	61271	132	2154.36				35	95431.7	177	1854.73
		36	89500.5	195	2178.76			36	72323.4	120	1659.21				36	109247	363	3322.75				36	75352.2	94	1247.47
		37	93332.5	176	1885.73			37	65453.5	117	1787.53				37	106565	313	2937.17				37	81993.8	164	2000.15
		38	97274.7	186	1912.11			38	69676.6	142	2037.99				38	59308.7	142	2394.25				38	106157	217	2044.14
		39	98048.8	187	1907.21			39	52761.9	126	2388.09				39	100407	352	3505.72				39	69968.6	79	1129.08
		40	106597	244	2289			40	109337	183	1673.72				40	94497.7	287	3037.11				40	73372.8	93	1267.5
		41	119723	206	1720.63			41	57302.5	111	1937.09				41	94083.6	294	3124.88				41	78829.6	88	1116.33
		42	100260	231	2304.01			42	99045.9	190	1918.3				42	85262.5	197	2310.51				42	96637.1	227	2349
		43	86818.3	122	1405.23			43	94748.1	197	2079.2				43	58678.8	171	2914.17				43	89399.5	176	1968.69
		44	110345	251	2274.69			44	71339.7	127	1780.22				44	52016.6	162	3114.39				44	65937.9	109	1653.07
		45	121628	222	1825.24			45	72175	108	1496.36				45	45433.4	124	2729.27				45	98415	190	1930.6
		46	101315	238	2349.12			46	109713	212	1932.31				46	49035.6	135	2753.1				46	90626.4	205	2262.03
		47	122065	226	1851.47			47	89434.9	184	2057.36				47	65408.5	178	2721.36				47	107803	279	2588.04
		48	114260	249	2179.23			48	99000.5	240	2424.23				48	58149.8	175	3009.47				48	94554.2	251	2654.56
		49	89089.3	134	1504.11			49	54527.9	86	1577.17				49	61674.5	221	3583.33				49	102016	227	2225.13
		50	80648.2	168	2083.12			50	71500	111	1552.45				50	57740	158	2736.4				50	69238.1	120	1733.15
		51	110645	195	1762.39			51	49317.6	111	2250.72				51	59557.2	200	3358.12				51	75823.3	162	2136.55
		52	103902	180	1732.39			52	74099.4	180	2429.17				52	55092.8	142	2577.47				52	82122.1	125	1522.12
		53	103144	233	2258.97			53	78807.5	141	1789.17				53	56964	141	2475.25				53	91580.9	214	2336.73
		54	95760.1	235	2454.05			54	108312	217	2003.47				54	47565	116	2438.77				54	81032.6	112	1382.16
		55	81907.7	225	2747			55	70076.4	188	2682.79				55	36001.8	99	2749.86				55	93649.4	256	2733.6
		56	62924.4	159	2526.84			56	85282.6	162	1899.57				56	41301.6	135	3268.64				56	109483	264	2411.33
		57	87153.4	216	2478.39			57	83453.4	205	2456.46				57	58787.4	186	3163.94				57	109610	239	2180.47
		58	77299.1	172	2225.12			58	75773	164	2164.36				58	69915.5	197	2817.69				58	97393.9	167	1714.69
		59	61621.4	157	2547.82			59	94862.5	221	2329.69				59	49346.3	192	3890.87				59	111068	221	1989.78
		60	61549.6	147	2388.32			60	82276.3	169	2054.06				60	62206.4	198	3182.95				60	118096	314	2658.86
		61	71412.4	170	2380.54			61	104083	208	1998.41				61	71949.1	205	2849.24				61	115999	176	1517.26
		62	75846.7	183	2412.76			62	70453.1	166	2356.18				62	44349.1	153	3449.9				62	109069	157	1439.45
		63	75949.6	185	2435.82			63	111789	292	2612.07				63	34583.9	90	2602.37				63	89683.3	115	1282.29
		64	64409.4	156	2422.01			64	104374	279	2673.07				64	46919.7	196	4177.35				64	86307.5	120	1390.38
		65	79729.1	183	2295.27			65	73514	182	2475.72				65	62152.8	198	3185.7				65	78951.6	153	1937.9
		66	102892	261	2536.64			66	100315	239	2382.48				66	74769.6	194	2594.64				66	96555.7	238	2464.9
		67	72626.9	163	2244.35			67	89889.2	172	1913.47				67	43907.2	122	2778.59				67	120842	223	1845.38
		68	109253	262	2398.1			68	96272.3	174	1807.37				68	58224	169	2902.58				68	100622	226	2246.02
		69	76691.2	201	2620.9			69	79081.8	141	1782.96				69	44215	124	2804.48				69	95328.3	174	1825.27
		70	79252.3	214	2700.24			70	75470.9	123	1629.77				70	56235.4	149	2649.58				70	92242.5	204	2211.56
		71	75103.3	175	2330.12			71	71174	197	2767.86				71	57968.4	169	2915.38				71	71906	95	1321.17
		72	115944	260	2242.45			72	89189.8	172	1928.47				72	75028.6	232	3092.15				72	106720	222	2080.21
		73	55624.1	141	2534.87			73	95153.1	250	2627.35				73	44991.5	137	3045.02				73	69142.4	92	1330.59
		74	58428.4	126	2156.49			74	110112	210	1907.14				74	52124.3	160	3069.59				74	90554.1	207	2285.93
		75	30156.8	80	2652.8			75	102843	201	1954.44				75	44692.3	121	2707.4				75	111277	260	2336.5
		76	96052.6	194	2019.73			76	97442.7	202	2073.01				76	57007.1	193	3385.54				76	105971	250	2359.13
		77	73295.2	163	2223.88			77	80442.3	145	1802.53											77	66837.4	83	1241.82
		78	75413	179	2373.6			78	88217.5	230	2607.19											78	59940.6	125	2085.4
		79	79202.5	192	2424.17			79	112064	219	1954.23											79	85788.6	128	1492.04
		80	73243.5	177	2416.6			80	96300.5	257	2668.73											80	88411.9	89	1006.65
		81	77323.5	152	1965.77			81	73611.6	197	2676.21											81	91989.8	182	1978.48
		82	77108.6	185	2399.21			82	94966.9	117	1232.01											82	58340.8	81	1388.39
		83	75547.5	157	2078.16																	83	100963	201	1990.83
		84	119144	275	2308.13																	84	75844.8	154	2030.46
		85	109612	262	2390.25																	85	98204.4	208	2118.03
																												statistics
			total area	no of cells	cell density				total area	no of cells	cell density					total area	no of cells	cell density					total area	no of cells	cell density			Number of families	1
																												Number of comparisons per family	6
48	WT	1	106858	253	2367.63	48	grhl3 MO	1	41511.3	70	1686.29		48	myovb Mo	1	96889.8	328	3385.29		48	grhl3 +myovbMO	1	113832	202	1774.54			Alpha	0.05
		2	107269	242	2256.02			2	83439.1	164	1965.51				2	104419	401	3840.28				2	99278.6	250	2518.17
		3	68064.8	168	2468.24			3	111248	260	2337.13				3	78543.8	355	4519.77				3	80807.6	218	2697.77			Dunn's multiple comparisons test	Mean rank diff.	Significant?	Summary	Adjusted P Value
		4	86323.8	215	2490.62			4	109711	235	2141.99				4	93743.8	313	3338.89				4	61378.2	145	2362.4			wt48 vs. grhl3 MO48	56.92	Yes	****	<0.0001	A-B
		5	79450.4	162	2039.01			5	94808.4	170	1793.09	1			5	94272.2	291	3086.8				5	77069.3	193	2504.24			wt48 vs. myoVb MO48	-107.9	Yes	****	<0.0001	A-C
		6	111327	252	2263.61			6	90605.8	211	2328.77				6	97805.6	243	2484.52				6	85538.2	212	2478.43			wt48 vs. grhl3+MyoVb MO48	-38.29	Yes	*	0.0155	A-D
		7	66120.3	197	2979.42			7	69362.6	130	1874.21				7	116867	377	3225.88				7	86778.1	252	2903.96			grhl3 MO48 vs. myoVb MO48	-164.9	Yes	****	<0.0001	B-C
		8	73283.7	161	2196.94			8	91166.9	183	2007.31				8	95483.9	240	2513.51				8	77985.6	199	2551.75			grhl3 MO48 vs. grhl3+MyoVb MO48	-95.21	Yes	****	<0.0001	B-D
		9	81492.6	191	2343.77			9	102606	184	1793.27				9	93003.2	290	3118.17				9	54916.6	150	2731.42			myoVb MO48 vs. grhl3+MyoVb MO48	69.65	Yes	****	<0.0001	C-D
		10	116975	243	2077.37			10	74563.3	159	2132.42				10	103815	318	3063.15				10	72402.9	172	2375.6
		11	122062	258	2113.67			11	117236	253	2158.03				11	82130.3	250	3043.95				11	91547.9	247	2698.04			Test details	Mean rank 1	Mean rank 2	Mean rank diff.	n1	n2	Z
		12	102496	242	2361.06			12	91955.8	172	1870.46				12	94188.5	308	3270.04				12	107634	278	2582.83			wt48 vs. grhl3 MO48	115.5	58.56	56.92	85	64	4.521
		13	102494	231	2253.79			13	112019	281	2508.5				13	84707.6	277	3270.07				13	79366.2	204	2570.36			wt48 vs. myoVb MO48	115.5	223.4	-107.9	85	52	8.06
		14	105489	255	2417.31			14	99966.5	220	2200.74				14	112199	343	3057.07				14	92828.9	266	2865.49			wt48 vs. grhl3+MyoVb MO48	115.5	153.8	-38.29	85	62	3.014
		15	124666	287	2302.15			15	94826.1	192	2024.76				15	99029.7	291	2938.51				15	101131	236	2333.61			grhl3 MO48 vs. myoVb MO48	58.56	223.4	-164.9	64	52	11.61
		16	119037	254	2133.78			16	107607	238	2211.76				16	88384.1	288	3258.5				16	58590.7	152	2594.27			grhl3 MO48 vs. grhl3+MyoVb MO48	58.56	153.8	-95.21	64	62	7.024
		17	80879.4	186	2299.72			17	89116.1	182	2042.28				17	116242	298	2563.62				17	59962.7	139	2318.11			myoVb MO48 vs. grhl3+MyoVb MO48	223.4	153.8	69.65	52	62	4.869
		18	113631	277	2437.71			18	103114	190	1842.61				18	98798.4	246	2489.92				18	106300	286	2690.5
		19	115618	272	2352.58			19	106044	227	2140.63				19	101384	264	2603.95				19	99210.1	257	2590.46
		20	91439.7	206	2252.85			20	115097	230	1998.32				20	77255.1	197	2549.99				20	107654	284	2638.08
		21	114911	286	2488.89			21	100452	173	1722.22				21	102575	322	3139.17				21	80558.7	204	2532.32
		22	107883	264	2447.09			22	118869	250	2103.16				22	111871	326	2914.07				22	72896.9	165	2263.47
		23	87589.9	216	2466.04			23	101321	201	1983.79				23	104446	347	3322.3				23	71215.2	192	2696.05
		24	81088.6	169	2084.14			24	89512	175	1955.05				24	75307.7	225	2987.74				24	37025.3	90	2430.77
		25	85461.1	204	2387.05			25	117517	257	2186.92				25	96428.4	310	3214.82				25	110569	241	2179.64
		26	109076	254	2328.64			26	108598	243	2237.62				26	109755	310	2824.47				26	77603.1	179	2306.61
		27	102889	245	2381.22			27	91594.3	195	2128.95				27	103380	314	3037.35				27	54440.8	120	2204.23
		28	101361	244	2407.24			28	107217	218	2033.26				28	115181	257	2231.26				28	72129.1	201	2786.67
		29	104167	230	2208			29	113104	227	2007.01				29	105143	254	2415.76				29	72172.1	221	3062.12
		30	76699.8	200	2607.57			30	68325.7	135	1975.83				30	87259.2	224	2567.07				30	94193.7	250	2654.1
		31	109775	278	2532.46			31	93057.8	207	2224.42				31	66142.3	179	2706.29				31	102311	258	2521.72
		32	109968	249	2264.29			32	82665.9	148	1790.34				32	87478.9	246	2812.11				32	85720.1	188	2193.18
		33	79134	167	2110.34			33	95204.3	192	2016.72				33	65238	168	2575.18				33	85631.1	163	1903.51
		34	87716.3	189	2154.67			34	106244	192	1807.16				34	48162	183	3799.68				34	107788	305	2829.63
		35	85415.6	193	2259.54			35	109553	228	2081.19				35	68016.9	259	3807.87				35	92886.9	184	1980.9
		36	109332	248	2268.32			36	107146	259	2417.27				36	78013.4	337	4319.77				36	104251	214	2052.74
		37	92939.5	211	2270.29			37	118431	252	2127.82				37	67508.6	141	2088.62				37	81484	198	2429.92
		38	100689	240	2383.58			38	84520.9	167	1975.84				38	72308.6	309	4273.35				38	92708.3	220	2373.03
		39	86324.2	179	2073.58			39	118836	245	2061.67				39	64870.9	219	3375.94				39	111311	295	2650.22
		40	67233.8	162	2409.5			40	113834	268	2354.31				40	57648.1	197	3417.29				40	78863.5	202	2561.39
		41	98086.6	232	2365.26			41	104776	222	2118.81				41	47035.6	217	4613.53				41	83240.4	312	3748.18
		42	117359	269	2292.11			42	84247.1	176	2089.09				42	58665.8	209	3562.55				42	106056	146	1376.64
		43	103906	247	2377.15			43	121603	246	2022.97				43	76840	320	4164.5				43	56539.4	195	3448.92
		44	110736	258	2329.88			44	101595	200	1968.6				44	68609.1	272	3964.49				44	84886.2	214	2521.02
		45	76913.8	186	2418.29			45	94718.4	212	2238.21				45	71418.2	270	3780.55				45	92251.6	133	1441.71
		46	97214.9	253	2602.48			46	114512	244	2130.79				46	87541.6	296	3381.25				46	50824.6	222	4367.97
		47	100692	220	2184.88			47	115796	199	1718.53				47	70889.7	211	2976.46				47	83385.4	210	2518.43
		48	103802	232	2235.02			48	113347	205	1808.61				48	103016	373	3620.78				48	87392.2	235	2689.03
		49	82301.6	179	2174.93			49	95776.4	206	2150.84				49	83600.9	319	3815.75				49	60115.8	164	2728.07
		50	76604.5	183	2388.89			50	101532	179	1762.99				50	67567.4	259	3833.21				50	51513	113	2193.62
		51	93490.5	214	2289			51	120629	186	1541.92				51	64454.4	244	3785.62				51	77953.5	165	2116.65
		52	115470	271	2346.93			52	118592	248	2091.21				52	55144.9	226	4098.29				52	87742.6	215	2450.35
		53	103820	243	2340.59			53	95434.1	195	2043.3				53	91966.8	304	3305.54				53	60255.6	131	2174.07
		54	108792	263	2417.47			54	120267	284	2361.41				54	77934.9	195	2502.09				54	95252.2	208	2183.68
		55	94623.6	233	2462.39			55	88041.8	157	1783.24				55	74939.6	170	2268.49				55	95798.4	289	3016.75
		56	112017	226	2017.55			56	110393	216	1956.65				56	97156.5	263	2706.97				56	80028.7	148	1849.34
		57	83469.7	198	2372.12			57	93370.8	216	2313.36				57	118168	295	2496.45				57	91865.3	195	2122.67
		58	106079	251	2366.16			58	96627	181	1873.18				58	85727.3	233	2717.92				58	68989.7	160	2319.19
		59	100561	242	2406.51			59	95826.1	189	1972.32				59	93608.8	163	1741.29				59	105690	190	1797.71
		60	91802.1	197	2145.92			60	106351	224	2106.23				60	94741.9	216	2279.88				60	65110.7	174	2672.37
		61	84281.1	178	2111.98			61	66148.1	167	2524.64				61	105567	236	2235.54				61	54076	114	2108.15
		62	96913.3	175	1805.74			62	96738.6	223	2305.18				62	114382	267	2334.28				62	77374.8	199	2571.9
		63	96577.2	194	2008.76			63	104429	182	1742.82				63	70027.5	212	3027.38
		64	91779.1	198	2157.35			64	113066	200	1768.87				64	75848.2	210	2768.69
		65	80710.9	180	2230.18			65	111847	213	1904.39				65	81712.3	206	2521.04
		66	86658.9	177	2042.49			66	104374	199	1906.6
		67	90973.9	174	1912.64
		68	109033	230	2109.46
		69	78591.2	182	2315.78
		70	97924.3	209	2134.3
		71	78917.2	158	2002.1
		72	84080	166	1974.31
		73	106708	251	2352.21
		74	98706.5	214	2168.04
		75	109279	237	2168.76
		76	81991	161	1963.63
		77	107445	230	2140.62
		78	95048.7	212	2230.44
		79	100337	222	2212.54
		80	107852	247	2290.18
		81	79467.2	161	2025.99
		82	92372.2	203	2197.63
		83	64917.8	138	2125.77
		84	98127.8	213	2170.64
		85	115120	248	2154.27

## Sheet: Fig6 F
cell heights in microns					48 hpf
set1	ctrl MO	grhl3 MO	myoVb MO	grhl3+myoVb MO		set2	ctrl MO	grhl3 MO	myoVb MO	grhl3+myoVb MO		set 3	ctrl MO	grhl3 MO	myoVb MO	grhl3+myoVb MO
1	4.18	2.28	4.18	3.8		1	3.8	3.42	6.08	2.66		1	3.04	4.56	3.04	1.9
2	4.56	2.66	3.8	2.66		2	4.18	3.04	5.7	1.9		2	3.42	4.18	4.56	1.52
3	3.42	3.04	4.56	2.28		3	3.8	3.04	5.7	2.28		3	3.42	3.42	5.7	1.9
4	4.56	2.66	3.8	1.9		4	4.56	3.04	5.32	3.04		4	3.8	3.04	5.32	2.28
5	4.18	2.66	6.08	2.28		5	4.94	2.66	4.94	1.9		5	4.56	2.66	4.18	2.66
6	3.8	3.04	5.7	1.9		6	3.04	3.42	5.7	1.9		6	4.18	2.28	3.8	2.28
7	3.42	3.42	3.8	1.52		7	2.66	3.04	6.08	1.14		7	3.8	3.04	4.56	2.66
8	3.8	3.42	4.56	1.52		8	3.04	2.66	6.46	1.14		8	3.8	2.66	4.94	1.52
9	3.8	2.28	4.18	1.14		9	3.04	4.18	4.56	1.52		9	3.04	3.42	4.56	1.52
10	2.66	2.66	4.56	1.9		10	3.42	3.42	5.32	1.9		10	3.8	2.66	4.94	3.42
11	3.42	3.04	2.66	3.42		11	3.42	3.8	4.94	1.52		11	4.18	3.8	5.32	3.04
12	3.8	3.04	3.42	3.04		12	3.8	2.66	5.32	3.42		12	3.42	3.42	4.56	2.66
13	4.18	2.66	4.56	3.8		13	3.8	3.42	5.32	2.66		13	2.66	3.42	5.7	2.28
14	4.56	2.28	4.56	4.18		14	3.8	3.04	3.8	2.28		14	3.8	3.8	5.32	1.9
15	4.18	2.66	4.18	3.42		15	3.04	3.04	5.7	1.9		15	4.18	3.42	4.94	2.28
16	3.42	3.04	3.8	2.66		16	4.56	3.42	6.08	1.9		16	3.8	3.04	4.56	3.04
17	3.42	2.66	4.94	2.28		17	3.42	3.04	5.7	2.28		17	4.18	2.66	4.18	2.66
18	3.8	3.04	6.08	1.9		18	3.42	2.66	5.32	3.8		18	4.56	2.66	3.8	2.66
19	4.18	3.42	4.94	2.66		19	3.42	2.28	5.32	3.42		19	3.42	3.42	5.32	2.28
20	3.42	3.04	6.08	3.8		20	3.04	2.66	4.94	3.04		20	3.42	3.04	4.94	1.9
21	3.42	2.66	5.7	2.66		21	2.66	3.42	3.8	2.28		21	3.42	2.28	6.46	1.52
22	3.8	2.28	5.7	3.04		22	3.04	2.66	3.42	2.28		22	3.8	2.66	6.08	1.9
23	4.56	3.04	6.84	2.66		23	3.8	2.66	3.8	2.66		23	4.18	2.66	5.7	2.28
24	4.18	3.8	6.46	2.66		24	3.8	3.04	3.04	1.9		24	4.18	3.8	5.32	1.9
25	3.8	3.42	6.08	3.04		25	3.42	3.8	4.18	1.52		25	3.42	3.04	6.46	1.9
					Number of families	1
					Number of comparisons per family	6
					Alpha	0.05
					Dunn's multiple comparisons test	Mean rank diff.	Significant?	Summary	Adjusted P Value
					ctrl MO vs. grhl3 MO	65.69	Yes	****	<0.0001	A-B
					ctrl MO vs. myoVb MO	-69.48	Yes	****	<0.0001	A-C
					ctrl MO vs. grhl3+myoVb MO	117.9	Yes	****	<0.0001	A-D
					grhl3 MO vs. myoVb MO	-135.2	Yes	****	<0.0001	B-C
					grhl3 MO vs. grhl3+myoVb MO	52.19	Yes	**	0.0013	B-D
					myoVb MO vs. grhl3+myoVb MO	187.4	Yes	****	<0.0001	C-D
					Test details	Mean rank 1	Mean rank 2	Mean rank diff.	n1	n2	Z
					ctrl MO vs. grhl3 MO	179	113.3	65.69	75	75	4.664
					ctrl MO vs. myoVb MO	179	248.5	-69.48	75	75	4.933
					ctrl MO vs. grhl3+myoVb MO	179	61.15	117.9	75	75	8.369
					grhl3 MO vs. myoVb MO	113.3	248.5	-135.2	75	75	9.596
					grhl3 MO vs. grhl3+myoVb MO	113.3	61.15	52.19	75	75	3.705
					myoVb MO vs. grhl3+myoVb MO	248.5	61.15	187.4	75	75	13.3

## Sheet: Fig 6 S
%BrDU positive peridermal cells in the head epidermis
18hpf								24hpf							30hpf							36hpf							48hpf
wt	grhl3 MO	myoVb MO	grhl3;myoVb MO					wt	grhl3 MO	MyoVb MO	grhl3+MyoVb MO				wt	grhl3 MO	MyoVb MO	grhl3+myoVb Mo				wt	grhl3 MO	MyoVb MO	grhl3+MyoVb MO				wt	grhl3 MO	myoVb MO	grhl3+myoVb MO
0	4.44444	1.19048	17.2414					0	8.57143	17.3913	12.3596				2.67857	5.74713	1.1236	5.55556				0	2.5641	1.47059	4.34783				3.8961	7.36842	6.07477	1.99005
7.24638	8.57143	5.40541	4.44444					3.57143	0	3.77358	11.7647				1.0101	1.49254	1.90476	8.33333				0	1.53846	2.59441	5.81395				0	1.49254	5.45455	6.89655
2.27273	0	9.25926	4.25532					2.12766	2.63158	1.78571	14.6341				3.44828	2.24719	3.22581	6.52174				0	2.77778	4.81283	4.16667				0	2.83019	5.34759	5.39216
8.57143	26.6667	5.40541	4.16667					3.84615	4.44444	3.09278	5.45455				1.2987	0.943396	2.06897	4.70588				0	1.9802	3.40426	5.55556				0	4.65116	1.51515	2.38095
12.5	10.7143	7.31707	7.84314					3.50877	5.88235	4.41176	6.38298				4.02299	2.43902	4.5	8.33333				1.0101	3.61446	2.77778	8				0	8.10811	3.8961	5.71429
12.1951	9.25926	5.40541	4.87805					8.97436	4.25532	3.8961	16.2791				1.76991	4.6729	3.42466	12.5				0	5.95238	2.92683	5.88235				0	0	2.95858	10.5263
14.2857	8.33333	3.48837	3.27869					6.34921	2.7027	5.74713	7.31707					0	1.96078	13.2353				0	2.87356	3.77358	5.08475				0	6.15385	5.47945	14.0625
20	7.69231	5.7971	10.9375					2	2.63158	1.07527	12.1212				4.5977	17.6471	2.47934	3.57143				0	2.94118	2.94118	4.16667				0	1.81818	1.67598	11.2903
4.61538	0	10.6383	8.77193					5.88235	1.02041	3.07692	10.2041				2.3622	2.32558	8.97436	6.12245				0.591716	2.06897	2.41935	2.83019				0	5.61798	6.69291	5.95238
8.57143	4.87805	7.69231	6.66667					4.08163	2.43902	1.36986	14.2857				2.96296	1.6129	6.49351	4.03226				0	3.19149	1.93237	3.22581				0	1.81818	5.88235	8.82353
13.3333	8.69565	10.6383	2.38095					1.96078	8	12.5	8.57143				0	3.04878	6.74157	11.7647				0	1.21212	4.69484	2.08333				0	0.591716	2.87356	10.2564
12.8205	2.77778	5.40541	6.38298					2.08333	3.125	9.52381	4.87805				1.40187	3.50877	1.92308	4.90196				0	5.14706	2.52525	4.58716				0	4.7619	3.37079	7.27273
4.16667	6.97674	5.55556	3.125					7.36842	7.40741	7.8125	4.05405				0.983607	7.35294	4.08163	2.53165				1.13636	1.92308	3.9801	3.9604				0	7.24638	6.82927	3.50877
9.67742	12.069	6.15385	6.66667					6.89655	2.77778	2.41935	10.7692				2.98507	3.84615	5	4.06504				0	4.34783	3.22581	5.12821				0.377358	5.35714	5.03571	11.9403
7.31707	4.34783	6.25	4					6.75676	4.61538	10.1852	1.16279				0	3.66972	3.40136	2.85714				0	1.9802	1.22449	7.31707				0	1.86916	7.27273	6.75676
7.40741	14.2857	8.69565	18.75					12.3077	14.7059	5.50459	4.7619				1.33929	2.97619	5	5.64516				0	1.21951	1.4218	4.44444				0	3.26087	4.69799	7.59494
7.89474	3.44828	0	6.38298					5.88235	2.04082	11.6279	7.31707				2.45098	6.0241	2.01342	3.06122				0	2.46914	5.51724	6.97674				0	1.60428	3.44828	1.93237
7.14286	6.25	7.40741	1.85185					4.05405	1.28205	5.68182	5.26316				1.2766	8.33333	6.66667	4.54545				0	3.92157	3.3195	5.10204				0.408163	4.80769	3.53535	4.62963
12	5.55556	5.12821	4.05405					3.57143	9.09091	7.22892	11.5385				0.561798	5.12821	5	4.43038				0.5	2.41935	2.04082	3.19149				0	2.71739	8.05687	15
6.38298	5.76923	4.7619	3.7037					1.96078	4.5977	2.63158	20.8333				0	8.82353	6.14035	6.57895				0	2.94118	2.24719	4.34783				0	4.34783		5.95238
4.34783	20.3704	4	5.55556					1.53846	4.61538	3.09278	22.6415				1.20482	1.94805	3.57143	2.13904				0	1.60428		5.59441				0	1.14943		6.06061
	3.07692	6.15385	5.88235					10.2564	10.3448	5.95238	6.74157				1.54639	3.77358	5.12821	5.26316				0.793651	3.22581		2.05479				0	1.51515		5.17241
	15.6863	9.25926	15.5172					2.04082	1.06383	8.08081	15.942				2.04082	5.35714	4.90196	2.75862				0	2.04082		6.38298				0	1.52284		4.85437
	4.25532	1.92308	1.35135					4.5977	5.35714	3.1746	6.84932				2.04082	5.88235	8.65385	16.2162				0	1.92308		0				0	2.58065		5.50459
	5.71429	6.66667	5.55556					2.94118	2.8169	6.75676	7.54717				1.38889	1.0101	3.7037					0	2.80374		5.51724				0	1.77515		8.57143
	19.0476	2.38095	4.16667					4.83871	6.25	6.15385	3.26087				2.87356	4.21053	4.28571					0	7.05882		2.13904				0	3.80952		13.3333
	6.89655	3.79747	1.6129					7.69231	3.1746	7.40741	6.77966				1.50376	6.32911	6.66667					1.00503	5.26316						0	2.87356		10.7692
	7.89474	4.7619						7.14286		5.6338	11.5385				0	5.55556	4.6729					0.390625	4.25532						0	1.1236
	13.3333	8.04598						8.57143		5.88235	6.15385				0.966184	8.33333	3.77358					0	4.34783						0	2.38095
	6.06061							2.06186		8.91089					1.47059		2.80899					0	5.74713						0	1.81818
One way ANOVA (parametric)								One way ANOVA (parametric)							One way ANOVA (parametric)							One way ANOVA (parametric)							One way ANOVA (parametric)
Table Analyzed	18hpf							Table Analyzed	24hpf						Table Analyzed	30hpf						Table Analyzed	36hpf						Table Analyzed	48hpf
One-way analysis of variance								One-way analysis of variance							One-way analysis of variance							One-way analysis of variance							One-way analysis of variance
P value	0.0497							P value	< 0.0001						P value	< 0.0001						P value	< 0.0001						P value	< 0.0001
P value summary	*							P value summary	***						P value summary	***						P value summary	***						P value summary	***
Are means signif. different? (P < 0.05)	Yes							Are means signif. different? (P < 0.05)	Yes						Are means signif. different? (P < 0.05)	Yes						Are means signif. different? (P < 0.05)	Yes						Are means signif. different? (P < 0.05)	Yes
Number of groups	4							Number of groups	4						Number of groups	4						Number of groups	4						Number of groups	4
F	2.697							F	10.06						F	12.53						F	54.74						F	48.72
R squared	0.07284							R squared	0.2123						R squared	0.2581						R squared	0.6169						R squared	0.589
Bartlett's test for equal variances								Bartlett's test for equal variances							Bartlett's test for equal variances							Bartlett's test for equal variances							Bartlett's test for equal variances
Bartlett's statistic (corrected)	17.4							Bartlett's statistic (corrected)	10.47						Bartlett's statistic (corrected)	36.29						Bartlett's statistic (corrected)	55.78						Bartlett's statistic (corrected)	57.26
P value	0.0006							P value	0.0149						P value	< 0.0001						P value	< 0.0001						P value	< 0.0001
P value summary	***							P value summary	*						P value summary	***						P value summary	***						P value summary	***
Do the variances differ signif. (P < 0.05)	Yes							Do the variances differ signif. (P < 0.05)	Yes						Do the variances differ signif. (P < 0.05)	Yes						Do the variances differ signif. (P < 0.05)	Yes						Do the variances differ signif. (P < 0.05)	Yes
ANOVA Table	SS	df	MS					ANOVA Table	SS	df	MS				ANOVA Table	SS	df	MS				ANOVA Table	SS	df	MS				ANOVA Table	SS	df	MS
Treatment (between columns)	172	3	57.32					Treatment (between columns)	448.5	3	149.5				Treatment (between columns)	283.4	3	94.46				Treatment (between columns)	285.5	3	95.16				Treatment (between columns)	791.1	3	263.7
Residual (within columns)	2189	103	21.25					Residual (within columns)	1664	112	14.86				Residual (within columns)	814.4	108	7.541				Residual (within columns)	177.3	102	1.738				Residual (within columns)	552.1	102	5.412
Total	2361	106						Total	2112	115					Total	1098	111					Total	462.8	105					Total	1343	105
Tukey's Multiple Comparison Test	Mean Diff.	q	Significant? P < 0.05?	Summary	95% CI of diff			Tukey's Multiple Comparison Test	Mean Diff.	q	Significant? P < 0.05?	Summary	95% CI of diff		Tukey's Multiple Comparison Test	Mean Diff.	q	Significant? P < 0.05?	Summary	95% CI of diff		Tukey's Multiple Comparison Test	Mean Diff.	q	Significant? P < 0.05?	Summary	95% CI of diff		Tukey's Multiple Comparison Test	Mean Diff.	q	Significant? P < 0.05?	Summary	95% CI of diff
wt vs grhl3 MO	0.2666	0.2875	No	ns	-3.165 to 3.698			wt vs grhl3 MO	0.1679	0.2323	No	ns	-2.501 to 2.837		wt vs grhl3 MO	-2.898	5.684	Yes	***	-4.783 to -1.014		wt vs grhl3 MO	-2.998	12.45	Yes	***	-3.888 to -2.107		wt vs grhl3 MO	-3.076	7.243	Yes	***	-4.648 to -1.505
wt vs myoVb MO	2.889	3.093	No	ns	-0.5666 to 6.345			wt vs MyoVb MO	-1.231	1.749	No	ns	-3.829 to 1.367		wt vs MyoVb MO	-2.712	5.364	Yes	**	-4.581 to -0.8438		wt vs MyoVb MO	-2.782	10.34	Yes	***	-3.778 to -1.786		wt vs myoVb MO	-4.586	9.508	Yes	***	-6.371 to -2.801
wt vs grhl3myoVb MO	2.427	2.559	No	ns	-1.082 to 5.936			wt vs grhl3+MyoVb MO	-4.737	6.674	Yes	***	-7.357 to -2.117		wt vs grhl3+myoVb Mo	-4.506	8.409	Yes	***	-6.486 to -2.526		wt vs grhl3+MyoVb MO	-4.354	17.43	Yes	***	-5.278 to -3.429		wt vs grhl3+myoVb MO	-7.331	16.8	Yes	***	-8.945 to -5.716
grhl3 MO vs myoVb MO	2.622	3.089	No	ns	-0.5182 to 5.763			grhl3 MO vs MyoVb MO	-1.398	1.934	No	ns	-4.068 to 1.271		grhl3 MO vs MyoVb MO	0.1859	0.3676	No	ns	-1.683 to 2.055		grhl3 MO vs MyoVb MO	0.2159	0.8024	No	ns	-0.7800 to 1.212		grhl3 MO vs myoVb MO	-1.51	3.13	No	ns	-3.294 to 0.2753
grhl3 MO vs grhl3myoVb MO	2.161	2.499	No	ns	-1.039 to 5.360			grhl3 MO vs grhl3+MyoVb MO	-4.905	6.73	Yes	***	-7.596 to -2.214		grhl3 MO vs grhl3+myoVb Mo	-1.607	3	No	ns	-3.587 to 0.3728		grhl3 MO vs grhl3+MyoVb MO	-1.356	5.429	Yes	**	-2.281 to -0.4318		grhl3 MO vs grhl3+myoVb MO	-4.254	9.749	Yes	***	-5.869 to -2.639
myoVb MO vs grhl3myoVb MO	-0.4617	0.5296	No	ns	-3.687 to 2.764			MyoVb MO vs grhl3+MyoVb MO	-3.506	4.94	Yes	**	-6.127 to -0.8861		MyoVb MO vs grhl3+myoVb Mo	-1.793	3.372	No	ns	-3.758 to 0.1719		MyoVb MO vs grhl3+MyoVb MO	-1.572	5.67	Yes	***	-2.598 to -0.5460		myoVb MO vs grhl3+myoVb MO	-2.745	5.572	Yes	***	-4.568 to -0.9217

## Sheet: Fig 7 P
control clone/myovbmo	embryos showing peridermal clones	total embryos showing clones	%embryos showing peridermal clones
set1	18	65	27.6923
set2	15	59	25.4237
set3	29	83	34.9398
grhl3 clone/myovbmo	embryos showing peridermal clones	total embryos showing clones	%embryos showing peridermal clones
set1	1	48	2.08333
set2	2	74	2.7027
set3	0	56	0
control MO/grhl3;myovb MO	embryos showing peridermal clones	total embryos showing clones	%embryos showing peridermal clones
	1	65	1.53846
set1	1	71	1.40845
set2	0	68	0
set3
ecadRNA/control MO	embryos showing peridermal clones	total embryos showing clones	%embryos showing peridermal clones
set1	28	102	27.451
set2	29	78	37.1795
set3	17	61	27.8689
e cad rna/ grhl3 MO	embryos showing peridermal clones	total embryos showing clones	%embryos showing peridermal clones
set1	6	56	10.7143
set2	12	87	13.7931
set3	9	75	12
e cadRNA/grhl3;myovb mo	embryos showing peridermal clones	total embryos showing clones	%embryos showing peridermal clones
set1	8	85	9.41176
set2	9	74	12.1622
set3	14	77	18.1818

## Sheet: supp fig 3 B
	no of cells shed per 10 embryos
	36-42hpf
set		WT	myoVb MO	Grhl3 MO	Grhl3 +myoVb MO
1		0	26	12	31
2		2	15	17	24
3		1	10	11	18
4		0	died	10	died
	no of cells shed per embryo
set		WT	myoVb MO	Grhl3 MO	Grhl3 +myoVb MO
1		0	2.6	1.2	3.1
2		0.2	1.5	1.7	2.4
3		0.1	1	1.1	1.8
4		0		1
Number of families	1
Number of comparisons per family	6
Alpha	0.05
Tukey's multiple comparisons test	Mean Diff.	95.00% CI of diff.	Below threshold?	Summary	Adjusted P Value
WT vs. myoVb MO	-1.625	-2.794 to -0.4557	Yes	**	0.0077	A-B
WT vs. Grhl3 MO	-1.175	-2.258 to -0.09245	Yes	*	0.033	A-C
WT vs. Grhl3 +myoVb MO	-2.358	-3.528 to -1.189	Yes	***	0.0005	A-D
myoVb MO vs. Grhl3 MO	0.45	-0.7193 to 1.619	No	ns	0.6535	B-C
myoVb MO vs. Grhl3 +myoVb MO	-0.7333	-1.983 to 0.5167	No	ns	0.3302	B-D
Grhl3 MO vs. Grhl3 +myoVb MO	-1.183	-2.353 to -0.01405	Yes	*	0.0472	C-D
Test details	Mean 1	Mean 2	Mean Diff.	SE of diff.	n1	n2	q	DF
WT vs. myoVb MO	0.075	1.7	-1.625	0.3822	4	3	6.013	10
WT vs. Grhl3 MO	0.075	1.25	-1.175	0.3538	4	4	4.696	10
WT vs. Grhl3 +myoVb MO	0.075	2.433	-2.358	0.3822	4	3	8.726	10
myoVb MO vs. Grhl3 MO	1.7	1.25	0.45	0.3822	3	4	1.665	10
myoVb MO vs. Grhl3 +myoVb MO	1.7	2.433	-0.7333	0.4086	3	3	2.538	10
Grhl3 MO vs. Grhl3 +myoVb MO	1.25	2.433	-1.183	0.3822	4	3	4.379	10

[truncated: 1 more sheets: supp fig 4 ABCD]
